# Supplementary material for: Meta-analysis of expression and the targeting of cell adhesion associated genes in nine cancer types – A one research lab re-evaluation
Source: Comput Struct Biotechnol J. 2023 Apr 19;21:2824–36. doi: 10.1016/j.csbj.2023.04.017 (PMC10189096; doi:10.1016/j.csbj.2023.04.017)
Supplement: Supplementary file 2 — Supplementary material [file mmc2.xlsx]

## Sheet: Cordes lab genes 
Experimental data on Cordes lab genes
Targeting Effect
Surv_0	Cytotoxic impact on cell survival [Nonirradiated]
Surv_IR	Radiosensitizing impact on cell survival [Irradiated]
DNA_IR	Enahnced DNA damage [Irradiated]
Surv_pos_0	Higher cell survival [Nonirradiated]
Surv_pos_IR	Higher cell survival [Irradiated]
Surv_neutral_0	No targeting effect [Nonirradiated]
Surv_neutral_IR	No targeting effect [Irradiated]
Cancer/Tissue cell models
COAD	Colon adenocarcinoma cell line
cSCC	Cutaneous squamous cell carcinoma cell line
GBM	Glioblastoma multiforme cell line
HNSCC	Head and Neck squamous cell carcinoma cell line
LUAD	Lung adenocarcinoma cell line
LUSC	Lung squamous cell carcinoma cell line
PAAD	Pancreatic adenocarcinoma cell line
BC	Breast cancer cell line
CC	Cervical cancer cell line
T-ALL	T-cell acute lymphoblastic leukaemia cell line
HaCaT	Human keratinocyte cell line
MEF	Mouse embryonic fibroblast cell line
MKF	Mouse kidney fibroblast cell line
	Cell modes with corresponding cancer/tissue
	GBM	cSCC	LUAD	PAAD	HNSCC	PAAD	PAAD	GBM	GBM	GBM	GBM	GBM	COAD	HNSCC	GBM	GBM	LUAD	HaCaT	COAD	COAD	CC	HNSCC	T-ALL	GBM	GBM	BC	BC	MEF	PAAD	MKF	PAAD	PAAD	PAAD	PAAD	PAAD	HNSCC	CC	HNSCC	COAD	COAD	GBM	GBM	GBM	GBM	GBM	HNSCC	HNSCC	HNSCC	HNSCC
Targeted genes	A172	A431	A549	BxPC3	Cal33	Capan-1	Colo357	DD-HT7606	DD-T4	DK32	DK41	DK42	DLD-1	FaDu	GS-5	GS-8	H1299	HaCaT	HCT116	HCT15	Hela	HSC4	Jurkat A3	LN229	LN405	MCF-7	MDA-MB-231	MEF	MiaPaCa2	Mouse kidney fibroblasts	PaCaDD119	PaCaDD137	Panc1	PaTu	PaTu8902	SAS	SiHa	SKX	SW48	SW480	U137MG	U138MG	U251MG	U343MG	U87MG	UT-SCC 14	UT-SCC 15	UT-SCC 45	UT-SCC 5
ABI1																													Surv_0;Surv_IR																		Surv_IR;Surv_neutral_0
ABL1		Surv_0;Surv_IR												Surv_0;DNA_IR;Surv_neutral_IR				Surv_0;Surv_neutral_IR								Surv_0;Surv_neutral_IR	Surv_0;Surv_neutral_IR		Surv_neutral_0;Surv_pos_IR							DNA_IR;Surv_neutral_0;Surv_neutral_IR											Surv_0;Surv_neutral_IR	Surv_0;DNA_IR;Surv_neutral_IR
ABL2																													Surv_neutral_0;Surv_neutral_IR
ACTB																													Surv_0;Surv_IR																		Surv_IR;DNA_IR;Surv_neutral_0
ADGRV1																																				Surv_0;Surv_neutral_IR
AJUBA																													Surv_0;Surv_IR																		Surv_IR;Surv_neutral_0
AKT1													Surv_IR;Surv_neutral_0																																		Surv_IR;Surv_neutral_0
APPL1						Surv_IR;Surv_neutral_0																							Surv_IR;Surv_neutral_0
APPL2						Surv_IR;Surv_neutral_0																							Surv_IR;Surv_neutral_0
ARHGEF12														Surv_0;Surv_neutral_IR																						Surv_0;Surv_neutral_IR
ARID1B																																				Surv_0;Surv_neutral_IR
ARPC2																													Surv_0;Surv_IR																		Surv_IR;Surv_neutral_0
ATM			Surv_IR;Surv_neutral_0	Surv_0;Surv_IR	Surv_IR;Surv_neutral_0		Surv_IR;Surv_neutral_0							Surv_0;Surv_neutral_IR								Surv_0;Surv_IR							Surv_IR;DNA_IR;Surv_neutral_0				Surv_0;Surv_neutral_IR		Surv_IR;Surv_neutral_0	Surv_IR;Surv_neutral_0		Surv_0;Surv_neutral_IR									Surv_0;Surv_IR		Surv_IR;Surv_neutral_0
BCAR1																													Surv_0;Surv_IR																		Surv_IR;Surv_neutral_0
BIRC5																				Surv_0;Surv_IR																			Surv_0;Surv_IR	Surv_IR;Surv_neutral_0
BTK																													Surv_neutral_0;Surv_neutral_IR
CALR																													Surv_0;Surv_IR																		DNA_IR;Surv_neutral_0;Surv_neutral_IR
CASS4																													Surv_0;Surv_IR																		Surv_IR;Surv_neutral_0
CAV1																													Surv_0;Surv_IR;DNA_IR				Surv_IR;Surv_neutral_0		Surv_IR;Surv_neutral_0												Surv_IR;Surv_neutral_0
CD151																																															Surv_IR;Surv_neutral_0
CD47																													Surv_0;Surv_IR																		Surv_IR;DNA_IR;Surv_neutral_0
CDH1		Surv_0;Surv_neutral_IR																																													Surv_0;Surv_neutral_IR
CDK2					Surv_neutral_0;Surv_neutral_IR									Surv_IR;DNA_IR;Surv_neutral_0								Surv_neutral_0;Surv_neutral_IR						Surv_IR;DNA_IR;Surv_neutral_0								Surv_IR;DNA_IR;Surv_neutral_0													Surv_neutral_0;Surv_neutral_IR
CDK3																													Surv_neutral_0;Surv_pos_IR
CDK9					Surv_IR;Surv_neutral_0									Surv_0;Surv_IR;DNA_IR								Surv_IR;Surv_neutral_0														Surv_0;Surv_IR;DNA_IR													Surv_neutral_0;Surv_neutral_IR
CEACAM1																																															Surv_IR;DNA_IR;Surv_neutral_0
CFL1																													Surv_IR;Surv_neutral_0
CHEK1							Surv_IR;Surv_neutral_0																						Surv_IR;Surv_neutral_0
CORO1B																																															Surv_IR;Surv_neutral_0
CORO2A																																															Surv_IR;Surv_neutral_0
CRK																													Surv_0;Surv_IR																		Surv_IR;Surv_neutral_0
CRKL																													Surv_0;Surv_IR																		Surv_IR;Surv_neutral_0
CSF1R																													Surv_neutral_0;Surv_neutral_IR
CSNK1D																													Surv_IR;Surv_neutral_0
CSRP1																													Surv_0;Surv_neutral_IR																		DNA_IR;Surv_neutral_0;Surv_neutral_IR
CTNNA1													Surv_neutral_0;Surv_neutral_IR
CTTN																													Surv_0;Surv_neutral_IR							Surv_neutral_0;Surv_neutral_IR											Surv_IR;Surv_neutral_0
DAPK3																													Surv_neutral_0;Surv_neutral_IR
DDR1										Surv_0;Surv_IR	Surv_0;Surv_IR	Surv_0;Surv_IR			Surv_IR;Surv_neutral_0	Surv_0;Surv_neutral_IR																												Surv_0;Surv_IR
EGFR		Surv_0;Surv_IR	Surv_0;Surv_IR		Surv_IR;Surv_neutral_0		Surv_0;Surv_IR							Surv_0;Surv_IR;DNA_IR			Surv_IR;Surv_neutral_0					Surv_neutral_0;Surv_neutral_IR							Surv_neutral_0;Surv_neutral_IR							Surv_0;Surv_neutral_IR										Surv_0;Surv_IR	Surv_0;Surv_IR	Surv_IR;Surv_neutral_0	Surv_0;Surv_IR
ENAH																													Surv_0;Surv_IR																		Surv_IR;DNA_IR;Surv_neutral_0
ENG																													Surv_0;Surv_IR																		Surv_IR;DNA_IR;Surv_neutral_0
EP300														Surv_IR;Surv_neutral_0
ERBB2							Surv_neutral_0;Surv_neutral_IR																						Surv_neutral_0;Surv_neutral_IR
ERBB3																																				Surv_0;Surv_neutral_IR
ESR1							Surv_0;Surv_IR																						Surv_IR;Surv_neutral_0
EZR																													Surv_0;Surv_IR
FBLIM1																													Surv_IR;Surv_neutral_0
FER																													Surv_neutral_0;Surv_neutral_IR
FERMT1																													Surv_IR;Surv_neutral_0
FERMT2																													Surv_0;Surv_IR																		Surv_IR;DNA_IR;Surv_neutral_0
FERMT3																													Surv_0;Surv_IR																		Surv_IR;Surv_neutral_0
FES																													Surv_IR;Surv_neutral_0
FGFR2																													Surv_neutral_0;Surv_neutral_IR
FGFR3																													Surv_neutral_0;Surv_neutral_IR
FHL2				Surv_0;Surv_neutral_IR		Surv_0;Surv_IR	Surv_0;Surv_neutral_IR																						Surv_0;Surv_IR				Surv_0;Surv_neutral_IR														Surv_IR;DNA_IR;Surv_pos_0
FLNA																																															Surv_IR;Surv_neutral_0
FLT1							Surv_0;Surv_neutral_IR																						Surv_IR;Surv_neutral_0
FLT3																													Surv_neutral_0;Surv_neutral_IR
FLT4							Surv_0;Surv_neutral_IR																						Surv_IR;Surv_neutral_0
FN1			Surv_0;Surv_IR														Surv_0;Surv_IR
GAB1																													Surv_0;Surv_IR
GPC3														Surv_IR;Surv_neutral_0
GRB2																													Surv_0;Surv_IR																		Surv_IR;Surv_neutral_0
GRB7																													Surv_0;Surv_neutral_IR																		Surv_IR;Surv_neutral_0
HAX1																													Surv_0;Surv_IR
HDAC1			Surv_0;Surv_IR;DNA_IR										Surv_0;Surv_IR																Surv_0;Surv_IR;DNA_IR															Surv_0;Surv_IR			Surv_0;Surv_IR
HDAC10			Surv_0;Surv_IR;DNA_IR
HDAC11			Surv_0;Surv_IR;DNA_IR
HDAC2			Surv_0;Surv_IR;DNA_IR																																												Surv_IR;Surv_neutral_0
HDAC3			Surv_0;Surv_IR;DNA_IR
HDAC4			Surv_0;Surv_IR;DNA_IR																																												Surv_neutral_0;Surv_neutral_IR
HDAC5			Surv_0;Surv_IR;DNA_IR
HDAC6			Surv_0;Surv_IR;DNA_IR
HDAC7			Surv_0;Surv_IR;DNA_IR
HDAC8			Surv_0;Surv_IR;DNA_IR
HDAC9			Surv_0;Surv_IR;DNA_IR
ILK	Surv_0;Surv_IR													Surv_0;Surv_IR										Surv_neutral_0;Surv_neutral_IR						Surv_neutral_0;Surv_neutral_IR												Surv_neutral_0;Surv_neutral_IR			Surv_neutral_0;Surv_neutral_IR			Surv_0;Surv_IR;DNA_IR
ILKAP	Surv_0;Surv_IR																							Surv_0;Surv_neutral_IR																		Surv_0;Surv_neutral_IR			Surv_0;Surv_IR
IRS1																													Surv_0;Surv_IR																		Surv_IR;Surv_neutral_0
ITGA1																													Surv_IR;Surv_neutral_0																		Surv_IR;DNA_IR;Surv_neutral_0
ITGA10																													Surv_IR;Surv_neutral_0																		Surv_IR;DNA_IR;Surv_neutral_0
ITGA11																													Surv_0;Surv_IR																		Surv_IR;DNA_IR;Surv_neutral_0
ITGA2					Surv_neutral_IR;Surv_pos_0																								Surv_0;Surv_IR																	Surv_neutral_0;Surv_neutral_IR	Surv_IR;DNA_IR;Surv_neutral_0
ITGA3					Surv_0;Surv_neutral_IR																	Surv_neutral_0;Surv_neutral_IR							Surv_0;Surv_IR																	Surv_0;Surv_IR	Surv_0;Surv_IR		Surv_0;Surv_IR
ITGA4																													Surv_0;Surv_IR																		Surv_IR;Surv_neutral_0
ITGA5					Surv_neutral_0;Surv_neutral_IR																																									Surv_neutral_0;Surv_neutral_IR	Surv_0;DNA_IR;Surv_neutral_IR
ITGA6					Surv_neutral_0;Surv_neutral_IR																								Surv_IR;Surv_neutral_0																	Surv_0;Surv_neutral_IR	Surv_IR;DNA_IR;Surv_neutral_0
ITGA7																													Surv_IR;Surv_neutral_0																		Surv_IR;DNA_IR;Surv_neutral_0
ITGA8																													Surv_0;Surv_IR																		Surv_IR;DNA_IR;Surv_neutral_0
ITGA9																																															Surv_IR;DNA_IR;Surv_neutral_0
ITGAD																													Surv_IR;Surv_neutral_0																		Surv_IR;DNA_IR;Surv_neutral_0
ITGAE																													Surv_0;Surv_IR																		Surv_IR;Surv_neutral_0
ITGAL																													Surv_0;Surv_IR																		Surv_IR;DNA_IR;Surv_neutral_0
ITGAV																													Surv_0;Surv_IR																		Surv_IR;DNA_IR;Surv_neutral_0
ITGAX																													Surv_IR;Surv_neutral_0																		DNA_IR;Surv_neutral_0;Surv_neutral_IR
ITGB1	Surv_IR;DNA_IR;Surv_neutral_0	Surv_0;Surv_neutral_IR		Surv_IR;Surv_neutral_0	Surv_0;Surv_IR;DNA_IR	Surv_IR;Surv_neutral_0	Surv_0;Surv_IR							Surv_0;Surv_IR;DNA_IR				Surv_0;Surv_neutral_IR				Surv_0;Surv_IR	Surv_IR;Surv_neutral_0	Surv_IR;DNA_IR;Surv_neutral_0		Surv_neutral_0;Surv_neutral_IR	Surv_neutral_0;Surv_neutral_IR		Surv_0;Surv_IR				Surv_IR;Surv_neutral_0		Surv_IR;Surv_neutral_0	Surv_0;Surv_neutral_IR						Surv_0;Surv_IR;DNA_IR			DNA_IR;	Surv_0;Surv_IR	Surv_0;Surv_IR;DNA_IR	Surv_0;Surv_IR;DNA_IR	Surv_0;Surv_IR
ITGB1BP1																													Surv_0;Surv_IR																		Surv_IR;Surv_neutral_0
ITGB2																													Surv_IR;Surv_neutral_0																		DNA_IR;Surv_neutral_0;Surv_neutral_IR
ITGB3	Surv_neutral_0;Surv_neutral_IR																												Surv_0;Surv_IR													Surv_neutral_0;Surv_neutral_IR					Surv_IR;DNA_IR;Surv_neutral_0
ITGB3BP																													Surv_0;Surv_IR																		Surv_IR;DNA_IR;Surv_pos_0
ITGB4																													Surv_0;Surv_IR
ITGB5																													Surv_0;Surv_IR
ITGB6																													Surv_0;Surv_IR																		DNA_IR;Surv_neutral_0;Surv_neutral_IR
ITGB7																													Surv_0;Surv_neutral_IR																		Surv_IR;Surv_neutral_0
ITGB8				Surv_IR;Surv_neutral_0		Surv_IR;Surv_neutral_0																							Surv_0;Surv_IR		Surv_IR;Surv_neutral_0	Surv_IR;Surv_neutral_0	Surv_IR;Surv_neutral_0		Surv_IR;Surv_neutral_0												Surv_IR;DNA_IR;Surv_neutral_0
ITK																													Surv_neutral_0;Surv_neutral_IR
JAK1																													Surv_neutral_0;Surv_neutral_IR
JAK2																													Surv_neutral_0;Surv_neutral_IR
KCNH2																													Surv_0;Surv_neutral_IR																		Surv_IR;DNA_IR;Surv_neutral_0
KDR							Surv_0;Surv_neutral_IR																						Surv_IR;Surv_neutral_0
KEAP1			Surv_neutral_0;Surv_neutral_IR		Surv_0;Surv_IR;DNA_IR									Surv_IR;Surv_neutral_0															Surv_IR;Surv_neutral_0							Surv_0;Surv_IR										Surv_0;Surv_IR	Surv_IR;Surv_neutral_0
KIF11																													Surv_0;Surv_IR																		Surv_0;Surv_neutral_IR
KNL1																																				Surv_0;Surv_IR
KTN1																													Surv_0;Surv_IR																		Surv_IR;DNA_IR;Surv_neutral_0
LASP1																													Surv_0;Surv_IR
LDB3																													Surv_0;Surv_IR																		DNA_IR;Surv_neutral_0;Surv_neutral_IR
LIMS1	Surv_0;Surv_IR	Surv_0;Surv_IR	Surv_IR;Surv_neutral_0										Surv_IR;Surv_neutral_0	Surv_0;Surv_IR;DNA_IR			Surv_IR;Surv_neutral_0		Surv_IR;Surv_neutral_0	Surv_IR;Surv_neutral_0	Surv_IR;Surv_neutral_0			Surv_0;Surv_neutral_IR				Surv_IR;Surv_neutral_0	Surv_0;Surv_IR					Surv_IR;Surv_neutral_0			Surv_IR;Surv_neutral_0					Surv_0;Surv_neutral_IR			Surv_0;Surv_neutral_IR		DNA_IR;Surv_neutral_0;Surv_neutral_IR
LIMS2																													Surv_0;Surv_IR																		Surv_IR;Surv_neutral_0
LPP																													Surv_0;Surv_IR																		Surv_IR;DNA_IR;Surv_neutral_0
LPXN																													Surv_0;Surv_IR																		Surv_IR;DNA_IR;Surv_neutral_0
LRP1																													Surv_0;Surv_neutral_IR																		Surv_IR;Surv_neutral_0
MAP2K1							Surv_IR;Surv_neutral_0																						Surv_IR;Surv_neutral_0																		Surv_IR;Surv_neutral_0
MAP3K8																													Surv_neutral_0;Surv_neutral_IR
MAPK1														Surv_0;Surv_IR															Surv_IR;Surv_neutral_0							Surv_0;Surv_IR										Surv_0;Surv_IR	Surv_0;Surv_IR
MAPK10														Surv_0;Surv_IR																						Surv_neutral_0;Surv_neutral_IR										Surv_neutral_0;Surv_neutral_IR	Surv_0;Surv_neutral_IR
MAPK11														Surv_0;Surv_IR																						Surv_neutral_0;Surv_neutral_IR										Surv_neutral_0;Surv_neutral_IR	Surv_0;Surv_neutral_IR
MAPK12														Surv_0;Surv_IR																						Surv_neutral_0;Surv_neutral_IR										Surv_neutral_0;Surv_neutral_IR	Surv_0;Surv_neutral_IR
MAPK13														Surv_0;Surv_IR																						Surv_neutral_0;Surv_neutral_IR										Surv_neutral_0;Surv_neutral_IR	Surv_0;Surv_neutral_IR
MAPK14							Surv_neutral_0;Surv_neutral_IR							Surv_0;Surv_IR															Surv_neutral_0;Surv_neutral_IR							Surv_neutral_0;Surv_neutral_IR										Surv_neutral_0;Surv_neutral_IR	Surv_0;Surv_neutral_IR
MAPK3														Surv_0;Surv_IR															Surv_neutral_0;Surv_neutral_IR							Surv_0;Surv_IR										Surv_0;Surv_IR	Surv_0;Surv_IR
MAPK8									Surv_0;Surv_IR	Surv_0;Surv_IR	Surv_0;Surv_IR			Surv_0;Surv_IR		Surv_0;Surv_IR																				Surv_IR;Surv_neutral_0								Surv_0;Surv_IR;DNA_IR		Surv_neutral_0;Surv_neutral_IR	Surv_0;Surv_IR
MAPK9														Surv_0;Surv_IR																						Surv_neutral_0;Surv_neutral_IR										Surv_neutral_0;Surv_neutral_IR	Surv_0;Surv_neutral_IR
MATK																													Surv_neutral_0;Surv_neutral_IR
MDM2					Surv_neutral_0;Surv_neutral_IR									Surv_neutral_0;Surv_neutral_IR								Surv_0;Surv_neutral_IR														Surv_neutral_0;Surv_neutral_IR		Surv_0;Surv_neutral_IR								Surv_neutral_0;Surv_neutral_IR	Surv_0;Surv_pos_IR		Surv_0;Surv_neutral_IR
MRE11					Surv_IR;Surv_neutral_0		Surv_neutral_0;Surv_neutral_IR							Surv_0;Surv_neutral_IR								Surv_0;Surv_pos_IR							Surv_neutral_0;Surv_neutral_IR							Surv_0;Surv_neutral_IR		Surv_0;Surv_neutral_IR								Surv_neutral_0;Surv_neutral_IR	Surv_0;Surv_neutral_IR		Surv_0;Surv_pos_IR
MSN																													Surv_0;Surv_IR																		Surv_IR;Surv_neutral_0
MST1R																													Surv_neutral_0;Surv_pos_IR
MTOR														Surv_IR;Surv_neutral_0																						Surv_IR;Surv_neutral_0
NBN					Surv_IR;Surv_neutral_0		Surv_neutral_0;Surv_neutral_IR							Surv_0;Surv_neutral_IR								Surv_0;Surv_pos_IR							Surv_neutral_0;Surv_neutral_IR							Surv_0;Surv_neutral_IR		Surv_0;Surv_neutral_IR								Surv_neutral_0;Surv_neutral_IR	Surv_0;Surv_neutral_IR		Surv_0;Surv_pos_IR
NCK2		Surv_0;Surv_IR												Surv_0;Surv_IR;DNA_IR															Surv_0;Surv_IR
NDEL1																													Surv_0;Surv_IR																		Surv_IR;Surv_neutral_0
NEDD9																													Surv_0;Surv_IR
NEXN																													Surv_0;Surv_IR																		Surv_IR;DNA_IR;Surv_neutral_0
NF2																													Surv_0;Surv_IR
NOTCH1														Surv_0;Surv_neutral_IR																						Surv_0;Surv_neutral_IR
NRP1																													Surv_0;Surv_IR																		Surv_IR;Surv_neutral_0
NRP2																													Surv_0;Surv_IR																		Surv_IR;DNA_IR;Surv_neutral_0
NTRK2																													Surv_IR;Surv_neutral_0
NUDT16L1																													Surv_0;Surv_IR
OSTF1																													Surv_0;Surv_IR																		Surv_neutral_IR;Surv_pos_0
P2RY8																																				Surv_0;Surv_neutral_IR
PAK1																								Surv_neutral_0;Surv_neutral_IR																				Surv_neutral_0;Surv_neutral_IR
PAK2																								Surv_neutral_0;Surv_neutral_IR																				Surv_neutral_0;Surv_neutral_IR
PAK3																								Surv_neutral_0;Surv_neutral_IR																				Surv_IR;Surv_neutral_0
PAK4								Surv_0;Surv_IR	Surv_0;Surv_IR															Surv_0;Surv_IR;DNA_IR																			Surv_0;Surv_IR	Surv_0;Surv_IR;DNA_IR
PAK5																								Surv_IR;Surv_neutral_0																				Surv_IR;Surv_neutral_0
PAK6																								Surv_IR;Surv_neutral_0																				Surv_neutral_0;Surv_neutral_IR
PALLD																													Surv_0;Surv_IR																		Surv_IR;Surv_neutral_0
PARP1				Surv_IR;Surv_neutral_0	Surv_0;Surv_IR		Surv_IR;Surv_neutral_0							Surv_IR;Surv_neutral_0								Surv_0;Surv_IR							Surv_IR;Surv_neutral_0				Surv_IR;Surv_neutral_0			Surv_0;Surv_IR		Surv_0;Surv_neutral_IR									Surv_IR;Surv_neutral_0	Surv_0;Surv_IR	Surv_0;Surv_IR
PARP2				Surv_IR;Surv_neutral_0	Surv_0;Surv_IR		Surv_IR;Surv_neutral_0							Surv_IR;Surv_neutral_0								Surv_0;Surv_IR							Surv_IR;Surv_neutral_0				Surv_IR;Surv_neutral_0			Surv_0;Surv_IR		Surv_0;Surv_neutral_IR											Surv_0;Surv_IR
PARVA																													Surv_IR;Surv_neutral_0
PARVB																													Surv_0;Surv_neutral_IR																		Surv_IR;Surv_neutral_0
PAX3																																				Surv_0;Surv_neutral_IR
PDGFRA																													Surv_neutral_0;Surv_neutral_IR
PFN1																													Surv_0;Surv_IR
PIK3CA							Surv_IR;Surv_neutral_0																						Surv_IR;Surv_neutral_0	Surv_0;Surv_IR
PKD1																																															Surv_IR;DNA_IR;Surv_neutral_0
POLQ																																				Surv_IR;Surv_neutral_0
PPFIA1																													Surv_0;Surv_IR																		Surv_IR;DNA_IR;Surv_neutral_0
PRKACA																													Surv_neutral_0;Surv_neutral_IR
PRKD1																													Surv_IR;Surv_neutral_0
PRKDC	Surv_IR;Surv_neutral_0			Surv_IR;Surv_neutral_0	Surv_IR;Surv_neutral_0		Surv_IR;Surv_neutral_0							Surv_neutral_0;Surv_neutral_IR								Surv_IR;Surv_neutral_0							Surv_IR;DNA_IR;Surv_neutral_0				Surv_0;Surv_neutral_IR		Surv_IR;Surv_neutral_0	Surv_0;Surv_IR		Surv_0;Surv_IR							Surv_IR;Surv_neutral_0		Surv_0;Surv_IR;DNA_IR		Surv_0;Surv_IR
PRKG1																													Surv_IR;Surv_neutral_0
PTK2	Surv_neutral_0;Surv_neutral_IR		Surv_0;Surv_neutral_IR						Surv_0;Surv_neutral_IR				Surv_0;Surv_IR	Surv_0;Surv_IR					Surv_neutral_0;Surv_neutral_IR			Surv_neutral_0;Surv_neutral_IR		Surv_0;Surv_neutral_IR					Surv_IR;Surv_neutral_0				Surv_IR;Surv_neutral_0		Surv_IR;Surv_neutral_0	Surv_0;Surv_IR						Surv_IR;Surv_neutral_0		Surv_IR;Surv_neutral_0	Surv_neutral_0;Surv_neutral_IR	Surv_neutral_0;Surv_neutral_IR	Surv_0;Surv_IR	Surv_0;Surv_IR	Surv_neutral_0;Surv_neutral_IR
PTK2B																													Surv_0;Surv_IR
PVR																																															DNA_IR;Surv_neutral_0;Surv_neutral_IR
PXN																													Surv_0;Surv_IR																		Surv_IR;Surv_neutral_0
RACK1																													Surv_0;Surv_IR
RAD50					Surv_IR;Surv_neutral_0		Surv_neutral_0;Surv_neutral_IR							Surv_0;Surv_neutral_IR								Surv_0;Surv_pos_IR							Surv_neutral_0;Surv_neutral_IR							Surv_0;Surv_neutral_IR		Surv_0;Surv_neutral_IR								Surv_neutral_0;Surv_neutral_IR	Surv_0;Surv_neutral_IR		Surv_0;Surv_pos_IR
RAD51				Surv_0;Surv_neutral_IR	Surv_neutral_0;Surv_neutral_IR		Surv_0;Surv_IR															Surv_0;Surv_neutral_IR							Surv_neutral_0;Surv_pos_IR						Surv_0;Surv_neutral_IR	Surv_0;Surv_neutral_IR		Surv_0;Surv_neutral_IR								Surv_0;Surv_neutral_IR	Surv_0;Surv_pos_IR		Surv_0;Surv_neutral_IR
RAPH1	Surv_0;Surv_IR							Surv_0;Surv_IR	Surv_0;Surv_IR																Surv_0;Surv_IR			Surv_0;Surv_IR													Surv_0;Surv_IR		Surv_0;Surv_IR	Surv_IR;Surv_neutral_0	Surv_0;Surv_neutral_IR
RET																													Surv_neutral_0;Surv_neutral_IR
RHOA														Surv_0;Surv_neutral_IR																						Surv_0;Surv_neutral_IR
RICTOR	Surv_0;Surv_IR																																											Surv_IR;Surv_neutral_0
RPS6KA4																													Surv_neutral_0;Surv_neutral_IR
SDC4																																															Surv_IR;DNA_IR;Surv_neutral_0
SDCBP																																															Surv_IR;DNA_IR;Surv_neutral_0
SH2B1																																															Surv_IR;DNA_IR;Surv_neutral_0
SH3KBP1																																															Surv_IR;Surv_neutral_0
SHC1																													Surv_0;Surv_IR																		Surv_IR;DNA_IR;Surv_neutral_0
SLC3A2																																															DNA_IR;Surv_neutral_0;Surv_neutral_IR
SMPX																																															Surv_IR;Surv_neutral_0
SORBS1																													Surv_0;Surv_IR																		Surv_IR;DNA_IR;Surv_neutral_0
SORBS2																																															Surv_IR;Surv_neutral_0
SORBS3																													Surv_0;Surv_IR																		Surv_IR;DNA_IR;Surv_neutral_0
SVIL																													Surv_IR;Surv_neutral_0																		DNA_IR;Surv_neutral_0;Surv_neutral_IR
SYNM					Surv_IR;DNA_IR;Surv_neutral_0									DNA_IR;Surv_neutral_0;Surv_neutral_IR								Surv_IR;DNA_IR;Surv_pos_0							Surv_0;Surv_IR							Surv_IR;DNA_IR;Surv_neutral_0										Surv_IR;DNA_IR;Surv_neutral_0	Surv_IR;DNA_IR;Surv_neutral_0	Surv_IR;DNA_IR;Surv_neutral_0	DNA_IR;Surv_neutral_0;Surv_neutral_IR
TES																																															Surv_IR;DNA_IR;Surv_neutral_0
TGFB1I1																																															Surv_IR;DNA_IR;Surv_neutral_0
THY1																													Surv_IR;Surv_neutral_0																		Surv_IR;DNA_IR;Surv_neutral_0
TLN1																																															Surv_IR;DNA_IR;Surv_neutral_0
TNS1																																															Surv_IR;Surv_neutral_0
TNS2																													Surv_0;Surv_neutral_IR
TRAF7														Surv_0;Surv_neutral_IR																						Surv_0;Surv_IR
TRIP6																																															Surv_neutral_IR;Surv_pos_0
TRPM7																													Surv_0;Surv_neutral_IR																		Surv_IR;DNA_IR;Surv_neutral_0
VASP																													Surv_0;Surv_IR																		Surv_IR;Surv_neutral_0
VCL																													Surv_0;Surv_IR																		Surv_IR;Surv_neutral_0
XIAP																				Surv_IR;Surv_neutral_0																			Surv_IR;Surv_neutral_0	Surv_IR;Surv_neutral_0
ZFYVE21																													Surv_IR;Surv_neutral_0
ZYX																													Surv_0;Surv_IR																		DNA_IR;Surv_neutral_IR;Surv_pos_0
[truncated: 2 more columns]

## Sheet: Literature Search
GOI - Gene of interest
Serach Terms
GOI	Manual selection [Detailed search: [tw]]	Text mining [Less stringent search: no [tw]]
ABL1	("ABL1 silencing "[tw] OR " silencing ABL1"[tw] OR "ABL1 knockdown "[tw] OR "ABL1 inhibition "[tw] OR "ABL1 targeting "[tw] OR "ABL1 perturbation "[tw] OR "ABL1 depletion "[tw] OR " silencing of ABL1"[tw] OR " knockdown of ABL1"[tw] OR " inhibition of ABL1"[tw] OR " targeting of ABL1"[tw] OR " perturbation of ABL1"[tw] OR " depletion of ABL1"[tw] OR " inhibiting ABL1"[tw] OR " targeting ABL1"[tw]…	("ABL1 silencing " OR " silencing ABL1" OR "ABL1 knockdown " OR "ABL1 inhibition " OR "ABL1 targeting " OR "ABL1 perturbation " OR "ABL1 depletion " OR " silencing of ABL1" OR " knockdown of ABL1" OR " inhibition of ABL1" OR " targeting of ABL1" OR " perturbation of ABL1" OR " depletion of ABL1" OR " inhibiting ABL1" OR " targeting ABL1" OR "Abelson murine leukemia viral oncogene homolog 1 silenc…
ATM	("ATM silencing "[tw] OR " silencing ATM"[tw] OR "ATM knockdown "[tw] OR "ATM inhibition "[tw] OR "ATM targeting "[tw] OR "ATM perturbation "[tw] OR "ATM depletion "[tw] OR " silencing of ATM"[tw] OR " knockdown of ATM"[tw] OR " inhibition of ATM"[tw] OR " targeting of ATM"[tw] OR " perturbation of ATM"[tw] OR " depletion of ATM"[tw] OR " inhibiting ATM"[tw] OR " targeting ATM"[tw] OR "Ataxia Tel…	("ATM silencing " OR " silencing ATM" OR "ATM knockdown " OR "ATM inhibition " OR "ATM targeting " OR "ATM perturbation " OR "ATM depletion " OR " silencing of ATM" OR " knockdown of ATM" OR " inhibition of ATM" OR " targeting of ATM" OR " perturbation of ATM" OR " depletion of ATM" OR " inhibiting ATM" OR " targeting ATM" OR "Ataxia Telangiectasia Mutated silencing " OR " silencing Ataxia Telang…
CAV1	("CAV1 silencing "[tw] OR " silencing CAV1"[tw] OR "CAV1 knockdown "[tw] OR "CAV1 inhibition "[tw] OR "CAV1 targeting "[tw] OR "CAV1 perturbation "[tw] OR "CAV1 depletion "[tw] OR " silencing of CAV1"[tw] OR " knockdown of CAV1"[tw] OR " inhibition of CAV1"[tw] OR " targeting of CAV1"[tw] OR " perturbation of CAV1"[tw] OR " depletion of CAV1"[tw] OR " inhibiting CAV1"[tw] OR " targeting CAV1"[tw]…	("CAV1 silencing " OR " silencing CAV1" OR "CAV1 knockdown " OR "CAV1 inhibition " OR "CAV1 targeting " OR "CAV1 perturbation " OR "CAV1 depletion " OR " silencing of CAV1" OR " knockdown of CAV1" OR " inhibition of CAV1" OR " targeting of CAV1" OR " perturbation of CAV1" OR " depletion of CAV1" OR " inhibiting CAV1" OR " targeting CAV1" OR "Caveolin 1 silencing " OR " silencing Caveolin 1" OR "C…
CDK9	("CDK9 silencing "[tw] OR " silencing CDK9"[tw] OR "CDK9 knockdown "[tw] OR "CDK9 inhibition "[tw] OR "CDK9 targeting "[tw] OR "CDK9 perturbation "[tw] OR "CDK9 depletion "[tw] OR " silencing of CDK9"[tw] OR " knockdown of CDK9"[tw] OR " inhibition of CDK9"[tw] OR " targeting of CDK9"[tw] OR " perturbation of CDK9"[tw] OR " depletion of CDK9"[tw] OR " inhibiting CDK9"[tw] OR " targeting CDK9"[tw]…	("CDK9 silencing " OR " silencing CDK9" OR "CDK9 knockdown " OR "CDK9 inhibition " OR "CDK9 targeting " OR "CDK9 perturbation " OR "CDK9 depletion " OR " silencing of CDK9" OR " knockdown of CDK9" OR " inhibition of CDK9" OR " targeting of CDK9" OR " perturbation of CDK9" OR " depletion of CDK9" OR " inhibiting CDK9" OR " targeting CDK9" OR "Cyclin-dependent kinase 9 silencing " OR " silencing Cy…
DDR1	("DDR1 silencing "[tw] OR " silencing DDR1"[tw] OR "DDR1 knockdown "[tw] OR "DDR1 inhibition "[tw] OR "DDR1 targeting "[tw] OR "DDR1 perturbation "[tw] OR "DDR1 depletion "[tw] OR " silencing of DDR1"[tw] OR " knockdown of DDR1"[tw] OR " inhibition of DDR1"[tw] OR " targeting of DDR1"[tw] OR " perturbation of DDR1"[tw] OR " depletion of DDR1"[tw] OR " inhibiting DDR1"[tw] OR " targeting DDR1"[tw]…	("DDR1 silencing " OR " silencing DDR1" OR "DDR1 knockdown " OR "DDR1 inhibition " OR "DDR1 targeting " OR "DDR1 perturbation " OR "DDR1 depletion " OR " silencing of DDR1" OR " knockdown of DDR1" OR " inhibition of DDR1" OR " targeting of DDR1" OR " perturbation of DDR1" OR " depletion of DDR1" OR " inhibiting DDR1" OR " targeting DDR1" OR "Discoidin Domain Receptor Tyrosine Kinase 1 silencing "…
EGFR	("EGFR silencing "[tw] OR " silencing EGFR"[tw] OR "EGFR knockdown "[tw] OR "EGFR inhibition "[tw] OR "EGFR targeting "[tw] OR "EGFR perturbation "[tw] OR "EGFR depletion "[tw] OR " silencing of EGFR"[tw] OR " knockdown of EGFR"[tw] OR " inhibition of EGFR"[tw] OR " targeting of EGFR"[tw] OR " perturbation of EGFR"[tw] OR " depletion of EGFR"[tw] OR " inhibiting EGFR"[tw] OR " targeting EGFR"[tw]…	("EGFR silencing " OR " silencing EGFR" OR "EGFR knockdown " OR "EGFR inhibition " OR "EGFR targeting " OR "EGFR perturbation " OR "EGFR depletion " OR " silencing of EGFR" OR " knockdown of EGFR" OR " inhibition of EGFR" OR " targeting of EGFR" OR " perturbation of EGFR" OR " depletion of EGFR" OR " inhibiting EGFR" OR " targeting EGFR" OR "Epidermal Growth Factor Receptor silencing " OR " silen…
FHL2	("FHL2 silencing "[tw] OR " silencing FHL2"[tw] OR "FHL2 knockdown "[tw] OR "FHL2 inhibition "[tw] OR "FHL2 targeting "[tw] OR "FHL2 perturbation "[tw] OR "FHL2 depletion "[tw] OR " silencing of FHL2"[tw] OR " knockdown of FHL2"[tw] OR " inhibition of FHL2"[tw] OR " targeting of FHL2"[tw] OR " perturbation of FHL2"[tw] OR " depletion of FHL2"[tw] OR " inhibiting FHL2"[tw] OR " targeting FHL2"[tw]…	("FHL2 silencing " OR " silencing FHL2" OR "FHL2 knockdown " OR "FHL2 inhibition " OR "FHL2 targeting " OR "FHL2 perturbation " OR "FHL2 depletion " OR " silencing of FHL2" OR " knockdown of FHL2" OR " inhibition of FHL2" OR " targeting of FHL2" OR " perturbation of FHL2" OR " depletion of FHL2" OR " inhibiting FHL2" OR " targeting FHL2" OR "Four And A Half LIM Domains 2 silencing " OR " silencin…
HDAC1	("HDAC1 silencing "[tw] OR " silencing HDAC1"[tw] OR "HDAC1 knockdown "[tw] OR "HDAC1 inhibition "[tw] OR "HDAC1 targeting "[tw] OR "HDAC1 perturbation "[tw] OR "HDAC1 depletion "[tw] OR " silencing of HDAC1"[tw] OR " knockdown of HDAC1"[tw] OR " inhibition of HDAC1"[tw] OR " targeting of HDAC1"[tw] OR " perturbation of HDAC1"[tw] OR " depletion of HDAC1"[tw] OR " inhibiting HDAC1"[tw] OR " targe…	("HDAC1 silencing " OR " silencing HDAC1" OR "HDAC1 knockdown " OR "HDAC1 inhibition " OR "HDAC1 targeting " OR "HDAC1 perturbation " OR "HDAC1 depletion " OR " silencing of HDAC1" OR " knockdown of HDAC1" OR " inhibition of HDAC1" OR " targeting of HDAC1" OR " perturbation of HDAC1" OR " depletion of HDAC1" OR " inhibiting HDAC1" OR " targeting HDAC1" OR "Histone Deacetylase 1 silencing " OR " s…
ILK	("ILK silencing "[tw] OR " silencing ILK"[tw] OR "ILK knockdown "[tw] OR "ILK inhibition "[tw] OR "ILK targeting "[tw] OR "ILK perturbation "[tw] OR "ILK depletion "[tw] OR " silencing of ILK"[tw] OR " knockdown of ILK"[tw] OR " inhibition of ILK"[tw] OR " targeting of ILK"[tw] OR " perturbation of ILK"[tw] OR " depletion of ILK"[tw] OR " inhibiting ILK"[tw] OR " targeting ILK"[tw] OR "Integrin L…	("ILK silencing " OR " silencing ILK" OR "ILK knockdown " OR "ILK inhibition " OR "ILK targeting " OR "ILK perturbation " OR "ILK depletion " OR " silencing of ILK" OR " knockdown of ILK" OR " inhibition of ILK" OR " targeting of ILK" OR " perturbation of ILK" OR " depletion of ILK" OR " inhibiting ILK" OR " targeting ILK" OR "Integrin Linked Kinase silencing " OR " silencing Integrin Linked Kina…
ILKAP	("ILKAP silencing "[tw] OR " silencing ILKAP"[tw] OR "ILKAP knockdown "[tw] OR "ILKAP inhibition "[tw] OR "ILKAP targeting "[tw] OR "ILKAP perturbation "[tw] OR "ILKAP depletion "[tw] OR " silencing of ILKAP"[tw] OR " knockdown of ILKAP"[tw] OR " inhibition of ILKAP"[tw] OR " targeting of ILKAP"[tw] OR " perturbation of ILKAP"[tw] OR " depletion of ILKAP"[tw] OR " inhibiting ILKAP"[tw] OR " targe…	("ILKAP silencing " OR " silencing ILKAP" OR "ILKAP knockdown " OR "ILKAP inhibition " OR "ILKAP targeting " OR "ILKAP perturbation " OR "ILKAP depletion " OR " silencing of ILKAP" OR " knockdown of ILKAP" OR " inhibition of ILKAP" OR " targeting of ILKAP" OR " perturbation of ILKAP" OR " depletion of ILKAP" OR " inhibiting ILKAP" OR " targeting ILKAP" OR "ILK Associated Serine/Threonine Phosphat…
ITGA3	("ITGA3 silencing "[tw] OR " silencing ITGA3"[tw] OR "ITGA3 knockdown "[tw] OR "ITGA3 inhibition "[tw] OR "ITGA3 targeting "[tw] OR "ITGA3 perturbation "[tw] OR "ITGA3 depletion "[tw] OR " silencing of ITGA3"[tw] OR " knockdown of ITGA3"[tw] OR " inhibition of ITGA3"[tw] OR " targeting of ITGA3"[tw] OR " perturbation of ITGA3"[tw] OR " depletion of ITGA3"[tw] OR " inhibiting ITGA3"[tw] OR " targe…	("ITGA3 silencing " OR " silencing ITGA3" OR "ITGA3 knockdown " OR "ITGA3 inhibition " OR "ITGA3 targeting " OR "ITGA3 perturbation " OR "ITGA3 depletion " OR " silencing of ITGA3" OR " knockdown of ITGA3" OR " inhibition of ITGA3" OR " targeting of ITGA3" OR " perturbation of ITGA3" OR " depletion of ITGA3" OR " inhibiting ITGA3" OR " targeting ITGA3" OR "alpha3 integrin silencing " OR " silenci…
ITGA6	("ITGA6 silencing "[tw] OR " silencing ITGA6"[tw] OR "ITGA6 knockdown "[tw] OR "ITGA6 inhibition "[tw] OR "ITGA6 targeting "[tw] OR "ITGA6 perturbation "[tw] OR "ITGA6 depletion "[tw] OR " silencing of ITGA6"[tw] OR " knockdown of ITGA6"[tw] OR " inhibition of ITGA6"[tw] OR " targeting of ITGA6"[tw] OR " perturbation of ITGA6"[tw] OR " depletion of ITGA6"[tw] OR " inhibiting ITGA6"[tw] OR " targe…	("ITGA6 silencing " OR " silencing ITGA6" OR "ITGA6 knockdown " OR "ITGA6 inhibition " OR "ITGA6 targeting " OR "ITGA6 perturbation " OR "ITGA6 depletion " OR " silencing of ITGA6" OR " knockdown of ITGA6" OR " inhibition of ITGA6" OR " targeting of ITGA6" OR " perturbation of ITGA6" OR " depletion of ITGA6" OR " inhibiting ITGA6" OR " targeting ITGA6" OR "alpha6 integrin silencing " OR " silenci…
ITGB1	("ITGB1 silencing "[tw] OR " silencing ITGB1"[tw] OR "ITGB1 knockdown "[tw] OR "ITGB1 inhibition "[tw] OR "ITGB1 targeting "[tw] OR "ITGB1 perturbation "[tw] OR "ITGB1 depletion "[tw] OR " silencing of ITGB1"[tw] OR " knockdown of ITGB1"[tw] OR " inhibition of ITGB1"[tw] OR " targeting of ITGB1"[tw] OR " perturbation of ITGB1"[tw] OR " depletion of ITGB1"[tw] OR " inhibiting ITGB1"[tw] OR " targe…	("ITGB1 silencing " OR " silencing ITGB1" OR "ITGB1 knockdown " OR "ITGB1 inhibition " OR "ITGB1 targeting " OR "ITGB1 perturbation " OR "ITGB1 depletion " OR " silencing of ITGB1" OR " knockdown of ITGB1" OR " inhibition of ITGB1" OR " targeting of ITGB1" OR " perturbation of ITGB1" OR " depletion of ITGB1" OR " inhibiting ITGB1" OR " targeting ITGB1" OR "beta1 integrin silencing " OR " silencin…
ITGB8	("ITGB8 silencing "[tw] OR " silencing ITGB8"[tw] OR "ITGB8 knockdown "[tw] OR "ITGB8 inhibition "[tw] OR "ITGB8 targeting "[tw] OR "ITGB8 perturbation "[tw] OR "ITGB8 depletion "[tw] OR " silencing of ITGB8"[tw] OR " knockdown of ITGB8"[tw] OR " inhibition of ITGB8"[tw] OR " targeting of ITGB8"[tw] OR " perturbation of ITGB8"[tw] OR " depletion of ITGB8"[tw] OR " inhibiting ITGB8"[tw] OR " targe…	("ITGB8 silencing " OR " silencing ITGB8" OR "ITGB8 knockdown " OR "ITGB8 inhibition " OR "ITGB8 targeting " OR "ITGB8 perturbation " OR "ITGB8 depletion " OR " silencing of ITGB8" OR " knockdown of ITGB8" OR " inhibition of ITGB8" OR " targeting of ITGB8" OR " perturbation of ITGB8" OR " depletion of ITGB8" OR " inhibiting ITGB8" OR " targeting ITGB8" OR "beta8 integrin silencing " OR " silencin…
KEAP1	("KEAP1 silencing "[tw] OR " silencing KEAP1"[tw] OR "KEAP1 knockdown "[tw] OR "KEAP1 inhibition "[tw] OR "KEAP1 targeting "[tw] OR "KEAP1 perturbation "[tw] OR "KEAP1 depletion "[tw] OR " silencing of KEAP1"[tw] OR " knockdown of KEAP1"[tw] OR " inhibition of KEAP1"[tw] OR " targeting of KEAP1"[tw] OR " perturbation of KEAP1"[tw] OR " depletion of KEAP1"[tw] OR " inhibiting KEAP1"[tw] OR " targe…	("KEAP1 silencing " OR " silencing KEAP1" OR "KEAP1 knockdown " OR "KEAP1 inhibition " OR "KEAP1 targeting " OR "KEAP1 perturbation " OR "KEAP1 depletion " OR " silencing of KEAP1" OR " knockdown of KEAP1" OR " inhibition of KEAP1" OR " targeting of KEAP1" OR " perturbation of KEAP1" OR " depletion of KEAP1" OR " inhibiting KEAP1" OR " targeting KEAP1" OR "Kelch Like ECH Associated Protein 1 sile…
LIMS1	("LIMS1 silencing "[tw] OR " silencing LIMS1"[tw] OR "LIMS1 knockdown "[tw] OR "LIMS1 inhibition "[tw] OR "LIMS1 targeting "[tw] OR "LIMS1 perturbation "[tw] OR "LIMS1 depletion "[tw] OR " silencing of LIMS1"[tw] OR " knockdown of LIMS1"[tw] OR " inhibition of LIMS1"[tw] OR " targeting of LIMS1"[tw] OR " perturbation of LIMS1"[tw] OR " depletion of LIMS1"[tw] OR " inhibiting LIMS1"[tw] OR " targe…	("LIMS1 silencing " OR " silencing LIMS1" OR "LIMS1 knockdown " OR "LIMS1 inhibition " OR "LIMS1 targeting " OR "LIMS1 perturbation " OR "LIMS1 depletion " OR " silencing of LIMS1" OR " knockdown of LIMS1" OR " inhibition of LIMS1" OR " targeting of LIMS1" OR " perturbation of LIMS1" OR " depletion of LIMS1" OR " inhibiting LIMS1" OR " targeting LIMS1" OR "PINCH1 silencing " OR " silencing PINCH1…
MAPK1	("MAPK1 silencing "[tw] OR " silencing MAPK1"[tw] OR "MAPK1 knockdown "[tw] OR "MAPK1 inhibition "[tw] OR "MAPK1 targeting "[tw] OR "MAPK1 perturbation "[tw] OR "MAPK1 depletion "[tw] OR " silencing of MAPK1"[tw] OR " knockdown of MAPK1"[tw] OR " inhibition of MAPK1"[tw] OR " targeting of MAPK1"[tw] OR " perturbation of MAPK1"[tw] OR " depletion of MAPK1"[tw] OR " inhibiting MAPK1"[tw] OR " targe…	("MAPK1 silencing " OR " silencing MAPK1" OR "MAPK1 knockdown " OR "MAPK1 inhibition " OR "MAPK1 targeting " OR "MAPK1 perturbation " OR "MAPK1 depletion " OR " silencing of MAPK1" OR " knockdown of MAPK1" OR " inhibition of MAPK1" OR " targeting of MAPK1" OR " perturbation of MAPK1" OR " depletion of MAPK1" OR " inhibiting MAPK1" OR " targeting MAPK1" OR "Mitogen-Activated Protein Kinase 1 silen…
MAPK3	("MAPK3 silencing "[tw] OR " silencing MAPK3"[tw] OR "MAPK3 knockdown "[tw] OR "MAPK3 inhibition "[tw] OR "MAPK3 targeting "[tw] OR "MAPK3 perturbation "[tw] OR "MAPK3 depletion "[tw] OR " silencing of MAPK3"[tw] OR " knockdown of MAPK3"[tw] OR " inhibition of MAPK3"[tw] OR " targeting of MAPK3"[tw] OR " perturbation of MAPK3"[tw] OR " depletion of MAPK3"[tw] OR " inhibiting MAPK3"[tw] OR " targe…	("MAPK3 silencing " OR " silencing MAPK3" OR "MAPK3 knockdown " OR "MAPK3 inhibition " OR "MAPK3 targeting " OR "MAPK3 perturbation " OR "MAPK3 depletion " OR " silencing of MAPK3" OR " knockdown of MAPK3" OR " inhibition of MAPK3" OR " targeting of MAPK3" OR " perturbation of MAPK3" OR " depletion of MAPK3" OR " inhibiting MAPK3" OR " targeting MAPK3" OR "MAP kinase-activated protein kinase 3 si…
MAPK8	("MAPK8 silencing "[tw] OR " silencing MAPK8"[tw] OR "MAPK8 knockdown "[tw] OR "MAPK8 inhibition "[tw] OR "MAPK8 targeting "[tw] OR "MAPK8 perturbation "[tw] OR "MAPK8 depletion "[tw] OR " silencing of MAPK8"[tw] OR " knockdown of MAPK8"[tw] OR " inhibition of MAPK8"[tw] OR " targeting of MAPK8"[tw] OR " perturbation of MAPK8"[tw] OR " depletion of MAPK8"[tw] OR " inhibiting MAPK8"[tw] OR " targe…	("MAPK8 silencing " OR " silencing MAPK8" OR "MAPK8 knockdown " OR "MAPK8 inhibition " OR "MAPK8 targeting " OR "MAPK8 perturbation " OR "MAPK8 depletion " OR " silencing of MAPK8" OR " knockdown of MAPK8" OR " inhibition of MAPK8" OR " targeting of MAPK8" OR " perturbation of MAPK8" OR " depletion of MAPK8" OR " inhibiting MAPK8" OR " targeting MAPK8" OR "JNK1 silencing " OR " silencing JNK1" OR…
MDM2	("MDM2 silencing "[tw] OR " silencing MDM2"[tw] OR "MDM2 knockdown "[tw] OR "MDM2 inhibition "[tw] OR "MDM2 targeting "[tw] OR "MDM2 perturbation "[tw] OR "MDM2 depletion "[tw] OR " silencing of MDM2"[tw] OR " knockdown of MDM2"[tw] OR " inhibition of MDM2"[tw] OR " targeting of MDM2"[tw] OR " perturbation of MDM2"[tw] OR " depletion of MDM2"[tw] OR " inhibiting MDM2"[tw] OR " targeting MDM2"[tw]…	("MDM2 silencing " OR " silencing MDM2" OR "MDM2 knockdown " OR "MDM2 inhibition " OR "MDM2 targeting " OR "MDM2 perturbation " OR "MDM2 depletion " OR " silencing of MDM2" OR " knockdown of MDM2" OR " inhibition of MDM2" OR " targeting of MDM2" OR " perturbation of MDM2" OR " depletion of MDM2" OR " inhibiting MDM2" OR " targeting MDM2" OR "MDM2 Proto-Oncogene silencing " OR " silencing MDM2 Pro…
MRE11	("MRE11 silencing "[tw] OR " silencing MRE11"[tw] OR "MRE11 knockdown "[tw] OR "MRE11 inhibition "[tw] OR "MRE11 targeting "[tw] OR "MRE11 perturbation "[tw] OR "MRE11 depletion "[tw] OR " silencing of MRE11"[tw] OR " knockdown of MRE11"[tw] OR " inhibition of MRE11"[tw] OR " targeting of MRE11"[tw] OR " perturbation of MRE11"[tw] OR " depletion of MRE11"[tw] OR " inhibiting MRE11"[tw] OR " targe…	("MRE11 silencing " OR " silencing MRE11" OR "MRE11 knockdown " OR "MRE11 inhibition " OR "MRE11 targeting " OR "MRE11 perturbation " OR "MRE11 depletion " OR " silencing of MRE11" OR " knockdown of MRE11" OR " inhibition of MRE11" OR " targeting of MRE11" OR " perturbation of MRE11" OR " depletion of MRE11" OR " inhibiting MRE11" OR " targeting MRE11" OR "Double-strand break repair protein MRE11…
PAK4	("PAK4 silencing "[tw] OR " silencing PAK4"[tw] OR "PAK4 knockdown "[tw] OR "PAK4 inhibition "[tw] OR "PAK4 targeting "[tw] OR "PAK4 perturbation "[tw] OR "PAK4 depletion "[tw] OR " silencing of PAK4"[tw] OR " knockdown of PAK4"[tw] OR " inhibition of PAK4"[tw] OR " targeting of PAK4"[tw] OR " perturbation of PAK4"[tw] OR " depletion of PAK4"[tw] OR " inhibiting PAK4"[tw] OR " targeting PAK4"[tw]…	("PAK4 silencing " OR " silencing PAK4" OR "PAK4 knockdown " OR "PAK4 inhibition " OR "PAK4 targeting " OR "PAK4 perturbation " OR "PAK4 depletion " OR " silencing of PAK4" OR " knockdown of PAK4" OR " inhibition of PAK4" OR " targeting of PAK4" OR " perturbation of PAK4" OR " depletion of PAK4" OR " inhibiting PAK4" OR " targeting PAK4" OR "P21 (RAC1) Activated Kinase 4 silencing " OR " silencin…
PARP1	("PARP1 silencing "[tw] OR " silencing PARP1"[tw] OR "PARP1 knockdown "[tw] OR "PARP1 inhibition "[tw] OR "PARP1 targeting "[tw] OR "PARP1 perturbation "[tw] OR "PARP1 depletion "[tw] OR " silencing of PARP1"[tw] OR " knockdown of PARP1"[tw] OR " inhibition of PARP1"[tw] OR " targeting of PARP1"[tw] OR " perturbation of PARP1"[tw] OR " depletion of PARP1"[tw] OR " inhibiting PARP1"[tw] OR " targe…	("PARP1 silencing " OR " silencing PARP1" OR "PARP1 knockdown " OR "PARP1 inhibition " OR "PARP1 targeting " OR "PARP1 perturbation " OR "PARP1 depletion " OR " silencing of PARP1" OR " knockdown of PARP1" OR " inhibition of PARP1" OR " targeting of PARP1" OR " perturbation of PARP1" OR " depletion of PARP1" OR " inhibiting PARP1" OR " targeting PARP1" OR "Poly(ADP-Ribose) Polymerase 1 silencing …
PARP2	("PARP2 silencing "[tw] OR " silencing PARP2"[tw] OR "PARP2 knockdown "[tw] OR "PARP2 inhibition "[tw] OR "PARP2 targeting "[tw] OR "PARP2 perturbation "[tw] OR "PARP2 depletion "[tw] OR " silencing of PARP2"[tw] OR " knockdown of PARP2"[tw] OR " inhibition of PARP2"[tw] OR " targeting of PARP2"[tw] OR " perturbation of PARP2"[tw] OR " depletion of PARP2"[tw] OR " inhibiting PARP2"[tw] OR " targe…	("PARP2 silencing " OR " silencing PARP2" OR "PARP2 knockdown " OR "PARP2 inhibition " OR "PARP2 targeting " OR "PARP2 perturbation " OR "PARP2 depletion " OR " silencing of PARP2" OR " knockdown of PARP2" OR " inhibition of PARP2" OR " targeting of PARP2" OR " perturbation of PARP2" OR " depletion of PARP2" OR " inhibiting PARP2" OR " targeting PARP2" OR "Poly(ADP-Ribose) Polymerase 2 silencing …
PRKDC	("PRKDC silencing "[tw] OR " silencing PRKDC"[tw] OR "PRKDC knockdown "[tw] OR "PRKDC inhibition "[tw] OR "PRKDC targeting "[tw] OR "PRKDC perturbation "[tw] OR "PRKDC depletion "[tw] OR " silencing of PRKDC"[tw] OR " knockdown of PRKDC"[tw] OR " inhibition of PRKDC"[tw] OR " targeting of PRKDC"[tw] OR " perturbation of PRKDC"[tw] OR " depletion of PRKDC"[tw] OR " inhibiting PRKDC"[tw] OR " targe…	("PRKDC silencing " OR " silencing PRKDC" OR "PRKDC knockdown " OR "PRKDC inhibition " OR "PRKDC targeting " OR "PRKDC perturbation " OR "PRKDC depletion " OR " silencing of PRKDC" OR " knockdown of PRKDC" OR " inhibition of PRKDC" OR " targeting of PRKDC" OR " perturbation of PRKDC" OR " depletion of PRKDC" OR " inhibiting PRKDC" OR " targeting PRKDC" OR "DNA-PKcs silencing " OR " silencing DNA-…
PTK2	("PTK2 silencing "[tw] OR " silencing PTK2"[tw] OR "PTK2 knockdown "[tw] OR "PTK2 inhibition "[tw] OR "PTK2 targeting "[tw] OR "PTK2 perturbation "[tw] OR "PTK2 depletion "[tw] OR " silencing of PTK2"[tw] OR " knockdown of PTK2"[tw] OR " inhibition of PTK2"[tw] OR " targeting of PTK2"[tw] OR " perturbation of PTK2"[tw] OR " depletion of PTK2"[tw] OR " inhibiting PTK2"[tw] OR " targeting PTK2"[tw]…	("PTK2 silencing " OR " silencing PTK2" OR "PTK2 knockdown " OR "PTK2 inhibition " OR "PTK2 targeting " OR "PTK2 perturbation " OR "PTK2 depletion " OR " silencing of PTK2" OR " knockdown of PTK2" OR " inhibition of PTK2" OR " targeting of PTK2" OR " perturbation of PTK2" OR " depletion of PTK2" OR " inhibiting PTK2" OR " targeting PTK2" OR "FAK silencing " OR " silencing FAK" OR "FAK knockdown "…											Units
RAD50	("RAD50 silencing "[tw] OR " silencing RAD50"[tw] OR "RAD50 knockdown "[tw] OR "RAD50 inhibition "[tw] OR "RAD50 targeting "[tw] OR "RAD50 perturbation "[tw] OR "RAD50 depletion "[tw] OR " silencing of RAD50"[tw] OR " knockdown of RAD50"[tw] OR " inhibition of RAD50"[tw] OR " targeting of RAD50"[tw] OR " perturbation of RAD50"[tw] OR " depletion of RAD50"[tw] OR " inhibiting RAD50"[tw] OR " targe…	("RAD50 silencing " OR " silencing RAD50" OR "RAD50 knockdown " OR "RAD50 inhibition " OR "RAD50 targeting " OR "RAD50 perturbation " OR "RAD50 depletion " OR " silencing of RAD50" OR " knockdown of RAD50" OR " inhibition of RAD50" OR " targeting of RAD50" OR " perturbation of RAD50" OR " depletion of RAD50" OR " inhibiting RAD50" OR " targeting RAD50" OR "DNA repair protein RAD50 silencing " OR …											1 = Effect observeable
RAD51	("RAD51 silencing "[tw] OR " silencing RAD51"[tw] OR "RAD51 knockdown "[tw] OR "RAD51 inhibition "[tw] OR "RAD51 targeting "[tw] OR "RAD51 perturbation "[tw] OR "RAD51 depletion "[tw] OR " silencing of RAD51"[tw] OR " knockdown of RAD51"[tw] OR " inhibition of RAD51"[tw] OR " targeting of RAD51"[tw] OR " perturbation of RAD51"[tw] OR " depletion of RAD51"[tw] OR " inhibiting RAD51"[tw] OR " targe…	("RAD51 silencing " OR " silencing RAD51" OR "RAD51 knockdown " OR "RAD51 inhibition " OR "RAD51 targeting " OR "RAD51 perturbation " OR "RAD51 depletion " OR " silencing of RAD51" OR " knockdown of RAD51" OR " inhibition of RAD51" OR " targeting of RAD51" OR " perturbation of RAD51" OR " depletion of RAD51" OR " inhibiting RAD51" OR " targeting RAD51" OR "RECA silencing " OR " silencing RECA " O…											-1 protective effect
RAPH1	("RAPH1 silencing "[tw] OR " silencing RAPH1"[tw] OR "RAPH1 knockdown "[tw] OR "RAPH1 inhibition "[tw] OR "RAPH1 targeting "[tw] OR "RAPH1 perturbation "[tw] OR "RAPH1 depletion "[tw] OR " silencing of RAPH1"[tw] OR " knockdown of RAPH1"[tw] OR " inhibition of RAPH1"[tw] OR " targeting of RAPH1"[tw] OR " perturbation of RAPH1"[tw] OR " depletion of RAPH1"[tw] OR " inhibiting RAPH1"[tw] OR " targe…	("RAPH1 silencing " OR " silencing RAPH1" OR "RAPH1 knockdown " OR "RAPH1 inhibition " OR "RAPH1 targeting " OR "RAPH1 perturbation " OR "RAPH1 depletion " OR " silencing of RAPH1" OR " knockdown of RAPH1" OR " inhibition of RAPH1" OR " targeting of RAPH1" OR " perturbation of RAPH1" OR " depletion of RAPH1" OR " inhibiting RAPH1" OR " targeting RAPH1" OR "Lamellipodin silencing " OR " silencing …											0 = nonsignificant
SYNM	("SYNM silencing "[tw] OR " silencing SYNM"[tw] OR "SYNM knockdown "[tw] OR "SYNM inhibition "[tw] OR "SYNM targeting "[tw] OR "SYNM perturbation "[tw] OR "SYNM depletion "[tw] OR " silencing of SYNM"[tw] OR " knockdown of SYNM"[tw] OR " inhibition of SYNM"[tw] OR " targeting of SYNM"[tw] OR " perturbation of SYNM"[tw] OR " depletion of SYNM"[tw] OR " inhibiting SYNM"[tw] OR " targeting SYNM"[tw]…	("SYNM silencing " OR " silencing SYNM" OR "SYNM knockdown " OR "SYNM inhibition " OR "SYNM targeting " OR "SYNM perturbation " OR "SYNM depletion " OR " silencing of SYNM" OR " knockdown of SYNM" OR " inhibition of SYNM" OR " targeting of SYNM" OR " perturbation of SYNM" OR " depletion of SYNM" OR " inhibiting SYNM" OR " targeting SYNM" OR "Synemin silencing " OR " silencing Synemin" OR "Synemin…											NA = "Non appropriate"
													Recorded data
Method	GOI	PMID	Title	Authors	Citation	First Author	Journal/Book	Publication Year	Create Date	PMCID	NIHMS ID	DOI	Targeted GOI shows an effect on the biological model at control conditions on cell survival	Targeted GOI shows an effect on the biological model at irradiation conditions on cell survival	Targeted GOI shows an effect on the biological model at control conditions on cell DNA damage	Targeted GOI shows an effect on the biological model at irradiation conditions on cell DNA damage	Radiaiton research
Text mining	PARP2	29133592	PARP1 Trapping and DNA Replication Stress Enhance Radiosensitization with Combined WEE1 and PARP Inhibitors	Parsels LA, Karnak D, Parsels JD, Zhang Q, Vélez-Padilla J, Reichert ZR, Wahl DR, Maybaum J, O'Connor MJ, Lawrence TS, Morgan MA.	Mol Cancer Res. 2018 Feb;16(2):222-232. doi: 10.1158/1541-7786.MCR-17-0455. Epub 2017 Nov 13.	Parsels LA	Mol Cancer Res	2018	2017-11-15	PMC5805596	NIHMS920162	10.1158/1541-7786.MCR-17-0455	0	1	0	1	Yes
Text mining	EGFR	24497407	Trastuzumab emtansine and stereotactic radiosurgery: an unexpected increase in clinically significant brain edema	Carlson JA, Nooruddin Z, Rusthoven C, Elias A, Borges VF, Diamond JR, Kavanagh B, Kabos P.	Neuro Oncol. 2014 Jul;16(7):1006-9. doi: 10.1093/neuonc/not329.	Carlson JA	Neuro Oncol	2014	2014-02-06	PMC4057140	NA	10.1093/neuonc/not329	NA	NA	NA	NA	Yes
Text mining	ABL1	28637715	Tyrosine Kinase Inhibitors Protect the Salivary Gland from Radiation Damage by Inhibiting Activation of Protein Kinase C-δ	Wie SM, Wellberg E, Karam SD, Reyland ME.	Mol Cancer Ther. 2017 Sep;16(9):1989-1998. doi: 10.1158/1535-7163.MCT-17-0267. Epub 2017 Jun 21.	Wie SM	Mol Cancer Ther	2017	2017-06-23	PMC5587414	NIHMS886737	10.1158/1535-7163.MCT-17-0267	NA	-1	NA	NA	Yes
Text mining	ABL1	24569990	Inhibiting tyrosine phosphorylation of protein kinase Cδ (PKCδ) protects the salivary gland from radiation damage	Wie SM, Adwan TS, DeGregori J, Anderson SM, Reyland ME.	J Biol Chem. 2014 Apr 11;289(15):10900-10908. doi: 10.1074/jbc.M114.551366. Epub 2014 Feb 25.	Wie SM	J Biol Chem	2014	2014-02-27	PMC4036201	NA	10.1074/jbc.M114.551366	NA	-1	NA	NA	Yes
Text mining	ABL1	16410245	Activation of Bak and Bax through c-abl-protein kinase Cdelta-p38 MAPK signaling in response to ionizing radiation in human non-small cell lung cancer cells	Choi SY, Kim MJ, Kang CM, Bae S, Cho CK, Soh JW, Kim JH, Kang S, Chung HY, Lee YS, Lee SJ.	J Biol Chem. 2006 Mar 17;281(11):7049-59. doi: 10.1074/jbc.M512000200. Epub 2006 Jan 12.	Choi SY	J Biol Chem	2006	2006-01-18	NA	NA	10.1074/jbc.M512000200	NA	-1	NA	NA	Yes
Text mining	CAV1	28112237	Progression-related loss of stromal Caveolin 1 levels fosters the growth of human PC3 xenografts and mediates radiation resistance	Panic A, Ketteler J, Reis H, Sak A, Herskind C, Maier P, Rübben H, Jendrossek V, Klein D.	Sci Rep. 2017 Jan 23;7:41138. doi: 10.1038/srep41138.	Panic A	Sci Rep	2017	2017-01-24	PMC5255553	NA	10.1038/srep41138	-1	-1	NA	NA	Yes
Text mining	MAPK8	23359252	β1 integrins mediate resistance to ionizing radiation in vivo by inhibiting c-Jun amino terminal kinase 1	Goel HL, Sayeed A, Breen M, Zarif MJ, Garlick DS, Leav I, Davis RJ, Fitzgerald TJ, Morrione A, Hsieh CC, Liu Q, Dicker AP, Altieri DC, Languino LR.	J Cell Physiol. 2013 Jul;228(7):1601-9. doi: 10.1002/jcp.24323.	Goel HL	J Cell Physiol	2013	2013-01-30	PMC3749928	NIHMS481338	10.1002/jcp.24323	0	-1	NA	NA	Yes
Text mining	PTK2	22194793	FAK deletion promotes p53-mediated induction of p21, DNA-damage responses and radio-resistance in advanced squamous cancer cells	Graham K, Moran-Jones K, Sansom OJ, Brunton VG, Frame MC.	PLoS One. 2011;6(12):e27806. doi: 10.1371/journal.pone.0027806. Epub 2011 Dec 14.	Graham K	PLoS One	2011	2011-12-24	PMC3237418	NA	10.1371/journal.pone.0027806	NA	-1	NA	NA	Yes
Text mining	MAPK8	23728448	Inhibition of c-Jun N-terminal kinase activity enhances vestibular schwannoma cell sensitivity to gamma irradiation	Yue WY, Clark JJ, Telisak M, Hansen MR.	Neurosurgery. 2013 Sep;73(3):506-16. doi: 10.1227/01.neu.0000431483.10031.89.	Yue WY	Neurosurgery	2013	2013-06-04	PMC4313352	NIHMS654540	10.1227/01.neu.0000431483.10031.89	NA	1	NA	-1	Yes
Text mining	MRE11	23932191	Radiosensitisation of bladder cancer cells by panobinostat is modulated by Ku80 expression	Groselj B, Kerr M, Kiltie AE.	Radiother Oncol. 2013 Sep;108(3):429-33. doi: 10.1016/j.radonc.2013.06.021. Epub 2013 Aug 6.	Groselj B	Radiother Oncol	2013	2013-08-13	PMC3824066	NA	10.1016/j.radonc.2013.06.021	NA	NA	NA	1	Yes
Text mining	MDM2	29716622	A novel small molecule inhibitor of MDM2-p53 (APG-115) enhances radiosensitivity of gastric adenocarcinoma	Yi H, Yan X, Luo Q, Yuan L, Li B, Pan W, Zhang L, Chen H, Wang J, Zhang Y, Zhai Y, Qiu MZ, Yang DJ.	J Exp Clin Cancer Res. 2018 May 2;37(1):97. doi: 10.1186/s13046-018-0765-8.	Yi H	J Exp Clin Cancer Res	2018	2018-05-03	PMC5930807	NA	10.1186/s13046-018-0765-8	NA	1	NA	NA	Yes
Text mining	PARP1	32036006	Combination Therapy with Radiation and PARP Inhibition Enhances Responsiveness to Anti-PD-1 Therapy in Colorectal Tumor Models	Seyedin SN, Hasibuzzaman MM, Pham V, Petronek MS, Callaghan C, Kalen AL, Mapuskar KA, Mott SL, Spitz DR, Allen BG, Caster JM.	Int J Radiat Oncol Biol Phys. 2020 Sep 1;108(1):81-92. doi: 10.1016/j.ijrobp.2020.01.030. Epub 2020 Feb 6.	Seyedin SN	Int J Radiat Oncol Biol Phys	2020	2020-02-10	PMC7416439	NIHMS1568927	10.1016/j.ijrobp.2020.01.030	NA	1	NA	NA	Yes
Text mining	ATM	34648881	SERPINE2/PN-1 regulates the DNA damage response and radioresistance by activating ATM in lung cancer	Zhang J, Wu Q, Zhu L, Xie S, Tu L, Yang Y, Wu K, Zhao Y, Wang Y, Xu Y, Chen X, Ma S, Zhang S.	Cancer Lett. 2022 Jan 1;524:268-283. doi: 10.1016/j.canlet.2021.10.001. Epub 2021 Oct 11.	Zhang J	Cancer Lett	2022	2021-10-14	NA	NA	10.1016/j.canlet.2021.10.001	NA	NA	NA	NA	Yes
Text mining	ATM	33180744	Caspase-3 knockout attenuates radiation-induced tumor repopulation via impairing the ATM/p53/Cox-2/PGE(2) pathway in non-small cell lung cancer	Zhao M, Wang Y, Zhao Y, He S, Zhao R, Song Y, Cheng J, Gong Y, Xie J, Wang Y, Hu B, Tian L, Huang Q.	Aging (Albany NY). 2020 Nov 7;12(21):21758-21776. doi: 10.18632/aging.103984. Epub 2020 Nov 7.	Zhao M	Aging (Albany NY)	2020	2020-11-12	PMC7695367	NA	10.18632/aging.103984	NA	NA	NA	NA	Yes
Text mining	ATM	32958825	CB11, a novel purine-based PPARɣ ligand, overcomes radio-resistance by regulating ATM signalling and EMT in human non-small-cell lung cancer cells	Kim TW, Hong DW, Park JW, Hong SH.	Br J Cancer. 2020 Dec;123(12):1737-1748. doi: 10.1038/s41416-020-01088-w. Epub 2020 Sep 22.	Kim TW	Br J Cancer	2020	2020-09-22	PMC7723055	NA	10.1038/s41416-020-01088-w	NA	NA	NA	NA	Yes
Text mining	ATM	32726432	Pathogenic ATM Mutations in Cancer and a Genetic Basis for Radiotherapeutic Efficacy	Pitter KL, Casey DL, Lu YC, Hannum M, Zhang Z, Song X, Pecorari I, McMillan B, Ma J, Samstein RM, Pei IX, Khan AJ, Braunstein LZ, Morris LGT, Barker CA, Rimner A, Alektiar KM, Romesser PB, Crane CH, Yahalom J, Zelefsky MJ, Scher HI, Bernstein JL, Mandelker DL, Weigelt B, Reis-Filho JS, Lee NY, Powell SN, Chan TA, Riaz N, Setton J.	J Natl Cancer Inst. 2021 Mar 1;113(3):266-273. doi: 10.1093/jnci/djaa095.	Pitter KL	J Natl Cancer Inst	2021	2020-07-30	PMC7936050	NA	10.1093/jnci/djaa095	NA	NA	NA	NA	Yes
Text mining	ATM	29989651	Osthole enhances antitumor activity and irradiation sensitivity of cervical cancer cells by suppressing ATM/NF‑κB signaling	Che Y, Li J, Li Z, Li J, Wang S, Yan Y, Zou K, Zou L.	Oncol Rep. 2018 Aug;40(2):737-747. doi: 10.3892/or.2018.6514. Epub 2018 Jun 20.	Che Y	Oncol Rep	2018	2018-07-11	PMC6072300	NA	10.3892/or.2018.6514	NA	NA	NA	NA	Yes
Text mining	ATM	29860718	Radiosensitizing effects of miR-18a-5p on lung cancer stem-like cells via downregulating both ATM and HIF-1α	Chen X, Wu L, Li D, Xu Y, Zhang L, Niu K, Kong R, Gu J, Xu Z, Chen Z, Sun J.	Cancer Med. 2018 Aug;7(8):3834-3847. doi: 10.1002/cam4.1527. Epub 2018 Jun 2.	Chen X	Cancer Med	2018	2018-06-04	PMC6089184	NA	10.1002/cam4.1527	NA	NA	NA	NA	Yes
Text mining	ATM	29856906	HuR stabilizes TFAM mRNA in an ATM/p38-dependent manner in ionizing irradiated cancer cells	Zhang R, Wang J.	Cancer Sci. 2018 Aug;109(8):2446-2457. doi: 10.1111/cas.13657. Epub 2018 Jun 28.	Zhang R	Cancer Sci	2018	2018-06-02	PMC6113444	NA	10.1111/cas.13657	NA	NA	NA	NA	Yes
Text mining	ATM	28259977	miR-30a radiosensitizes non-small cell lung cancer by targeting ATF1 that is involved in the phosphorylation of ATM	Guo Y, Sun W, Gong T, Chai Y, Wang J, Hui B, Li Y, Song L, Gao Y.	Oncol Rep. 2017 Apr;37(4):1980-1988. doi: 10.3892/or.2017.5448. Epub 2017 Feb 14.	Guo Y	Oncol Rep	2017	2017-03-06	PMC5367375	NA	10.3892/or.2017.5448	NA	NA	NA	NA	Yes
Text mining	ATM	24469230	ATDC/TRIM29 phosphorylation by ATM/MAPKAP kinase 2 mediates radioresistance in pancreatic cancer cells	Wang L, Yang H, Palmbos PL, Ney G, Detzler TA, Coleman D, Leflein J, Davis M, Zhang M, Tang W, Hicks JK, Helchowski CM, Prasad J, Lawrence TS, Xu L, Yu X, Canman CE, Ljungman M, Simeone DM.	Cancer Res. 2014 Mar 15;74(6):1778-88. doi: 10.1158/0008-5472.CAN-13-2289. Epub 2014 Jan 27.	Wang L	Cancer Res	2014	2014-01-29	PMC3961828	NIHMS561750	10.1158/0008-5472.CAN-13-2289	NA	NA	NA	NA	Yes
Text mining	ATM	21898661	Variants in activators and downstream targets of ATM, radiation exposure, and contralateral breast cancer risk in the WECARE study	Brooks JD, Teraoka SN, Reiner AS, Satagopan JM, Bernstein L, Thomas DC, Capanu M, Stovall M, Smith SA, Wei S, Shore RE, Boice JD Jr, Lynch CF, Mellemkjaer L, Malone KE, Liang X; Wecare Study Collaborative Group; Haile RW, Concannon P, Bernstein JL.	Hum Mutat. 2012 Jan;33(1):158-64. doi: 10.1002/humu.21604. Epub 2011 Sep 29.	Brooks JD	Hum Mutat	2012	2011-09-08	PMC3240722	NIHMS323674	10.1002/humu.21604	NA	NA	NA	NA	Yes
Text mining	ATM	18645008	HSP90 inhibitor, DMAG, synergizes with radiation of lung cancer cells by interfering with base excision and ATM-mediated DNA repair	Koll TT, Feis SS, Wright MH, Teniola MM, Richardson MM, Robles AI, Bradsher J, Capala J, Varticovski L.	Mol Cancer Ther. 2008 Jul;7(7):1985-92. doi: 10.1158/1535-7163.MCT-07-2104.	Koll TT	Mol Cancer Ther	2008	2008-07-23	PMC2671002	NIHMS101747	10.1158/1535-7163.MCT-07-2104	NA	NA	NA	NA	Yes
Text mining	ATM	36681663	Obesity promotes radioresistance through SERPINE1-mediated aggressiveness and DNA repair of triple-negative breast cancer	Su YH, Wu YZ, Ann DK, Chen JL, Kuo CY.	Cell Death Dis. 2023 Jan 21;14(1):53. doi: 10.1038/s41419-023-05576-8.	Su YH	Cell Death Dis	2023	2023-01-21	PMC9867751	NA	10.1038/s41419-023-05576-8	NA	NA	NA	NA	Yes
Text mining	ATM	36563124	RNF126-Mediated MRE11 Ubiquitination Activates the DNA Damage Response and Confers Resistance of Triple-Negative Breast Cancer to Radiotherapy	Liu W, Zheng M, Zhang R, Jiang Q, Du G, Wu Y, Yang C, Li F, Li W, Wang L, Wu J, Shi L, Li W, Zhang K, Zhou Z, Liu R, Gao Y, Huang X, Fan S, Zhi X, Jiang D, Chen C.	Adv Sci (Weinh). 2023 Feb;10(5):e2203884. doi: 10.1002/advs.202203884. Epub 2022 Dec 23.	Liu W	Adv Sci (Weinh)	2023	2022-12-23	PMC9929257	NA	10.1002/advs.202203884	NA	NA	NA	NA	Yes
Text mining	ATM	36139430	MYH9 Facilitates Cell Invasion and Radioresistance in Head and Neck Cancer via Modulation of Cellular ROS Levels by Activating the MAPK-Nrf2-GCLC Pathway	You GR, Chang JT, Li YL, Huang CW, Tsai YL, Fan KH, Kang CJ, Huang SF, Chang PH, Cheng AJ.	Cells. 2022 Sep 13;11(18):2855. doi: 10.3390/cells11182855.	You GR	Cells	2022	2022-09-23	PMC9497050	NA	10.3390/cells11182855	NA	NA	NA	NA	Yes
Text mining	ATM	35280989	Efficient DNA Repair Mitigates Replication Stress Resulting in Less Immunogenic Cytosolic DNA in Radioresistant Breast Cancer Stem Cells	Meyer F, Engel AM, Krause AK, Wagner T, Poole L, Dubrovska A, Peitzsch C, Rothkamm K, Petersen C, Borgmann K.	Front Immunol. 2022 Feb 25;13:765284. doi: 10.3389/fimmu.2022.765284. eCollection 2022.	Meyer F	Front Immunol	2022	2022-03-14	PMC8913591	NA	10.3389/fimmu.2022.765284	NA	NA	NA	NA	Yes
Text mining	ATM	34103635	PB01 suppresses radio-resistance by regulating ATR signaling in human non-small-cell lung cancer cells	Kim TW, Hong DW, Hong SH.	Sci Rep. 2021 Jun 8;11(1):12093. doi: 10.1038/s41598-021-91716-z.	Kim TW	Sci Rep	2021	2021-06-09	PMC8187425	NA	10.1038/s41598-021-91716-z	NA	NA	NA	NA	Yes
Text mining	ATM	33963177	LINC-PINT impedes DNA repair and enhances radiotherapeutic response by targeting DNA-PKcs in nasopharyngeal cancer	Wang YH, Guo Z, An L, Zhou Y, Xu H, Xiong J, Liu ZQ, Chen XP, Zhou HH, Li X, Liu T, Huang WH, Zhang W.	Cell Death Dis. 2021 May 7;12(5):454. doi: 10.1038/s41419-021-03728-2.	Wang YH	Cell Death Dis	2021	2021-05-08	PMC8105365	NA	10.1038/s41419-021-03728-2	NA	NA	NA	NA	Yes
Text mining	ATM	33693953	LINCS gene expression signature analysis revealed bosutinib as a radiosensitizer of breast cancer cells by targeting eIF4G1	Hu S, Xie D, Zhou P, Liu X, Yin X, Huang B, Guan H.	Int J Mol Med. 2021 May;47(5):72. doi: 10.3892/ijmm.2021.4905. Epub 2021 Mar 11.	Hu S	Int J Mol Med	2021	2021-03-11	PMC7952247	NA	10.3892/ijmm.2021.4905	NA	NA	NA	NA	Yes
Text mining	ATM	33650657	Catechol enhances chemo‑ and radio‑sensitivity by targeting AMPK/Hippo signaling in pancreatic cancer cells	Moon JY, Ediriweera MK, Ryu JY, Kim HY, Cho SK.	Oncol Rep. 2021 Mar;45(3):1133-1141. doi: 10.3892/or.2021.7924. Epub 2021 Jan 5.	Moon JY	Oncol Rep	2021	2021-03-02	PMC7860010	NA	10.3892/or.2021.7924	NA	NA	NA	NA	Yes
Text mining	ATM	33558705	USP9X-mediated KDM4C deubiquitination promotes lung cancer radioresistance by epigenetically inducing TGF-β2 transcription	Jie X, Fong WP, Zhou R, Zhao Y, Zhao Y, Meng R, Zhang S, Dong X, Zhang T, Yang K, Wu G, Xu S.	Cell Death Differ. 2021 Jul;28(7):2095-2111. doi: 10.1038/s41418-021-00740-z. Epub 2021 Feb 8.	Jie X	Cell Death Differ	2021	2021-02-09	PMC8257660	NA	10.1038/s41418-021-00740-z	NA	NA	NA	NA	Yes
Text mining	ATM	33110168	Lysosomal trafficking mediated by Arl8b and BORC promotes invasion of cancer cells that survive radiation	Wu PH, Onodera Y, Giaccia AJ, Le QT, Shimizu S, Shirato H, Nam JM.	Commun Biol. 2020 Oct 27;3(1):620. doi: 10.1038/s42003-020-01339-9.	Wu PH	Commun Biol	2020	2020-10-28	PMC7591908	NA	10.1038/s42003-020-01339-9	NA	NA	NA	NA	Yes
Text mining	ATM	33005030	LRRC31 inhibits DNA repair and sensitizes breast cancer brain metastasis to radiation therapy	Chen Y, Jiang T, Zhang H, Gou X, Han C, Wang J, Chen AT, Ma J, Liu J, Chen Z, Jing X, Lei H, Wang Z, Bao Y, Baqri M, Zhu Y, Bindra RS, Hansen JE, Dou J, Huang C, Zhou J.	Nat Cell Biol. 2020 Oct;22(10):1276-1285. doi: 10.1038/s41556-020-00586-6. Epub 2020 Oct 1.	Chen Y	Nat Cell Biol	2020	2020-10-02	PMC7962994	NIHMS1624429	10.1038/s41556-020-00586-6	NA	NA	NA	NA	Yes
Text mining	ATM	32651227	Radiosensitization by Kinase Inhibition Revealed by Phosphoproteomic Analysis of Pancreatic Cancer Cells	Wiechmann S, Saupp E, Schilling D, Heinzlmeir S, Schneider G, Schmid RM, Combs SE, Kuster B, Dobiasch S.	Mol Cell Proteomics. 2020 Oct;19(10):1649-1663. doi: 10.1074/mcp.RA120.002046. Epub 2020 Jul 10.	Wiechmann S	Mol Cell Proteomics	2020	2020-07-12	PMC8014995	NA	10.1074/mcp.RA120.002046	NA	NA	NA	NA	Yes
Text mining	ATM	32634759	Impact of DNA damage repair defects on response to radium-223 and overall survival in metastatic castration-resistant prostate cancer	van der Doelen MJ, Isaacsson Velho P, Slootbeek PHJ, Pamidimarri Naga S, Bormann M, van Helvert S, Kroeze LI, van Oort IM, Gerritsen WR, Antonarakis ES, Mehra N.	Eur J Cancer. 2020 Sep;136:16-24. doi: 10.1016/j.ejca.2020.05.001. Epub 2020 Jul 4.	van der Doelen MJ	Eur J Cancer	2020	2020-07-08	NA	NA	10.1016/j.ejca.2020.05.001	NA	NA	NA	NA	Yes
Text mining	ATM	32493932	Differential miRNAs expression pattern of irradiated breast cancer cell lines is correlated with radiation sensitivity	Masoudi-Khoram N, Abdolmaleki P, Hosseinkhan N, Nikoofar A, Mowla SJ, Monfared H, Baldassarre G.	Sci Rep. 2020 Jun 3;10(1):9054. doi: 10.1038/s41598-020-65680-z.	Masoudi-Khoram N	Sci Rep	2020	2020-06-05	PMC7270150	NA	10.1038/s41598-020-65680-z	NA	NA	NA	NA	Yes
Text mining	ATM	32061892	Anticancer drug and ionizing radiation-induced DNA damage differently influences transcription activity and DDR-related stress responses of an endothelial monolayer	Ziegler V, Deußen M, Schumacher L, Roos WP, Fritz G.	Biochim Biophys Acta Mol Cell Res. 2020 Jun;1867(6):118678. doi: 10.1016/j.bbamcr.2020.118678. Epub 2020 Feb 14.	Ziegler V	Biochim Biophys Acta Mol Cell Res	2020	2020-02-17	NA	NA	10.1016/j.bbamcr.2020.118678	NA	NA	NA	NA	Yes
Text mining	ATM	30872077	P53 pathway is a major determinant in the radiosensitizing effect of Palbociclib: Implication in cancer therapy	Fernández-Aroca DM, Roche O, Sabater S, Pascual-Serra R, Ortega-Muelas M, Sánchez Pérez I, Belandia B, Ruiz-Hidalgo MJ, Sánchez-Prieto R.	Cancer Lett. 2019 Jun 1;451:23-33. doi: 10.1016/j.canlet.2019.02.049. Epub 2019 Mar 11.	Fernández-Aroca DM	Cancer Lett	2019	2019-03-16	NA	NA	10.1016/j.canlet.2019.02.049	NA	NA	NA	NA	Yes
Text mining	ATM	30333500	The Cancer/Testes (CT) Antigen HORMAD1 promotes Homologous Recombinational DNA Repair and Radioresistance in Lung adenocarcinoma cells	Gao Y, Kardos J, Yang Y, Tamir TY, Mutter-Rottmayer E, Weissman B, Major MB, Kim WY, Vaziri C.	Sci Rep. 2018 Oct 17;8(1):15304. doi: 10.1038/s41598-018-33601-w.	Gao Y	Sci Rep	2018	2018-10-19	PMC6192992	NA	10.1038/s41598-018-33601-w	NA	NA	NA	NA	Yes
Text mining	ATM	30250201	Targeting PFKFB3 radiosensitizes cancer cells and suppresses homologous recombination	Gustafsson NMS, Färnegårdh K, Bonagas N, Ninou AH, Groth P, Wiita E, Jönsson M, Hallberg K, Lehto J, Pennisi R, Martinsson J, Norström C, Hollers J, Schultz J, Andersson M, Markova N, Marttila P, Kim B, Norin M, Olin T, Helleday T.	Nat Commun. 2018 Sep 24;9(1):3872. doi: 10.1038/s41467-018-06287-x.	Gustafsson NMS	Nat Commun	2018	2018-09-26	PMC6155239	NA	10.1038/s41467-018-06287-x	NA	NA	NA	NA	Yes
Text mining	ATM	30191873	Severe PATCHED1 Deficiency in Cancer-Prone Gorlin Patient Cells Results in Intrinsic Radiosensitivity	Vulin A, Sedkaoui M, Moratille S, Sevenet N, Soularue P, Rigaud O, Guibbal L, Dulong J, Jeggo P, Deleuze JF, Lamartine J, Martin MT.	Int J Radiat Oncol Biol Phys. 2018 Oct 1;102(2):417-425. doi: 10.1016/j.ijrobp.2018.05.057. Epub 2018 Jun 2.	Vulin A	Int J Radiat Oncol Biol Phys	2018	2018-09-08	NA	NA	10.1016/j.ijrobp.2018.05.057	NA	NA	NA	NA	Yes
Text mining	ATM	30166399	ATR Inhibition Is a Promising Radiosensitizing Strategy for Triple-Negative Breast Cancer	Tu X, Kahila MM, Zhou Q, Yu J, Kalari KR, Wang L, Harmsen WS, Yuan J, Boughey JC, Goetz MP, Sarkaria JN, Lou Z, Mutter RW.	Mol Cancer Ther. 2018 Nov;17(11):2462-2472. doi: 10.1158/1535-7163.MCT-18-0470. Epub 2018 Aug 30.	Tu X	Mol Cancer Ther	2018	2018-09-01	PMC6215494	NIHMS1505472	10.1158/1535-7163.MCT-18-0470	NA	NA	NA	NA	Yes
Text mining	ATM	29678153	Radiosensitization of clioquinol and zinc in human cancer cell lines	Lu S, Ke Y, Wu C, Zhong Y, Xie C, Zhou Y, Zhou F, Yu H.	BMC Cancer. 2018 Apr 20;18(1):448. doi: 10.1186/s12885-018-4264-2.	Lu S	BMC Cancer	2018	2018-04-22	PMC5910585	NA	10.1186/s12885-018-4264-2	NA	NA	NA	NA	Yes
Text mining	ATM	29386061	Dihydroisotanshinone I combined with radiation inhibits the migration ability of prostate cancer cells through DNA damage and CCL2 pathway	Lee IY, Lin YY, Yang YH, Lin YS, Lin CL, Lin WY, Cheng YC, Shu LH, Wu CY.	BMC Pharmacol Toxicol. 2018 Jan 31;19(1):5. doi: 10.1186/s40360-018-0195-4.	Lee IY	BMC Pharmacol Toxicol	2018	2018-02-02	PMC5793371	NA	10.1186/s40360-018-0195-4	NA	NA	NA	NA	Yes
Text mining	ATM	29287602	Overcoming hypoxia-induced tumor radioresistance in non-small cell lung cancer by targeting DNA-dependent protein kinase in combination with carbon ion irradiation	Klein C, Dokic I, Mairani A, Mein S, Brons S, Häring P, Haberer T, Jäkel O, Zimmermann A, Zenke F, Blaukat A, Debus J, Abdollahi A.	Radiat Oncol. 2017 Dec 29;12(1):208. doi: 10.1186/s13014-017-0939-0.	Klein C	Radiat Oncol	2017	2017-12-31	PMC5747947	NA	10.1186/s13014-017-0939-0	NA	NA	NA	NA	Yes
Text mining	ATM	28878254	Germline Mutations in Cancer Predisposition Genes are Frequent in Sporadic Sarcomas	Chan SH, Lim WK, Ishak NDB, Li ST, Goh WL, Tan GS, Lim KH, Teo M, Young CNC, Malik S, Tan MH, Teh JYH, Chin FKC, Kesavan S, Selvarajan S, Tan P, Teh BT, Soo KC, Farid M, Quek R, Ngeow J.	Sci Rep. 2017 Sep 6;7(1):10660. doi: 10.1038/s41598-017-10333-x.	Chan SH	Sci Rep	2017	2017-09-08	PMC5587568	NA	10.1038/s41598-017-10333-x	NA	NA	NA	NA	Yes
Text mining	ATM	28423495	Afatinib radiosensitizes head and neck squamous cell carcinoma cells by targeting cancer stem cells	Macha MA, Rachagani S, Qazi AK, Jahan R, Gupta S, Patel A, Seshacharyulu P, Lin C, Li S, Wang S, Verma V, Kishida S, Kishida M, Nakamura N, Kibe T, Lydiatt WM, Smith RB, Ganti AK, Jones DT, Batra SK, Jain M.	Oncotarget. 2017 Mar 28;8(13):20961-20973. doi: 10.18632/oncotarget.15468.	Macha MA	Oncotarget	2017	2017-04-21	PMC5400558	NA	10.18632/oncotarget.15468	NA	NA	NA	NA	Yes
Text mining	ATM	28412751	Poly (ADP-ribose) polymerase inhibitor, an effective radiosensitizer in lung and pancreatic cancers	Hastak K, Bhutra S, Parry R, Ford JM.	Oncotarget. 2017 Apr 18;8(16):26344-26355. doi: 10.18632/oncotarget.15464.	Hastak K	Oncotarget	2017	2017-04-17	PMC5432262	NA	10.18632/oncotarget.15464	NA	NA	NA	NA	Yes
Text mining	ATM	28143445	HSP90 inhibition sensitizes head and neck cancer to platin-based chemoradiotherapy by modulation of the DNA damage response resulting in chromosomal fragmentation	McLaughlin M, Barker HE, Khan AA, Pedersen M, Dillon M, Mansfield DC, Patel R, Kyula JN, Bhide SA, Newbold KL, Nutting CM, Harrington KJ.	BMC Cancer. 2017 Jan 31;17(1):86. doi: 10.1186/s12885-017-3084-0.	McLaughlin M	BMC Cancer	2017	2017-02-02	PMC5282703	NA	10.1186/s12885-017-3084-0	NA	NA	NA	NA	Yes
Text mining	ATM	27150432	Radiosensitizing Effect of TRPV1 Channel Inhibitors in Cancer Cells	Nishino K, Tanamachi K, Nakanishi Y, Ide S, Kojima S, Tanuma S, Tsukimoto M.	Biol Pharm Bull. 2016 Jul 1;39(7):1224-30. doi: 10.1248/bpb.b16-00080. Epub 2016 May 3.	Nishino K	Biol Pharm Bull	2016	2016-05-07	NA	NA	10.1248/bpb.b16-00080	NA	NA	NA	NA	Yes
Text mining	ATM	26991853	DNA damage response (DDR) pathway engagement in cisplatin radiosensitization of non-small cell lung cancer	Sears CR, Cooney SA, Chin-Sinex H, Mendonca MS, Turchi JJ.	DNA Repair (Amst). 2016 Apr;40:35-46. doi: 10.1016/j.dnarep.2016.02.004. Epub 2016 Mar 3.	Sears CR	DNA Repair (Amst)	2016	2016-03-19	PMC4852375	NIHMS770855	10.1016/j.dnarep.2016.02.004	NA	NA	NA	NA	Yes
Text mining	ATM	26689991	Cyclin D1 silencing suppresses tumorigenicity, impairs DNA double strand break repair and thus radiosensitizes androgen-independent prostate cancer cells to DNA damage	Marampon F, Gravina G, Ju X, Vetuschi A, Sferra R, Casimiro M, Pompili S, Festuccia C, Colapietro A, Gaudio E, Di Cesare E, Tombolini V, Pestell RG.	Oncotarget. 2016 Feb 2;7(5):5383-400. doi: 10.18632/oncotarget.6579.	Marampon F	Oncotarget	2016	2015-12-23	PMC4868693	NA	10.18632/oncotarget.6579	NA	NA	NA	NA	Yes
Text mining	ATM	26528635	Special AT-rich sequence binding protein 1 expression correlates with response to preoperative radiotherapy and clinical outcome in rectal cancer	Meng WJ, Pathak S, Ding ZY, Zhang H, Adell G, Holmlund B, Li Y, Zhou ZG, Sun XF.	Cancer Biol Ther. 2015;16(12):1738-45. doi: 10.1080/15384047.2015.1095408.	Meng WJ	Cancer Biol Ther	2015	2015-11-04	PMC4847816	NA	10.1080/15384047.2015.1095408	NA	NA	NA	NA	Yes
Text mining	ATM	26521794	Caffeine Suppresses Apoptosis of Bladder Cancer RT4 Cells in Response to Ionizing Radiation by Inhibiting Ataxia Telangiectasia Mutated-Chk2-p53 Axis	Zhang ZW, Xiao J, Luo W, Wang BH, Chen JM.	Chin Med J (Engl). 2015 Nov 5;128(21):2938-45. doi: 10.4103/0366-6999.168065.	Zhang ZW	Chin Med J (Engl)	2015	2015-11-03	PMC4756903	NA	10.4103/0366-6999.168065	NA	NA	NA	NA	Yes
Text mining	ATM	26516160	Silibinin Preferentially Radiosensitizes Prostate Cancer by Inhibiting DNA Repair Signaling	Nambiar DK, Rajamani P, Deep G, Jain AK, Agarwal R, Singh RP.	Mol Cancer Ther. 2015 Dec;14(12):2722-34. doi: 10.1158/1535-7163.MCT-15-0348. Epub 2015 Oct 29.	Nambiar DK	Mol Cancer Ther	2015	2015-10-31	PMC4674330	NIHMS728564	10.1158/1535-7163.MCT-15-0348	NA	NA	NA	NA	Yes
Text mining	ATM	25015118	Sensitization of radio-resistant prostate cancer cells with a unique cytolethal distending toxin	Lai CH, Chang CS, Liu HH, Tsai YS, Hsu FM, Yu YL, Lai CK, Gandee L, Pong RC, Hsu HW, Yu L, Saha D, Hsieh JT.	Oncotarget. 2014 Jul 30;5(14):5523-34. doi: 10.18632/oncotarget.2133.	Lai CH	Oncotarget	2014	2014-07-13	PMC4170639	NA	10.18632/oncotarget.2133	NA	NA	NA	NA	Yes
Text mining	ATM	24785587	Regulation of ionizing radiation-induced adhesion of breast cancer cells to fibronectin by alpha5beta1 integrin	Lee SH, Cheng H, Yuan Y, Wu S.	Radiat Res. 2014 Jun;181(6):650-8. doi: 10.1667/RR13543.1. Epub 2014 May 1.	Lee SH	Radiat Res	2014	2014-05-03	PMC4101885	NIHMS602567	10.1667/RR13543.1	NA	NA	NA	NA	Yes
Text mining	ATM	24485306	Hypermethylation of RAD51L3 and XRCC2 genes to predict late toxicity in chemoradiotherapy-treated cervical cancer patients	Paulíková S, Chmelařová M, Petera J, Palička V, Paulík A.	Folia Biol (Praha). 2013;59(6):240-5.	Paulíková S	Folia Biol (Praha)	2013	2014-02-04	NA	NA		NA	NA	NA	NA	Yes
Text mining	ATM	24260532	Telomere-binding protein TPP1 modulates telomere homeostasis and confers radioresistance to human colorectal cancer cells	Yang L, Wang W, Hu L, Yang X, Zhong J, Li Z, Yang H, Lei H, Yu H, Liao Z, Zhou F, Xie C, Zhou Y.	PLoS One. 2013 Nov 19;8(11):e81034. doi: 10.1371/journal.pone.0081034. eCollection 2013.	Yang L	PLoS One	2013	2013-11-22	PMC3834294	NA	10.1371/journal.pone.0081034	NA	NA	NA	NA	Yes
Text mining	ATM	23591770	Radiation-induced senescence in securin-deficient cancer cells promotes cell invasion involving the IL-6/STAT3 and PDGF-BB/PDGFR pathways	Yu YC, Yang PM, Chuah QY, Huang YH, Peng CW, Lee YJ, Chiu SJ.	Sci Rep. 2013;3:1675. doi: 10.1038/srep01675.	Yu YC	Sci Rep	2013	2013-04-18	PMC3628221	NA	10.1038/srep01675	NA	NA	NA	NA	Yes
Text mining	ATM	23335992	Middle infrared radiation induces G2/M cell cycle arrest in A549 lung cancer cells	Chang HY, Shih MH, Huang HC, Tsai SR, Juan HF, Lee SC.	PLoS One. 2013;8(1):e54117. doi: 10.1371/journal.pone.0054117. Epub 2013 Jan 15.	Chang HY	PLoS One	2013	2013-01-22	PMC3546001	NA	10.1371/journal.pone.0054117	NA	NA	NA	NA	Yes
Text mining	ATM	22825331	The novel ATR inhibitor VE-821 increases sensitivity of pancreatic cancer cells to radiation and chemotherapy	Prevo R, Fokas E, Reaper PM, Charlton PA, Pollard JR, McKenna WG, Muschel RJ, Brunner TB.	Cancer Biol Ther. 2012 Sep;13(11):1072-81. doi: 10.4161/cbt.21093. Epub 2012 Jul 24.	Prevo R	Cancer Biol Ther	2012	2012-07-25	PMC3461814	NA	10.4161/cbt.21093	NA	NA	NA	NA	Yes
Text mining	ATM	22607554	Chronic modulation of AMP-Kinase, Akt and mTOR pathways by ionizing radiation in human lung cancer xenografts	Storozhuk Y, Sanli T, Hopmans SN, Schultz C, Farrell T, Cutz JC, Steinberg GR, Wright J, Singh G, Tsakiridis T.	Radiat Oncol. 2012 May 18;7:71. doi: 10.1186/1748-717X-7-71.	Storozhuk Y	Radiat Oncol	2012	2012-05-22	PMC3439705	NA	10.1186/1748-717X-7-71	NA	NA	NA	NA	Yes
Text mining	ATM	22566699	Ack1-mediated androgen receptor phosphorylation modulates radiation resistance in castration-resistant prostate cancer	Mahajan K, Coppola D, Rawal B, Chen YA, Lawrence HR, Engelman RW, Lawrence NJ, Mahajan NP.	J Biol Chem. 2012 Jun 22;287(26):22112-22. doi: 10.1074/jbc.M112.357384. Epub 2012 May 7.	Mahajan K	J Biol Chem	2012	2012-05-09	PMC3381169	NA	10.1074/jbc.M112.357384	NA	NA	NA	NA	Yes
Text mining	ATM	22515193	Non-thermal DNA damage of cancer cells using near-infrared irradiation	Tanaka Y, Tatewaki N, Nishida H, Eitsuka T, Ikekawa N, Nakayama J.	Cancer Sci. 2012 Aug;103(8):1467-73. doi: 10.1111/j.1349-7006.2012.02310.x. Epub 2012 May 17.	Tanaka Y	Cancer Sci	2012	2012-04-21	PMC7659276	NA	10.1111/j.1349-7006.2012.02310.x	NA	NA	NA	NA	Yes
Text mining	ATM	22029423	Resveratrol enhances prostate cancer cell response to ionizing radiation. Modulation of the AMPK, Akt and mTOR pathways	Rashid A, Liu C, Sanli T, Tsiani E, Singh G, Bristow RG, Dayes I, Lukka H, Wright J, Tsakiridis T.	Radiat Oncol. 2011 Oct 26;6:144. doi: 10.1186/1748-717X-6-144.	Rashid A	Radiat Oncol	2011	2011-10-28	PMC3217881	NA	10.1186/1748-717X-6-144	NA	NA	NA	NA	Yes
Text mining	ATM	21464397	Induction of MET by ionizing radiation and its role in radioresistance and invasive growth of cancer	De Bacco F, Luraghi P, Medico E, Reato G, Girolami F, Perera T, Gabriele P, Comoglio PM, Boccaccio C.	J Natl Cancer Inst. 2011 Apr 20;103(8):645-61. doi: 10.1093/jnci/djr093. Epub 2011 Apr 4.	De Bacco F	J Natl Cancer Inst	2011	2011-04-06	NA	NA	10.1093/jnci/djr093	NA	NA	NA	NA	Yes
Text mining	ATM	20668194	BMI1 confers radioresistance to normal and cancerous neural stem cells through recruitment of the DNA damage response machinery	Facchino S, Abdouh M, Chatoo W, Bernier G.	J Neurosci. 2010 Jul 28;30(30):10096-111. doi: 10.1523/JNEUROSCI.1634-10.2010.	Facchino S	J Neurosci	2010	2010-07-30	PMC6633363	NA	10.1523/JNEUROSCI.1634-10.2010	NA	NA	NA	NA	Yes
Text mining	ATM	36260180	HMGB1 induces radioresistance through PI3K/AKT/ATM pathway in esophageal squamous cell carcinoma	Zhang X, Zou N, Deng W, Song C, Yan K, Shen W, Zhu S.	Mol Biol Rep. 2022 Dec;49(12):11933-11945. doi: 10.1007/s11033-022-07989-8. Epub 2022 Oct 19.	Zhang X	Mol Biol Rep	2022	2022-10-19	PMC9712304	NA	10.1007/s11033-022-07989-8	NA	NA	NA	NA	Yes
Text mining	ATM	34204447	Kinase Inhibitors of DNA-PK, ATM and ATR in Combination with Ionizing Radiation Can Increase Tumor Cell Death in HNSCC Cells While Sparing Normal Tissue Cells	Faulhaber EM, Jost T, Symank J, Scheper J, Bürkel F, Fietkau R, Hecht M, Distel LV.	Genes (Basel). 2021 Jun 17;12(6):925. doi: 10.3390/genes12060925.	Faulhaber EM	Genes (Basel)	2021	2021-07-02	PMC8235750	NA	10.3390/genes12060925	NA	NA	NA	NA	Yes
Text mining	ATM	34082492	Increased Radiosensitivity of Solid Tumors Harboring ATM and BRCA1/2 Mutations	Kim KH, Kim HS, Kim SS, Shim HS, Yang AJ, Lee JJB, Yoon HI, Ahn JB, Chang JS.	Cancer Res Treat. 2022 Jan;54(1):54-64. doi: 10.4143/crt.2020.1247. Epub 2021 Jun 4.	Kim KH	Cancer Res Treat	2022	2021-06-04	PMC8756123	NA	10.4143/crt.2020.1247	NA	NA	NA	NA	Yes
Text mining	ATM	33251678	MiR-320b/RAD21 axis affects hepatocellular carcinoma radiosensitivity to ionizing radiation treatment through DNA damage repair signaling	Wang J, Zhao H, Yu J, Xu X, Jing H, Li N, Tang Y, Wang S, Li Y, Cai J, Jin J.	Cancer Sci. 2021 Feb;112(2):575-588. doi: 10.1111/cas.14751. Epub 2020 Dec 31.	Wang J	Cancer Sci	2021	2020-11-30	PMC7894001	NA	10.1111/cas.14751	NA	NA	NA	NA	Yes
Text mining	ATM	32736562	ATM mutations improve radio-sensitivity in wild-type isocitrate dehydrogenase-associated high-grade glioma: retrospective analysis using next-generation sequencing data	Kim N, Kim SH, Kang SG, Moon JH, Cho J, Suh CO, In Yoon H, Chang JH.	Radiat Oncol. 2020 Jul 31;15(1):184. doi: 10.1186/s13014-020-01619-y.	Kim N	Radiat Oncol	2020	2020-08-02	PMC7393839	NA	10.1186/s13014-020-01619-y	NA	NA	NA	NA	Yes
Text mining	ATM	31977876	Methylation of the ataxia telangiectasia mutated gene (ATM) promoter as a radiotherapy outcome biomarker in patients with hepatocellular carcinoma	Yan X, Wu T, Tang M, Chen D, Huang M, Zhou S, Zhang H, Yang X, Li G.	Medicine (Baltimore). 2020 Jan;99(4):e18823. doi: 10.1097/MD.0000000000018823.	Yan X	Medicine (Baltimore)	2020	2020-01-25	PMC7004781	NA	10.1097/MD.0000000000018823	NA	NA	NA	NA	Yes
Text mining	ATM	30907073	SALL4 induces radioresistance in nasopharyngeal carcinoma via the ATM/Chk2/p53 pathway	Nie X, Guo E, Wu C, Liu D, Sun W, Zhang L, Long G, Mei Q, Wu K, Xiong H, Hu G.	Cancer Med. 2019 Apr;8(4):1779-1792. doi: 10.1002/cam4.2056. Epub 2019 Mar 24.	Nie X	Cancer Med	2019	2019-03-26	PMC6488116	NA	10.1002/cam4.2056	NA	NA	NA	NA	Yes
Text mining	ATM	29284495	Tumor treating fields (TTFields) delay DNA damage repair following radiation treatment of glioma cells	Giladi M, Munster M, Schneiderman RS, Voloshin T, Porat Y, Blat R, Zielinska-Chomej K, Hååg P, Bomzon Z, Kirson ED, Weinberg U, Viktorsson K, Lewensohn R, Palti Y.	Radiat Oncol. 2017 Dec 29;12(1):206. doi: 10.1186/s13014-017-0941-6.	Giladi M	Radiat Oncol	2017	2017-12-30	PMC5747183	NA	10.1186/s13014-017-0941-6	NA	NA	NA	NA	Yes
Text mining	ATM	28799829	Radiotherapy induces cell cycle arrest and cell apoptosis in nasopharyngeal carcinoma via the ATM and Smad pathways	Li MY, Liu JQ, Chen DP, Li ZY, Qi B, He L, Yu Y, Yin WJ, Wang MY, Lin L.	Cancer Biol Ther. 2017 Sep 2;18(9):681-693. doi: 10.1080/15384047.2017.1360442.	Li MY	Cancer Biol Ther	2017	2017-08-12	PMC5663416	NA	10.1080/15384047.2017.1360442	NA	NA	NA	NA	Yes
Text mining	ATM	28055970	Genomic analysis of exceptional responders to radiotherapy reveals somatic mutations in ATM	Ma J, Setton J, Morris L, Albornoz PB, Barker C, Lok BH, Sherman E, Katabi N, Beal K, Ganly I, Powell SN, Lee N, Chan TA, Riaz N.	Oncotarget. 2017 Feb 7;8(6):10312-10323. doi: 10.18632/oncotarget.14400.	Ma J	Oncotarget	2017	2017-01-06	PMC5354661	NA	10.18632/oncotarget.14400	NA	NA	NA	NA	Yes
Text mining	ATM	27738310	ATM is the primary kinase responsible for phosphorylation of Hsp90α after ionizing radiation	Elaimy AL, Ahsan A, Marsh K, Pratt WB, Ray D, Lawrence TS, Nyati MK.	Oncotarget. 2016 Dec 13;7(50):82450-82457. doi: 10.18632/oncotarget.12557.	Elaimy AL	Oncotarget	2016	2016-10-15	PMC5347704	NA	10.18632/oncotarget.12557	NA	NA	NA	NA	Yes
Text mining	ATM	26940879	Severe mitochondrial damage associated with low-dose radiation sensitivity in ATM- and NBS1-deficient cells	Shimura T, Kobayashi J, Komatsu K, Kunugita N.	Cell Cycle. 2016;15(8):1099-107. doi: 10.1080/15384101.2016.1156276.	Shimura T	Cell Cycle	2016	2016-03-05	PMC4889229	NA	10.1080/15384101.2016.1156276	NA	NA	NA	NA	Yes
Text mining	ATM	25101980	Deoxycytidine kinase augments ATM-Mediated DNA repair and contributes to radiation resistance	Bunimovich YL, Nair-Gill E, Riedinger M, McCracken MN, Cheng D, McLaughlin J, Radu CG, Witte ON.	PLoS One. 2014 Aug 7;9(8):e104125. doi: 10.1371/journal.pone.0104125. eCollection 2014.	Bunimovich YL	PLoS One	2014	2014-08-08	PMC4125169	NA	10.1371/journal.pone.0104125	NA	NA	NA	NA	Yes
Text mining	ATM	25086746	ATM-mediated stabilization of ZEB1 promotes DNA damage response and radioresistance through CHK1	Zhang P, Wei Y, Wang L, Debeb BG, Yuan Y, Zhang J, Yuan J, Wang M, Chen D, Sun Y, Woodward WA, Liu Y, Dean DC, Liang H, Hu Y, Ang KK, Hung MC, Chen J, Ma L.	Nat Cell Biol. 2014 Sep;16(9):864-75. doi: 10.1038/ncb3013. Epub 2014 Aug 3.	Zhang P	Nat Cell Biol	2014	2014-08-04	PMC4150825	NIHMS607982	10.1038/ncb3013	NA	NA	NA	NA	Yes
Text mining	ATM	23642045	Functional proteomics analysis to study ATM dependent signaling in response to ionizing radiation	Cheema AK, Varghese RS, Timofeeva O, Zhang L, Kirilyuk A, Zandkarimi F, Kaur P, Ressom HW, Jung M, Dritschilo A.	Radiat Res. 2013 Jun;179(6):674-683. doi: 10.1667/RR3198.1. Epub 2013 May 3.	Cheema AK	Radiat Res	2013	2013-05-07	PMC4301981	NIHMS491846	10.1667/RR3198.1	NA	NA	NA	NA	Yes
Text mining	ATM	21727091	ASF1A and ATM regulate H3K56-mediated cell-cycle checkpoint recovery in response to UV irradiation	Battu A, Ray A, Wani AA.	Nucleic Acids Res. 2011 Oct;39(18):7931-45. doi: 10.1093/nar/gkr523. Epub 2011 Jul 3.	Battu A	Nucleic Acids Res	2011	2011-07-06	PMC3185425	NA	10.1093/nar/gkr523	NA	NA	NA	NA	Yes
Text mining	ATM	20617180	Targeting DNA-PKcs and ATM with miR-101 sensitizes tumors to radiation	Yan D, Ng WL, Zhang X, Wang P, Zhang Z, Mo YY, Mao H, Hao C, Olson JJ, Curran WJ, Wang Y.	PLoS One. 2010 Jul 1;5(7):e11397. doi: 10.1371/journal.pone.0011397.	Yan D	PLoS One	2010	2010-07-10	PMC2895662	NA	10.1371/journal.pone.0011397	NA	NA	NA	NA	Yes
Text mining	ATM	19779458	ATM and Artemis promote homologous recombination of radiation-induced DNA double-strand breaks in G2	Beucher A, Birraux J, Tchouandong L, Barton O, Shibata A, Conrad S, Goodarzi AA, Krempler A, Jeggo PA, Löbrich M.	EMBO J. 2009 Nov 4;28(21):3413-27. doi: 10.1038/emboj.2009.276. Epub 2009 Sep 24.	Beucher A	EMBO J	2009	2009-09-26	PMC2752027	NA	10.1038/emboj.2009.276	NA	NA	NA	NA	Yes
Text mining	ATM	19332548	Ionizing radiation induces ATM-independent degradation of p21Cip1 in transformed cells	Stuart SA, Wang JY.	J Biol Chem. 2009 May 29;284(22):15061-70. doi: 10.1074/jbc.M808810200. Epub 2009 Mar 30.	Stuart SA	J Biol Chem	2009	2009-04-01	PMC2685688	NA	10.1074/jbc.M808810200	NA	NA	NA	NA	Yes
Text mining	ATM	18479594	[The role of cell cycle arrest in radiosensitization of nasopharyngeal carcinoma cell line CNE1 by inhibiting ATM expression]	Wang HM, Chen LH, Zheng XK, Wu XY, Xia YF.	Ai Zheng. 2008 May;27(5):466-70.	Wang HM	Ai Zheng	2008	2008-05-16	NA	NA		NA	NA	NA	NA	Yes
Text mining	ATM	18468965	Endogenous hSNM1B/Apollo interacts with TRF2 and stimulates ATM in response to ionizing radiation	Demuth I, Bradshaw PS, Lindner A, Anders M, Heinrich S, Kallenbach J, Schmelz K, Digweed M, Meyn MS, Concannon P.	DNA Repair (Amst). 2008 Aug 2;7(8):1192-201. doi: 10.1016/j.dnarep.2008.03.020. Epub 2008 May 12.	Demuth I	DNA Repair (Amst)	2008	2008-05-13	PMC2582150	NIHMS69380	10.1016/j.dnarep.2008.03.020	NA	NA	NA	NA	Yes
Text mining	ATM	17626748	[Potentials of DNA-PKcs, Ku80, and ATM in enhancing radiosensitivity of cervical carcinoma cells]	Zhuang L, Yu SY, Huang XY, Cao Y, Xiong HH.	Ai Zheng. 2007 Jul;26(7):724-9.	Zhuang L	Ai Zheng	2007	2007-07-14	NA	NA		NA	NA	NA	NA	Yes
Text mining	ATM	17565390	Gamma-radiation-induced ATM-dependent signalling in human T-lymphocyte leukemic cells, MOLT-4	Tichý A, Záskodová D, Rezácová M, Vávrová J, Vokurková D, Pejchal J, Vilasová Z, Cerman J, Osterreicher J.	Acta Biochim Pol. 2007;54(2):281-7. Epub 2007 Jun 12.	Tichý A	Acta Biochim Pol	2007	2007-06-15	NA	NA		NA	NA	NA	NA	Yes
Text mining	ATM	16728507	Phosphatidylinositol 3-kinase mediates activation of ATM by high NaCl and by ionizing radiation: Role in osmoprotective transcriptional regulation	Irarrazabal CE, Burg MB, Ward SG, Ferraris JD.	Proc Natl Acad Sci U S A. 2006 Jun 6;103(23):8882-7. doi: 10.1073/pnas.0602911103. Epub 2006 May 25.	Irarrazabal CE	Proc Natl Acad Sci U S A	2006	2006-05-27	PMC1482672	NA	10.1073/pnas.0602911103	NA	NA	NA	NA	Yes
Text mining	ATM	16452482	ATM activation by ionizing radiation requires BRCA1-associated BAAT1	Aglipay JA, Martin SA, Tawara H, Lee SW, Ouchi T.	J Biol Chem. 2006 Apr 7;281(14):9710-8. doi: 10.1074/jbc.M510332200. Epub 2006 Feb 1.	Aglipay JA	J Biol Chem	2006	2006-02-03	NA	NA	10.1074/jbc.M510332200	NA	NA	NA	NA	Yes
Text mining	ATM	12588868	Ataxia-telangiectasia-mutated (ATM) and NBS1-dependent phosphorylation of Chk1 on Ser-317 in response to ionizing radiation	Gatei M, Sloper K, Sorensen C, Syljuäsen R, Falck J, Hobson K, Savage K, Lukas J, Zhou BB, Bartek J, Khanna KK.	J Biol Chem. 2003 Apr 25;278(17):14806-11. doi: 10.1074/jbc.M210862200. Epub 2003 Feb 14.	Gatei M	J Biol Chem	2003	2003-02-18	NA	NA	10.1074/jbc.M210862200	NA	NA	NA	NA	Yes
Text mining	ATM	36380368	ARPC1B promotes mesenchymal phenotype maintenance and radiotherapy resistance by blocking TRIM21-mediated degradation of IFI16 and HuR in glioma stem cells	Gao Z, Xu J, Fan Y, Zhang Z, Wang H, Qian M, Zhang P, Deng L, Shen J, Xue H, Zhao R, Zhou T, Guo X, Li G.	J Exp Clin Cancer Res. 2022 Nov 16;41(1):323. doi: 10.1186/s13046-022-02526-8.	Gao Z	J Exp Clin Cancer Res	2022	2022-11-16	PMC9667586	NA	10.1186/s13046-022-02526-8	NA	NA	NA	NA	Yes
Text mining	ATM	36232764	Cellular and Molecular Biological Alterations after Photon, Proton, and Carbon Ions Irradiation in Human Chondrosarcoma Cells Linked with High-Quality Physics Data	Lohberger B, Barna S, Glänzer D, Eck N, Kerschbaum-Gruber S, Stasny K, Leithner A, Georg D.	Int J Mol Sci. 2022 Sep 28;23(19):11464. doi: 10.3390/ijms231911464.	Lohberger B	Int J Mol Sci	2022	2022-10-14	PMC9569755	NA	10.3390/ijms231911464	NA	NA	NA	NA	Yes
Text mining	ATM	36142267	Targeted Next-Generation Sequencing-Based Multiple Gene Mutation Profiling of Patients with Rectal Adenocarcinoma Receiving or Not Receiving Neoadjuvant Chemoradiotherapy	Chang YK, Tseng HH, Leung CM, Lu KC, Tsai KW.	Int J Mol Sci. 2022 Sep 8;23(18):10353. doi: 10.3390/ijms231810353.	Chang YK	Int J Mol Sci	2022	2022-09-23	PMC9499649	NA	10.3390/ijms231810353	NA	NA	NA	NA	Yes
Text mining	ATM	35806055	Chronically Radiation-Exposed Survivor Glioblastoma Cells Display Poor Response to Chk1 Inhibition under Hypoxia	Pinarbasi-Degirmenci N, Sur-Erdem I, Akcay V, Bolukbasi Y, Selek U, Solaroglu I, Bagci-Onder T.	Int J Mol Sci. 2022 Jun 24;23(13):7051. doi: 10.3390/ijms23137051.	Pinarbasi-Degirmenci N	Int J Mol Sci	2022	2022-07-09	PMC9266388	NA	10.3390/ijms23137051	NA	NA	NA	NA	Yes
Text mining	ATM	35713250	CBX8 Promotes Cell Proliferation and Metastasis and Leads to Radiotherapy Tolerance of Glioma Cells	Liu Q, Li X, Gao W.	Turk Neurosurg. 2023;33(1):46-52. doi: 10.5137/1019-5149.JTN.35022-21.2.	Liu Q	Turk Neurosurg	2023	2022-06-17	NA	NA	10.5137/1019-5149.JTN.35022-21.2	NA	NA	NA	NA	Yes
Text mining	ATM	34831178	DNMT3A and DNMT3B Targeting as an Effective Radiosensitizing Strategy in Embryonal Rhabdomyosarcoma	Camero S, Vitali G, Pontecorvi P, Ceccarelli S, Anastasiadou E, Cicchetti F, Flex E, Pomella S, Cassandri M, Rota R, Marampon F, Marchese C, Schiavetti A, Megiorni F.	Cells. 2021 Oct 30;10(11):2956. doi: 10.3390/cells10112956.	Camero S	Cells	2021	2021-11-27	PMC8616246	NA	10.3390/cells10112956	NA	NA	NA	NA	Yes
Text mining	ATM	34763650	Opposite effects of the triple target (DNA-PK/PI3K/mTOR) inhibitor PI-103 on the radiation sensitivity of glioblastoma cell lines proficient and deficient in DNA-PKcs	Djuzenova CS, Fischer T, Katzer A, Sisario D, Korsa T, Steussloff G, Sukhorukov VL, Flentje M.	BMC Cancer. 2021 Nov 11;21(1):1201. doi: 10.1186/s12885-021-08930-1.	Djuzenova CS	BMC Cancer	2021	2021-11-12	PMC8582108	NA	10.1186/s12885-021-08930-1	NA	NA	NA	NA	Yes
Text mining	ATM	34587992	Radiation induces NORAD expression to promote ESCC radiotherapy resistance via EEPD1/ATR/Chk1 signalling and by inhibiting pri-miR-199a1 processing and the exosomal transfer of miR-199a-5p	Sun Y, Wang J, Ma Y, Li J, Sun X, Zhao X, Shi X, Hu Y, Qu F, Zhang X.	J Exp Clin Cancer Res. 2021 Sep 29;40(1):306. doi: 10.1186/s13046-021-02084-5.	Sun Y	J Exp Clin Cancer Res	2021	2021-09-30	PMC8479908	NA	10.1186/s13046-021-02084-5	NA	NA	NA	NA	Yes
Text mining	ATM	34251713	Role of BCLAF-1 in PD-L1 stabilization in response to ionizing irradiation	Ma Z, Wang H, Meng F, Han Y, Chen Y, Xiao M, Jiang H, Yu Z, Xu B.	Cancer Sci. 2021 Oct;112(10):4064-4074. doi: 10.1111/cas.15056. Epub 2021 Aug 2.	Ma Z	Cancer Sci	2021	2021-07-12	PMC8486183	NA	10.1111/cas.15056	NA	NA	NA	NA	Yes
Text mining	ATM	33571522	Tyrosine kinase inhibitors protect the salivary gland from radiation damage by increasing DNA double-strand break repair	Affandi T, Ohm AM, Gaillard D, Haas A, Reyland ME.	J Biol Chem. 2021 Jan-Jun;296:100401. doi: 10.1016/j.jbc.2021.100401. Epub 2021 Feb 9.	Affandi T	J Biol Chem	2021	2021-02-11	PMC7973138	NA	10.1016/j.jbc.2021.100401	NA	NA	NA	NA	Yes
Text mining	ATM	33431817	LncRNA linc00312 suppresses radiotherapy resistance by targeting DNA-PKcs and impairing DNA damage repair in nasopharyngeal carcinoma	Guo Z, Wang YH, Xu H, Yuan CS, Zhou HH, Huang WH, Wang H, Zhang W.	Cell Death Dis. 2021 Jan 4;12(1):69. doi: 10.1038/s41419-020-03302-2.	Guo Z	Cell Death Dis	2021	2021-01-12	PMC7801696	NA	10.1038/s41419-020-03302-2	NA	NA	NA	NA	Yes
Text mining	ATM	33268695	Involvement of CD73 and A2B Receptor in Radiation-Induced DNA Damage Response and Cell Migration in Human Glioblastoma A172 Cells	Kitabatake K, Kaji T, Tsukimoto M.	Biol Pharm Bull. 2021 Feb 1;44(2):197-210. doi: 10.1248/bpb.b20-00654. Epub 2020 Dec 1.	Kitabatake K	Biol Pharm Bull	2021	2020-12-03	NA	NA	10.1248/bpb.b20-00654	NA	NA	NA	NA	Yes
Text mining	ATM	32484965	ATR inhibition potentiates ionizing radiation-induced interferon response via cytosolic nucleic acid-sensing pathways	Feng X, Tubbs A, Zhang C, Tang M, Sridharan S, Wang C, Jiang D, Su D, Zhang H, Chen Z, Nie L, Xiong Y, Huang M, Nussenzweig A, Chen J.	EMBO J. 2020 Jul 15;39(14):e104036. doi: 10.15252/embj.2019104036. Epub 2020 Jun 2.	Feng X	EMBO J	2020	2020-06-03	PMC7361286	NA	10.15252/embj.2019104036	NA	NA	NA	NA	Yes
Text mining	ATM	32461345	ATR inhibitor AZD6738 enhances the antitumor activity of radiotherapy and immune checkpoint inhibitors by potentiating the tumor immune microenvironment in hepatocellular carcinoma	Sheng H, Huang Y, Xiao Y, Zhu Z, Shen M, Zhou P, Guo Z, Wang J, Wang H, Dai W, Zhang W, Sun J, Cao C.	J Immunother Cancer. 2020 May;8(1):e000340. doi: 10.1136/jitc-2019-000340.	Sheng H	J Immunother Cancer	2020	2020-05-29	PMC7254123	NA	10.1136/jitc-2019-000340	NA	NA	NA	NA	Yes
Text mining	ATM	31841199	PTEN expression in U251 glioma cells enhances their sensitivity to ionizing radiation by suppressing DNA repair capacity	Li HL, Wang CY, Fu J, Yang XJ, Sun Y, Shao YH, Zhang LH, Yang XM, Zhang XL, Lin J.	Eur Rev Med Pharmacol Sci. 2019 Dec;23(23):10453-10458. doi: 10.26355/eurrev_201912_19684.	Li HL	Eur Rev Med Pharmacol Sci	2019	2019-12-17	NA	NA	10.26355/eurrev_201912_19684	NA	NA	NA	NA	Yes
Text mining	ATM	31801300	Modeling the Effect of Hypoxia and DNA Repair Inhibition on Cell Survival After Photon Irradiation	Liew H, Klein C, Zenke FT, Abdollahi A, Debus J, Dokic I, Mairani A.	Int J Mol Sci. 2019 Nov 30;20(23):6054. doi: 10.3390/ijms20236054.	Liew H	Int J Mol Sci	2019	2019-12-06	PMC6929106	NA	10.3390/ijms20236054	NA	NA	NA	NA	Yes
Text mining	ATM	31699977	AZD7648 is a potent and selective DNA-PK inhibitor that enhances radiation, chemotherapy and olaparib activity	Fok JHL, Ramos-Montoya A, Vazquez-Chantada M, Wijnhoven PWG, Follia V, James N, Farrington PM, Karmokar A, Willis SE, Cairns J, Nikkilä J, Beattie D, Lamont GM, Finlay MRV, Wilson J, Smith A, O'Connor LO, Ling S, Fawell SE, O'Connor MJ, Hollingsworth SJ, Dean E, Goldberg FW, Davies BR, Cadogan EB.	Nat Commun. 2019 Nov 7;10(1):5065. doi: 10.1038/s41467-019-12836-9.	Fok JHL	Nat Commun	2019	2019-11-09	PMC6838110	NA	10.1038/s41467-019-12836-9	NA	NA	NA	NA	Yes
Text mining	ATM	31601699	Patients Resistant Against PSMA-Targeting α-Radiation Therapy Often Harbor Mutations in DNA Damage-Repair-Associated Genes	Kratochwil C, Giesel FL, Heussel CP, Kazdal D, Endris V, Nientiedt C, Bruchertseifer F, Kippenberger M, Rathke H, Leichsenring J, Hohenfellner M, Morgenstern A, Haberkorn U, Duensing S, Stenzinger A.	J Nucl Med. 2020 May;61(5):683-688. doi: 10.2967/jnumed.119.234559. Epub 2019 Oct 10.	Kratochwil C	J Nucl Med	2020	2019-10-12	NA	NA	10.2967/jnumed.119.234559	NA	NA	NA	NA	Yes
Text mining	ATM	31101118	Olaparib and ionizing radiation trigger a cooperative DNA-damage repair response that is impaired by depletion of the VRK1 chromatin kinase	Campillo-Marcos I, Lazo PA.	J Exp Clin Cancer Res. 2019 May 17;38(1):203. doi: 10.1186/s13046-019-1204-1.	Campillo-Marcos I	J Exp Clin Cancer Res	2019	2019-05-19	PMC6525392	NA	10.1186/s13046-019-1204-1	NA	NA	NA	NA	Yes
Text mining	ATM	30770349	ATR Inhibition Potentiates the Radiation-induced Inflammatory Tumor Microenvironment	Dillon MT, Bergerhoff KF, Pedersen M, Whittock H, Crespo-Rodriguez E, Patin EC, Pearson A, Smith HG, Paget JTE, Patel RR, Foo S, Bozhanova G, Ragulan C, Fontana E, Desai K, Wilkins AC, Sadanandam A, Melcher A, McLaughlin M, Harrington KJ.	Clin Cancer Res. 2019 Jun 1;25(11):3392-3403. doi: 10.1158/1078-0432.CCR-18-1821. Epub 2019 Feb 15.	Dillon MT	Clin Cancer Res	2019	2019-02-17	PMC6551222	EMS81897	10.1158/1078-0432.CCR-18-1821	NA	NA	NA	NA	Yes
Text mining	ATM	30462539	MicroRNA-146a-5p enhances radiosensitivity in hepatocellular carcinoma through replication protein A3-induced activation of the DNA repair pathway	Luo J, Si ZZ, Li T, Li JQ, Zhang ZQ, Chen GS, Qi HZ, Yao HL.	Am J Physiol Cell Physiol. 2019 Mar 1;316(3):C299-C311. doi: 10.1152/ajpcell.00189.2018. Epub 2018 Nov 21.	Luo J	Am J Physiol Cell Physiol	2019	2018-11-22	NA	NA	10.1152/ajpcell.00189.2018	NA	NA	NA	NA	Yes
Text mining	ATM	30295334	Characteristics of myeloproliferative neoplasms in patients exposed to ionizing radiation following the Chernobyl nuclear accident	Poluben L, Puligandla M, Neuberg D, Bryke CR, Hsu Y, Shumeiko O, Yuan X, Voznesensky O, Pihan G, Adam M, Fraenkel E, Rasnic R, Linial M, Klymenko S, Balk SP, Fraenkel PG.	Am J Hematol. 2019 Jan;94(1):62-73. doi: 10.1002/ajh.25307. Epub 2018 Oct 31.	Poluben L	Am J Hematol	2019	2018-10-09	PMC6371805	NIHMS1003139	10.1002/ajh.25307	NA	NA	NA	NA	Yes
Text mining	ATM	30227140	Spironolactone Depletes the XPB Protein and Inhibits DNA Damage Responses in UVB-Irradiated Human Skin	Kemp MG, Krishnamurthy S, Kent MN, Schumacher DL, Sharma P, Excoffon KJDA, Travers JB.	J Invest Dermatol. 2019 Feb;139(2):448-454. doi: 10.1016/j.jid.2018.07.039. Epub 2018 Sep 15.	Kemp MG	J Invest Dermatol	2019	2018-09-19	PMC6342635	NIHMS1510222	10.1016/j.jid.2018.07.039	NA	NA	NA	NA	Yes
Text mining	ATM	30001349	Radio-sensitizing effects of VE-821 and beyond: Distinct phosphoproteomic and metabolomic changes after ATR inhibition in irradiated MOLT-4 cells	Šalovská B, Janečková H, Fabrik I, Karlíková R, Čecháková L, Ondrej M, Link M, Friedecký D, Tichý A.	PLoS One. 2018 Jul 12;13(7):e0199349. doi: 10.1371/journal.pone.0199349. eCollection 2018.	Šalovská B	PLoS One	2018	2018-07-13	PMC6042708	NA	10.1371/journal.pone.0199349	NA	NA	NA	NA	Yes
Text mining	ATM	29976574	Replication Stress Drives Constitutive Activation of the DNA Damage Response and Radioresistance in Glioblastoma Stem-like Cells	Carruthers RD, Ahmed SU, Ramachandran S, Strathdee K, Kurian KM, Hedley A, Gomez-Roman N, Kalna G, Neilson M, Gilmour L, Stevenson KH, Hammond EM, Chalmers AJ.	Cancer Res. 2018 Sep 1;78(17):5060-5071. doi: 10.1158/0008-5472.CAN-18-0569. Epub 2018 Jul 5.	Carruthers RD	Cancer Res	2018	2018-07-07	PMC6128404	EMS78547	10.1158/0008-5472.CAN-18-0569	NA	NA	NA	NA	Yes
Text mining	ATM	29952768	ATR kinase inhibitor AZD6738 potentiates CD8+ T cell-dependent antitumor activity following radiation	Vendetti FP, Karukonda P, Clump DA, Teo T, Lalonde R, Nugent K, Ballew M, Kiesel BF, Beumer JH, Sarkar SN, Conrads TP, O'Connor MJ, Ferris RL, Tran PT, Delgoffe GM, Bakkenist CJ.	J Clin Invest. 2018 Aug 31;128(9):3926-3940. doi: 10.1172/JCI96519. Epub 2018 Aug 13.	Vendetti FP	J Clin Invest	2018	2018-06-29	PMC6118586	NA	10.1172/JCI96519	NA	NA	NA	NA	Yes
Text mining	ATM	29871674	NS1-binding protein radiosensitizes esophageal squamous cell carcinoma by transcriptionally suppressing c-Myc	Wang Y, Cheng J, Xie D, Ding X, Hou H, Chen X, Er P, Zhang F, Zhao L, Yuan Z, Pang Q, Wang P, Qian D.	Cancer Commun (Lond). 2018 Jun 5;38(1):33. doi: 10.1186/s40880-018-0307-y.	Wang Y	Cancer Commun (Lond)	2018	2018-06-07	PMC5993120	NA	10.1186/s40880-018-0307-y	NA	NA	NA	NA	Yes
Text mining	ATM	29706648	Transient PP2A inhibition alleviates normal tissue stem cell susceptibility to cell death during radiotherapy	Fabbrizi MR, Meyer B, Misri S, Raj S, Zobel CL, Hallahan DE, Sharma GG.	Cell Death Dis. 2018 May 1;9(5):492. doi: 10.1038/s41419-018-0559-0.	Fabbrizi MR	Cell Death Dis	2018	2018-05-01	PMC5924762	NA	10.1038/s41419-018-0559-0	NA	NA	NA	NA	Yes
Text mining	ATM	29666389	Attenuated DNA damage responses and increased apoptosis characterize human hematopoietic stem cells exposed to irradiation	Biechonski S, Olender L, Zipin-Roitman A, Yassin M, Aqaqe N, Marcu-Malina V, Rall-Scharpf M, Trottier M, Meyn MS, Wiesmüller L, Beider K, Raz Y, Grisaru D, Nagler A, Milyavsky M.	Sci Rep. 2018 Apr 17;8(1):6071. doi: 10.1038/s41598-018-24440-w.	Biechonski S	Sci Rep	2018	2018-04-19	PMC5904119	NA	10.1038/s41598-018-24440-w	NA	NA	NA	NA	Yes
Text mining	ATM	29574252	Targeting Long Noncoding RNA HMMR-AS1 Suppresses and Radiosensitizes Glioblastoma	Li J, Ji X, Wang H.	Neoplasia. 2018 May;20(5):456-466. doi: 10.1016/j.neo.2018.02.010. Epub 2018 Mar 22.	Li J	Neoplasia	2018	2018-03-26	PMC5915996	NA	10.1016/j.neo.2018.02.010	NA	NA	NA	NA	Yes
Text mining	ATM	29568064	BPIFB1 (LPLUNC1) inhibits radioresistance in nasopharyngeal carcinoma by inhibiting VTN expression	Wei F, Tang L, He Y, Wu Y, Shi L, Xiong F, Gong Z, Guo C, Li X, Liao Q, Zhang W, Ni Q, Luo J, Li X, Li Y, Peng C, Chen X, Li G, Xiong W, Zeng Z.	Cell Death Dis. 2018 Apr 1;9(4):432. doi: 10.1038/s41419-018-0409-0.	Wei F	Cell Death Dis	2018	2018-03-24	PMC5864881	NA	10.1038/s41419-018-0409-0	NA	NA	NA	NA	Yes
Text mining	ATM	29487276	Transcriptional Repression of High-Mobility Group Box 2 by p21 in Radiation-Induced Senescence	Kim HK, Kang MA, Kim MS, Shin YJ, Chi SG, Jeong JH.	Mol Cells. 2018 Apr 30;41(4):362-372. doi: 10.14348/molcells.2018.2291. Epub 2018 Feb 28.	Kim HK	Mol Cells	2018	2018-03-01	PMC5935093	NA	10.14348/molcells.2018.2291	NA	NA	NA	NA	Yes
Text mining	ATM	29348487	H1/pHGFK1 nanoparticles exert anti-tumoural and radiosensitising effects by inhibition of MET in glioblastoma	Zhang W, Duan R, Zhang J, Cheung WKC, Gao X, Zhang R, Zhang Q, Wei M, Wang G, Zhang Q, Mei PJ, Chen HL, Kung H, Lin MC, Shen Z, Zheng J, Zhang L, Yao H.	Br J Cancer. 2018 Feb 20;118(4):522-533. doi: 10.1038/bjc.2017.461. Epub 2018 Jan 18.	Zhang W	Br J Cancer	2018	2018-01-20	PMC5830599	NA	10.1038/bjc.2017.461	NA	NA	NA	NA	Yes
Text mining	ATM	29270591	Caveolin-1 is involved in DNA damage and repair signaling in X-irradiated Chang liver cells	Li HY, Qu C, Zhang YJ, Sun J, Han C, Liu J, Zou W.	Sheng Li Xue Bao. 2017 Dec 25;69(6):759-766.	Li HY	Sheng Li Xue Bao	2017	2017-12-23	NA	NA		NA	NA	NA	NA	Yes
Text mining	ATM	29070518	Digoxin enhances radiation response in radioresistant A549 cells by reducing protein phosphatase 2A	Lee JY, Kim MS, Lee MS, Ju JE, Chung N, Jeong YK.	Biosci Rep. 2017 Nov 29;37(6):BSR20171257. doi: 10.1042/BSR20171257. Print 2017 Nov 22.	Lee JY	Biosci Rep	2017	2017-10-27	PMC5707360	NA	10.1042/BSR20171257	NA	NA	NA	NA	Yes
Text mining	ATM	28930658	Defined Sensing Mechanisms and Signaling Pathways Contribute to the Global Inflammatory Gene Expression Output Elicited by Ionizing Radiation	Purbey PK, Scumpia PO, Kim PJ, Tong AJ, Iwamoto KS, McBride WH, Smale ST.	Immunity. 2017 Sep 19;47(3):421-434.e3. doi: 10.1016/j.immuni.2017.08.017.	Purbey PK	Immunity	2017	2017-09-21	PMC5661954	NIHMS903418	10.1016/j.immuni.2017.08.017	NA	NA	NA	NA	Yes
Text mining	ATM	28544661	Early Passage Mesenchymal Stem Cells Display Decreased Radiosensitivity and Increased DNA Repair Activity	Wu PK, Wang JY, Chen CF, Chao KY, Chang MC, Chen WM, Hung SC.	Stem Cells Transl Med. 2017 Jun;6(6):1504-1514. doi: 10.1002/sctm.15-0394.	Wu PK	Stem Cells Transl Med	2017	2017-05-26	PMC5689774	NA	10.1002/sctm.15-0394	NA	NA	NA	NA	Yes
Text mining	ATM	28518141	CAF-secreted CXCL1 conferred radioresistance by regulating DNA damage response in a ROS-dependent manner in esophageal squamous cell carcinoma	Zhang H, Yue J, Jiang Z, Zhou R, Xie R, Xu Y, Wu S.	Cell Death Dis. 2017 May 18;8(5):e2790. doi: 10.1038/cddis.2017.180.	Zhang H	Cell Death Dis	2017	2017-05-19	PMC5520705	NA	10.1038/cddis.2017.180	NA	NA	NA	NA	Yes
Text mining	ATM	28445939	Epigenetic therapy with inhibitors of histone methylation suppresses DNA damage signaling and increases glioma cell radiosensitivity	Gursoy-Yuzugullu O, Carman C, Serafim RB, Myronakis M, Valente V, Price BD.	Oncotarget. 2017 Apr 11;8(15):24518-24532. doi: 10.18632/oncotarget.15543.	Gursoy-Yuzugullu O	Oncotarget	2017	2017-04-28	PMC5421867	NA	10.18632/oncotarget.15543	NA	NA	NA	NA	Yes
Text mining	ATM	28389334	Loss of DUSP3 activity radiosensitizes human tumor cell lines via attenuation of DNA repair pathways	Torres TEP, Russo LC, Santos A, Marques GR, Magalhaes YT, Tabassum S, Forti FL.	Biochim Biophys Acta Gen Subj. 2017 Jul;1861(7):1879-1894. doi: 10.1016/j.bbagen.2017.04.004. Epub 2017 Apr 4.	Torres TEP	Biochim Biophys Acta Gen Subj	2017	2017-04-09	NA	NA	10.1016/j.bbagen.2017.04.004	NA	NA	NA	NA	Yes
Text mining	ATM	28254357	RAD-ADAPT: Software for modelling clonogenic assay data in radiation biology	Zhang Y, Hu K, Beumer JH, Bakkenist CJ, D'Argenio DZ.	DNA Repair (Amst). 2017 Apr;52:24-30. doi: 10.1016/j.dnarep.2017.02.004. Epub 2017 Feb 20.	Zhang Y	DNA Repair (Amst)	2017	2017-03-04	PMC5396547	NIHMS855773	10.1016/j.dnarep.2017.02.004	NA	NA	NA	NA	Yes
Text mining	ATM	27879648	The Role of Deoxycytidine Kinase (dCK) in Radiation-Induced Cell Death	Zhong R, Xin R, Chen Z, Liang N, Liu Y, Ma S, Liu X.	Int J Mol Sci. 2016 Nov 21;17(11):1939. doi: 10.3390/ijms17111939.	Zhong R	Int J Mol Sci	2016	2016-11-24	PMC5133934	NA	10.3390/ijms17111939	NA	NA	NA	NA	Yes
Text mining	ATM	27563812	New role of osteopontin in DNA repair and impact on human glioblastoma radiosensitivity	Henry A, Nokin MJ, Leroi N, Lallemand F, Lambert J, Goffart N, Roncarati P, Bianchi E, Peixoto P, Blomme A, Turtoi A, Peulen O, Habraken Y, Scholtes F, Martinive P, Delvenne P, Rogister B, Castronovo V, Bellahcène A.	Oncotarget. 2016 Sep 27;7(39):63708-63721. doi: 10.18632/oncotarget.11483.	Henry A	Oncotarget	2016	2016-08-27	PMC5325397	NA	10.18632/oncotarget.11483	NA	NA	NA	NA	Yes
Text mining	ATM	27527858	Phosphatidylinositide 3-kinase (PI3K) and PI3K-related kinase (PIKK) activity contributes to radioresistance in thyroid carcinomas	Burrows N, Williams J, Telfer BA, Resch J, Valentine HR, Fitzmaurice RJ, Eustace A, Irlam J, Rowling EJ, Hoang-Vu C, West CM, Brabant G, Williams KJ.	Oncotarget. 2016 Sep 27;7(39):63106-63123. doi: 10.18632/oncotarget.11056.	Burrows N	Oncotarget	2016	2016-08-17	PMC5325350	NA	10.18632/oncotarget.11056	NA	NA	NA	NA	Yes
Text mining	ATM	27138567	MET inhibition overcomes radiation resistance of glioblastoma stem-like cells	De Bacco F, D'Ambrosio A, Casanova E, Orzan F, Neggia R, Albano R, Verginelli F, Cominelli M, Poliani PL, Luraghi P, Reato G, Pellegatta S, Finocchiaro G, Perera T, Garibaldi E, Gabriele P, Comoglio PM, Boccaccio C.	EMBO Mol Med. 2016 May 2;8(5):550-68. doi: 10.15252/emmm.201505890. Print 2016 May.	De Bacco F	EMBO Mol Med	2016	2016-05-04	PMC5130292	NA	10.15252/emmm.201505890	NA	NA	NA	NA	Yes
Text mining	ATM	26559976	Poly(ADP-ribosyl)ation-dependent Transient Chromatin Decondensation and Histone Displacement following Laser Microirradiation	Strickfaden H, McDonald D, Kruhlak MJ, Haince JF, Th'ng JPH, Rouleau M, Ishibashi T, Corry GN, Ausio J, Underhill DA, Poirier GG, Hendzel MJ.	J Biol Chem. 2016 Jan 22;291(4):1789-1802. doi: 10.1074/jbc.M115.694992. Epub 2015 Nov 11.	Strickfaden H	J Biol Chem	2016	2015-11-13	PMC4722458	NA	10.1074/jbc.M115.694992	NA	NA	NA	NA	Yes
Text mining	ATM	26286029	VE-821, an ATR inhibitor, causes radiosensitization in human tumor cells irradiated with high LET radiation	Fujisawa H, Nakajima NI, Sunada S, Lee Y, Hirakawa H, Yajima H, Fujimori A, Uesaka M, Okayasu R.	Radiat Oncol. 2015 Aug 19;10:175. doi: 10.1186/s13014-015-0464-y.	Fujisawa H	Radiat Oncol	2015	2015-08-20	PMC4554350	NA	10.1186/s13014-015-0464-y	NA	NA	NA	NA	Yes
Text mining	ATM	25879388	Knockdown of EphB1 receptor decreases medulloblastoma cell growth and migration and increases cellular radiosensitization	Bhatia S, Baig NA, Timofeeva O, Pasquale EB, Hirsch K, MacDonald TJ, Dritschilo A, Lee YC, Henkemeyer M, Rood B, Jung M, Wang XJ, Kool M, Rodriguez O, Albanese C, Karam SD.	Oncotarget. 2015 Apr 20;6(11):8929-46. doi: 10.18632/oncotarget.3369.	Bhatia S	Oncotarget	2015	2015-04-17	PMC4496193	NA	10.18632/oncotarget.3369	NA	NA	NA	NA	Yes
Text mining	ATM	25749046	Targeting argininosuccinate synthetase negative melanomas using combination of arginine degrading enzyme and cisplatin	Savaraj N, Wu C, Li YY, Wangpaichitr M, You M, Bomalaski J, He W, Kuo MT, Feun LG.	Oncotarget. 2015 Mar 20;6(8):6295-309. doi: 10.18632/oncotarget.3370.	Savaraj N	Oncotarget	2015	2015-03-10	PMC4467438	NA	10.18632/oncotarget.3370	NA	NA	NA	NA	Yes
Text mining	ATM	25661319	Inhibition of cathepsin L sensitizes human glioma cells to ionizing radiation in vitro through NF-κB signaling pathway	Yang N, Wang P, Wang WJ, Song YZ, Liang ZQ.	Acta Pharmacol Sin. 2015 Mar;36(3):400-10. doi: 10.1038/aps.2014.148. Epub 2015 Feb 9.	Yang N	Acta Pharmacol Sin	2015	2015-02-10	PMC4349927	NA	10.1038/aps.2014.148	NA	NA	NA	NA	Yes
Text mining	ATM	25476932	miR-205 acts as a tumour radiosensitizer by targeting ZEB1 and Ubc13	Zhang P, Wang L, Rodriguez-Aguayo C, Yuan Y, Debeb BG, Chen D, Sun Y, You MJ, Liu Y, Dean DC, Woodward WA, Liang H, Yang X, Lopez-Berestein G, Sood AK, Hu Y, Ang KK, Chen J, Ma L.	Nat Commun. 2014 Dec 5;5:5671. doi: 10.1038/ncomms6671.	Zhang P	Nat Commun	2014	2014-12-06	PMC4377070	NIHMS638077	10.1038/ncomms6671	NA	NA	NA	NA	Yes
Text mining	ATM	25304378	BRCA1, FANCD2 and Chk1 are potential molecular targets for the modulation of a radiation-induced DNA damage response in bystander cells	Burdak-Rothkamm S, Rothkamm K, McClelland K, Al Rashid ST, Prise KM.	Cancer Lett. 2015 Jan 28;356(2 Pt B):454-61. doi: 10.1016/j.canlet.2014.09.043. Epub 2014 Oct 7.	Burdak-Rothkamm S	Cancer Lett	2015	2014-10-12	PMC4259524	EMS60766	10.1016/j.canlet.2014.09.043	NA	NA	NA	NA	Yes
Text mining	ATM	25092292	miR-15b/16-2 regulates factors that promote p53 phosphorylation and augments the DNA damage response following radiation in the lung	Rahman M, Lovat F, Romano G, Calore F, Acunzo M, Bell EH, Nana-Sinkam P.	J Biol Chem. 2014 Sep 19;289(38):26406-26416. doi: 10.1074/jbc.M114.573592. Epub 2014 Aug 4.	Rahman M	J Biol Chem	2014	2014-08-06	PMC4176210	NA	10.1074/jbc.M114.573592	NA	NA	NA	NA	Yes
Text mining	ATM	24909175	A novel function of HER2/Neu in the activation of G2/M checkpoint in response to γ-irradiation	Yan Y, Hein AL, Greer PM, Wang Z, Kolb RH, Batra SK, Cowan KH.	Oncogene. 2015 Apr 23;34(17):2215-26. doi: 10.1038/onc.2014.167. Epub 2014 Jun 9.	Yan Y	Oncogene	2015	2014-06-10	PMC4362969	NIHMS635844	10.1038/onc.2014.167	NA	NA	NA	NA	Yes
Text mining	ATM	24655584	Gelam honey attenuated radiation-induced cell death in human diploid fibroblasts by promoting cell cycle progression and inhibiting apoptosis	Tengku Ahmad TA, Jaafar F, Jubri Z, Abdul Rahim K, Rajab NF, Makpol S.	BMC Complement Altern Med. 2014 Mar 24;14:108. doi: 10.1186/1472-6882-14-108.	Tengku Ahmad TA	BMC Complement Altern Med	2014	2014-03-25	PMC3974451	NA	10.1186/1472-6882-14-108	NA	NA	NA	NA	Yes
Text mining	ATM	24613681	DNA damage-centered signaling pathways are effectively activated during low dose-rate Auger radioimmunotherapy	Piron B, Paillas S, Boudousq V, Pèlegrin A, Bascoul-Mollevi C, Chouin N, Navarro-Teulon I, Pouget JP.	Nucl Med Biol. 2014 May;41 Suppl:e75-83. doi: 10.1016/j.nucmedbio.2014.01.012. Epub 2014 Feb 6.	Piron B	Nucl Med Biol	2014	2014-03-12	NA	NA	10.1016/j.nucmedbio.2014.01.012	NA	NA	NA	NA	Yes
Text mining	ATM	24327542	Targeted inhibition of ATR or CHEK1 reverses radioresistance in oral squamous cell carcinoma cells with distal chromosome arm 11q loss	Sankunny M, Parikh RA, Lewis DW, Gooding WE, Saunders WS, Gollin SM.	Genes Chromosomes Cancer. 2014 Feb;53(2):129-43. doi: 10.1002/gcc.22125. Epub 2013 Nov 25.	Sankunny M	Genes Chromosomes Cancer	2014	2013-12-12	PMC4216593	NIHMS623415	10.1002/gcc.22125	NA	NA	NA	NA	Yes
Text mining	ATM	24186206	IGF-1R inhibition enhances radiosensitivity and delays double-strand break repair by both non-homologous end-joining and homologous recombination	Chitnis MM, Lodhia KA, Aleksic T, Gao S, Protheroe AS, Macaulay VM.	Oncogene. 2014 Nov 6;33(45):5262-73. doi: 10.1038/onc.2013.460. Epub 2013 Nov 4.	Chitnis MM	Oncogene	2014	2013-11-05	PMC3997348	EMS56055	10.1038/onc.2013.460	NA	NA	NA	NA	Yes
Text mining	ATM	24078877	Protective effects of Korean red ginseng against radiation-induced apoptosis in human HaCaT keratinocytes	Chang JW, Park KH, Hwang HS, Shin YS, Oh YT, Kim CH.	J Radiat Res. 2014 Mar 1;55(2):245-56. doi: 10.1093/jrr/rrt109. Epub 2013 Sep 26.	Chang JW	J Radiat Res	2014	2013-10-01	PMC3951072	NA	10.1093/jrr/rrt109	NA	NA	NA	NA	Yes
Text mining	ATM	24057885	Mitochondrial protein ATPase family, AAA domain containing 3A correlates with radioresistance in glioblastoma	You WC, Chiou SH, Huang CY, Chiang SF, Yang CL, Sudhakar JN, Lin TY, Chiang IP, Shen CC, Cheng WY, Lin JC, Shieh SH, Chow KC.	Neuro Oncol. 2013 Oct;15(10):1342-52. doi: 10.1093/neuonc/not077.	You WC	Neuro Oncol	2013	2013-09-24	PMC3779036	NA	10.1093/neuonc/not077	NA	NA	NA	NA	Yes
Text mining	ATM	24002026	The DNA-damage response to γ-radiation is affected by miR-27a in A549 cells	Di Francesco A, De Pittà C, Moret F, Barbieri V, Celotti L, Mognato M.	Int J Mol Sci. 2013 Sep 2;14(9):17881-96. doi: 10.3390/ijms140917881.	Di Francesco A	Int J Mol Sci	2013	2013-09-05	PMC3794758	NA	10.3390/ijms140917881	NA	NA	NA	NA	Yes
Text mining	ATM	23900392	Radiation therapy induces the DNA damage response in peripheral blood	Bakkenist CJ, Czambel RK, Clump DA, Greenberger JS, Beumer JH, Schmitz JC.	Oncotarget. 2013 Aug;4(8):1143-8. doi: 10.18632/oncotarget.1084.	Bakkenist CJ	Oncotarget	2013	2013-08-01	PMC3787146	NA	10.18632/oncotarget.1084	NA	NA	NA	NA	Yes
Text mining	ATM	23807228	Repression of ATR pathway by miR-185 enhances radiation-induced apoptosis and proliferation inhibition	Wang J, He J, Su F, Ding N, Hu W, Yao B, Wang W, Zhou G.	Cell Death Dis. 2013 Jun 27;4(6):e699. doi: 10.1038/cddis.2013.227.	Wang J	Cell Death Dis	2013	2013-06-29	PMC3702279	NA	10.1038/cddis.2013.227	NA	NA	NA	NA	Yes
Text mining	ATM	23649044	Characterization of direct radiation-induced immune function and molecular signaling changes in an antigen presenting cell line	Parker JJ, Jones JC, Strober S, Knox SJ.	Clin Immunol. 2013 Jul;148(1):44-55. doi: 10.1016/j.clim.2013.03.008. Epub 2013 Mar 26.	Parker JJ	Clin Immunol	2013	2013-05-08	PMC4045494	NIHMS476675	10.1016/j.clim.2013.03.008	NA	NA	NA	NA	Yes
Text mining	ATM	23222511	Targeting ATR in vivo using the novel inhibitor VE-822 results in selective sensitization of pancreatic tumors to radiation	Fokas E, Prevo R, Pollard JR, Reaper PM, Charlton PA, Cornelissen B, Vallis KA, Hammond EM, Olcina MM, Gillies McKenna W, Muschel RJ, Brunner TB.	Cell Death Dis. 2012 Dec 6;3(12):e441. doi: 10.1038/cddis.2012.181.	Fokas E	Cell Death Dis	2012	2012-12-11	PMC3542617	NA	10.1038/cddis.2012.181	NA	NA	NA	NA	Yes
Text mining	ATM	23075424	Expression of LY6D is induced at the surface of MCF10A cells by X-ray irradiation	Kurosawa M, Jeyasekharan AD, Surmann EM, Hashimoto N, Venkatraman V, Kurosawa G, Furukawa K, Venkitaraman AR, Kurosawa Y.	FEBS J. 2012 Dec;279(24):4479-91. doi: 10.1111/febs.12034. Epub 2012 Nov 22.	Kurosawa M	FEBS J	2012	2012-10-19	NA	NA	10.1111/febs.12034	NA	NA	NA	NA	Yes
Text mining	ATM	23029527	Checkpoint kinase ATR phosphorylates Cdt2, a substrate receptor of CRL4 ubiquitin ligase, and promotes the degradation of Cdt1 following UV irradiation	Sakaguchi H, Takami T, Yasutani Y, Maeda T, Morino M, Ishii T, Shiomi Y, Nishitani H.	PLoS One. 2012;7(9):e46480. doi: 10.1371/journal.pone.0046480. Epub 2012 Sep 28.	Sakaguchi H	PLoS One	2012	2012-10-03	PMC3460910	NA	10.1371/journal.pone.0046480	NA	NA	NA	NA	Yes
Text mining	ATM	22989521	Inhibition of autophagy as a strategy to augment radiosensitization by the dual phosphatidylinositol 3-kinase/mammalian target of rapamycin inhibitor NVP-BEZ235	Cerniglia GJ, Karar J, Tyagi S, Christofidou-Solomidou M, Rengan R, Koumenis C, Maity A.	Mol Pharmacol. 2012 Dec;82(6):1230-40. doi: 10.1124/mol.112.080408. Epub 2012 Sep 18.	Cerniglia GJ	Mol Pharmacol	2012	2012-09-20	PMC3502620	NA	10.1124/mol.112.080408	NA	NA	NA	NA	Yes
Text mining	ATM	22854965	NF-κB-dependent microRNA-125b up-regulation promotes cell survival by targeting p38α upon ultraviolet radiation	Tan G, Niu J, Shi Y, Ouyang H, Wu ZH.	J Biol Chem. 2012 Sep 21;287(39):33036-47. doi: 10.1074/jbc.M112.383273. Epub 2012 Jul 31.	Tan G	J Biol Chem	2012	2012-08-03	PMC3463348	NA	10.1074/jbc.M112.383273	NA	NA	NA	NA	Yes
Text mining	ATM	22713703	Increased Artemis levels confer radioresistance to both high and low LET radiation exposures	Sridharan DM, Whalen MK, Almendrala D, Cucinotta FA, Kawahara M, Yannone SM, Pluth JM.	Radiat Oncol. 2012 Jun 19;7:96. doi: 10.1186/1748-717X-7-96.	Sridharan DM	Radiat Oncol	2012	2012-06-21	PMC3585927	NA	10.1186/1748-717X-7-96	NA	NA	NA	NA	Yes
Text mining	ATM	22713662	Targeting radiation-resistant hypoxic tumour cells through ATR inhibition	Pires IM, Olcina MM, Anbalagan S, Pollard JR, Reaper PM, Charlton PA, McKenna WG, Hammond EM.	Br J Cancer. 2012 Jul 10;107(2):291-9. doi: 10.1038/bjc.2012.265. Epub 2012 Jun 19.	Pires IM	Br J Cancer	2012	2012-06-21	PMC3394988	NA	10.1038/bjc.2012.265	NA	NA	NA	NA	Yes
Text mining	ATM	22621922	Vaccinia-related kinase 1 (VRK1) is an upstream nucleosomal kinase required for the assembly of 53BP1 foci in response to ionizing radiation-induced DNA damage	Sanz-García M, Monsalve DM, Sevilla A, Lazo PA.	J Biol Chem. 2012 Jul 6;287(28):23757-68. doi: 10.1074/jbc.M112.353102. Epub 2012 May 22.	Sanz-García M	J Biol Chem	2012	2012-05-25	PMC3390650	NA	10.1074/jbc.M112.353102	NA	NA	NA	NA	Yes
Text mining	ATM	22494620	RAC1 GTPase plays an important role in γ-irradiation induced G2/M checkpoint activation	Yan Y, Greer PM, Cao PT, Kolb RH, Cowan KH.	Breast Cancer Res. 2012 Apr 11;14(2):R60. doi: 10.1186/bcr3164.	Yan Y	Breast Cancer Res	2012	2012-04-13	PMC3446395	NA	10.1186/bcr3164	NA	NA	NA	NA	Yes
Text mining	ATM	22447336	Approaches to sensitizing glioblastoma to radiotherapy: use of lentiviral vectors	Chuah TL, Walker DG, Wei M, Scott S, Lavin MF.	Int J Oncol. 2012 Jun;40(6):1963-9. doi: 10.3892/ijo.2012.1409. Epub 2012 Mar 22.	Chuah TL	Int J Oncol	2012	2012-03-27	NA	NA	10.3892/ijo.2012.1409	NA	NA	NA	NA	Yes
Text mining	ATM	22166214	MicroRNA-22 promotes cell survival upon UV radiation by repressing PTEN	Tan G, Shi Y, Wu ZH.	Biochem Biophys Res Commun. 2012 Jan 6;417(1):546-51. doi: 10.1016/j.bbrc.2011.11.160. Epub 2011 Dec 7.	Tan G	Biochem Biophys Res Commun	2012	2011-12-15	PMC3259290	NIHMS343152	10.1016/j.bbrc.2011.11.160	NA	NA	NA	NA	Yes
Text mining	ATM	21930940	Homeobox B9 induces epithelial-to-mesenchymal transition-associated radioresistance by accelerating DNA damage responses	Chiba N, Comaills V, Shiotani B, Takahashi F, Shimada T, Tajima K, Winokur D, Hayashida T, Willers H, Brachtel E, Vivanco MD, Haber DA, Zou L, Maheswaran S.	Proc Natl Acad Sci U S A. 2012 Feb 21;109(8):2760-5. doi: 10.1073/pnas.1018867108. Epub 2011 Sep 19.	Chiba N	Proc Natl Acad Sci U S A	2012	2011-09-21	PMC3286905	NA	10.1073/pnas.1018867108	NA	NA	NA	NA	Yes
Text mining	ATM	21874045	Oncogenic YAP promotes radioresistance and genomic instability in medulloblastoma through IGF2-mediated Akt activation	Fernandez-L A, Squatrito M, Northcott P, Awan A, Holland EC, Taylor MD, Nahlé Z, Kenney AM.	Oncogene. 2012 Apr 12;31(15):1923-37. doi: 10.1038/onc.2011.379. Epub 2011 Aug 29.	Fernandez-L A	Oncogene	2012	2011-08-30	PMC3583298	NIHMS314384	10.1038/onc.2011.379	NA	NA	NA	NA	Yes
Text mining	ATM	21056556	Cohesin phosphorylation and mobility of SMC1 at ionizing radiation-induced DNA double-strand breaks in human cells	Bauerschmidt C, Woodcock M, Stevens DL, Hill MA, Rothkamm K, Helleday T.	Exp Cell Res. 2011 Feb 1;317(3):330-7. doi: 10.1016/j.yexcr.2010.10.021. Epub 2010 Nov 4.	Bauerschmidt C	Exp Cell Res	2011	2010-11-09	PMC3087432	NA	10.1016/j.yexcr.2010.10.021	NA	NA	NA	NA	Yes
Text mining	ATM	20588260	Therapeutic effect of sodium iodide symporter gene therapy combined with external beam radiotherapy and targeted drugs that inhibit DNA repair	Hingorani M, White CL, Zaidi S, Pandha HS, Melcher AA, Bhide SA, Nutting CM, Syrigos KN, Vile RG, Vassaux G, Harrington KJ.	Mol Ther. 2010 Sep;18(9):1599-605. doi: 10.1038/mt.2010.120. Epub 2010 Jun 29.	Hingorani M	Mol Ther	2010	2010-07-01	PMC2956921	NA	10.1038/mt.2010.120	NA	NA	NA	NA	Yes
Text mining	ATM	20530711	Sensitization to radiation and alkylating agents by inhibitors of poly(ADP-ribose) polymerase is enhanced in cells deficient in DNA double-strand break repair	Löser DA, Shibata A, Shibata AK, Woodbine LJ, Jeggo PA, Chalmers AJ.	Mol Cancer Ther. 2010 Jun;9(6):1775-87. doi: 10.1158/1535-7163.MCT-09-1027. Epub 2010 Jun 8.	Löser DA	Mol Cancer Ther	2010	2010-06-10	PMC2884153	UKMS30402	10.1158/1535-7163.MCT-09-1027	NA	NA	NA	NA	Yes
Text mining	ATM	20501833	Mechanism of radiosensitization by the Chk1/2 inhibitor AZD7762 involves abrogation of the G2 checkpoint and inhibition of homologous recombinational DNA repair	Morgan MA, Parsels LA, Zhao L, Parsels JD, Davis MA, Hassan MC, Arumugarajah S, Hylander-Gans L, Morosini D, Simeone DM, Canman CE, Normolle DP, Zabludoff SD, Maybaum J, Lawrence TS.	Cancer Res. 2010 Jun 15;70(12):4972-81. doi: 10.1158/0008-5472.CAN-09-3573. Epub 2010 May 25.	Morgan MA	Cancer Res	2010	2010-05-27	PMC2889008	NIHMS201260	10.1158/0008-5472.CAN-09-3573	NA	NA	NA	NA	Yes
Text mining	ATM	20498628	Protein phosphatase 2A has an essential role in the activation of gamma-irradiation-induced G2/M checkpoint response	Yan Y, Cao PT, Greer PM, Nagengast ES, Kolb RH, Mumby MC, Cowan KH.	Oncogene. 2010 Jul 29;29(30):4317-29. doi: 10.1038/onc.2010.187. Epub 2010 May 24.	Yan Y	Oncogene	2010	2010-05-26	PMC3674774	NIHMS402441	10.1038/onc.2010.187	NA	NA	NA	NA	Yes
Text mining	ATM	19906707	Cohesin promotes the repair of ionizing radiation-induced DNA double-strand breaks in replicated chromatin	Bauerschmidt C, Arrichiello C, Burdak-Rothkamm S, Woodcock M, Hill MA, Stevens DL, Rothkamm K.	Nucleic Acids Res. 2010 Jan;38(2):477-87. doi: 10.1093/nar/gkp976. Epub 2009 Nov 11.	Bauerschmidt C	Nucleic Acids Res	2010	2009-11-13	PMC2811025	NA	10.1093/nar/gkp976	NA	NA	NA	NA	Yes
Text mining	ATM	19741151	Cellular inhibition of checkpoint kinase 2 (Chk2) and potentiation of camptothecins and radiation by the novel Chk2 inhibitor PV1019 [7-nitro-1H-indole-2-carboxylic acid {4-[1-(guanidinohydrazone)-ethyl]-phenyl}-amide]	Jobson AG, Lountos GT, Lorenzi PL, Llamas J, Connelly J, Cerna D, Tropea JE, Onda A, Zoppoli G, Kondapaka S, Zhang G, Caplen NJ, Cardellina JH 2nd, Yoo SS, Monks A, Self C, Waugh DS, Shoemaker RH, Pommier Y.	J Pharmacol Exp Ther. 2009 Dec;331(3):816-26. doi: 10.1124/jpet.109.154997. Epub 2009 Sep 9.	Jobson AG	J Pharmacol Exp Ther	2009	2009-09-11	PMC2784710	NA	10.1124/jpet.109.154997	NA	NA	NA	NA	Yes
Text mining	ATM	19704005	Regulation of protein synthesis by ionizing radiation	Braunstein S, Badura ML, Xi Q, Formenti SC, Schneider RJ.	Mol Cell Biol. 2009 Nov;29(21):5645-56. doi: 10.1128/MCB.00711-09. Epub 2009 Aug 24.	Braunstein S	Mol Cell Biol	2009	2009-08-26	PMC2772731	NA	10.1128/MCB.00711-09	NA	NA	NA	NA	Yes
Text mining	ATM	18787401	Deficiency of Bloom syndrome helicase activity is radiomimetic	Horowitz DP, Topaloglu O, Zhang Y, Bunz F.	Cancer Biol Ther. 2008 Nov;7(11):1783-6. doi: 10.4161/cbt.7.11.6779. Epub 2008 Nov 4.	Horowitz DP	Cancer Biol Ther	2008	2008-09-13	PMC2891340	NIHMS79656	10.4161/cbt.7.11.6779	NA	NA	NA	NA	Yes
Text mining	ATM	18625847	BRCA1 and Tip60 determine the cellular response to ultraviolet irradiation through distinct pathways	Kranz D, Dohmesen C, Dobbelstein M.	J Cell Biol. 2008 Jul 14;182(1):197-213. doi: 10.1083/jcb.200712014.	Kranz D	J Cell Biol	2008	2008-07-16	PMC2447902	NA	10.1083/jcb.200712014	NA	NA	NA	NA	Yes
Text mining	ATM	18593910	Gamma-irradiation-induced DNA damage checkpoint activation involves feedback regulation between extracellular signal-regulated kinase 1/2 and BRCA1	Yan Y, Black CP, Cao PT, Haferbier JL, Kolb RH, Spieker RS, Ristow AM, Cowan KH.	Cancer Res. 2008 Jul 1;68(13):5113-21. doi: 10.1158/0008-5472.CAN-07-5818.	Yan Y	Cancer Res	2008	2008-07-03	PMC3674789	NIHMS402478	10.1158/0008-5472.CAN-07-5818	NA	NA	NA	NA	Yes
Text mining	ATM	18519686	RAP80 responds to DNA damage induced by both ionizing radiation and UV irradiation and is phosphorylated at Ser 205	Yan J, Yang XP, Kim YS, Jetten AM.	Cancer Res. 2008 Jun 1;68(11):4269-76. doi: 10.1158/0008-5472.CAN-07-5950.	Yan J	Cancer Res	2008	2008-06-04	PMC2769268	NIHMS87902	10.1158/0008-5472.CAN-07-5950	NA	NA	NA	NA	Yes
Text mining	ATM	18509505	Identification of CD133-positive radioresistant cells in atypical teratoid/rhabdoid tumor	Chiou SH, Kao CL, Chen YW, Chien CS, Hung SC, Lo JF, Chen YJ, Ku HH, Hsu MT, Wong TT.	PLoS One. 2008 May 7;3(5):e2090. doi: 10.1371/journal.pone.0002090.	Chiou SH	PLoS One	2008	2008-05-30	PMC2396792	NA	10.1371/journal.pone.0002090	NA	NA	NA	NA	Yes
Text mining	ATM	18483255	Abnormal cytokinesis after X-irradiation in tumor cells that override the G2 DNA damage checkpoint	Huang H, Fletcher L, Beeharry N, Daniel R, Kao G, Yen TJ, Muschel RJ.	Cancer Res. 2008 May 15;68(10):3724-32. doi: 10.1158/0008-5472.CAN-08-0479.	Huang H	Cancer Res	2008	2008-05-17	NA	NA	10.1158/0008-5472.CAN-08-0479	NA	NA	NA	NA	Yes
Text mining	ATM	18454317	Radiosensitization of melanoma cells through combined inhibition of protein regulators of cell survival	Johnson GE, Ivanov VN, Hei TK.	Apoptosis. 2008 Jun;13(6):790-802. doi: 10.1007/s10495-008-0212-y.	Johnson GE	Apoptosis	2008	2008-05-06	PMC4374428	NIHMS672671	10.1007/s10495-008-0212-y	NA	NA	NA	NA	Yes
Text mining	ATM	18442975	Regulation of intra-S phase checkpoint by ionizing radiation (IR)-dependent and IR-independent phosphorylation of SMC3	Luo H, Li Y, Mu JJ, Zhang J, Tonaka T, Hamamori Y, Jung SY, Wang Y, Qin J.	J Biol Chem. 2008 Jul 11;283(28):19176-83. doi: 10.1074/jbc.M802299200. Epub 2008 Apr 28.	Luo H	J Biol Chem	2008	2008-04-30	PMC2443663	NA	10.1074/jbc.M802299200	NA	NA	NA	NA	Yes
Text mining	ATM	18167129	Restoration of fragile histidine triad expression restores Chk2 activity in response to ionizing radiation in oral squamous cell carcinoma cells	Yutori H, Semba S, Komori T, Yokozaki H.	Cancer Sci. 2008 Mar;99(3):524-30. doi: 10.1111/j.1349-7006.2007.00707.x. Epub 2007 Dec 27.	Yutori H	Cancer Sci	2008	2008-01-03	NA	NA	10.1111/j.1349-7006.2007.00707.x	NA	NA	NA	NA	Yes
Text mining	ATM	17875720	Identification and biological evaluation of a novel and potent small molecule radiation sensitizer via an unbiased screen of a chemical library	Lally BE, Geiger GA, Kridel S, Arcury-Quandt AE, Robbins ME, Kock ND, Wheeler K, Peddi P, Georgakilas A, Kao GD, Koumenis C.	Cancer Res. 2007 Sep 15;67(18):8791-9. doi: 10.1158/0008-5472.CAN-07-0477.	Lally BE	Cancer Res	2007	2007-09-19	PMC3610568	NIHMS103540	10.1158/0008-5472.CAN-07-0477	NA	NA	NA	NA	Yes
Text mining	ATM	17485521	Distinct domains in Nbs1 regulate irradiation-induced checkpoints and apoptosis	Difilippantonio S, Celeste A, Kruhlak MJ, Lee Y, Difilippantonio MJ, Feigenbaum L, Jackson SP, McKinnon PJ, Nussenzweig A.	J Exp Med. 2007 May 14;204(5):1003-11. doi: 10.1084/jem.20070319. Epub 2007 May 3.	Difilippantonio S	J Exp Med	2007	2007-05-09	PMC2118591	NA	10.1084/jem.20070319	NA	NA	NA	NA	Yes
Text mining	ATM	16862173	ATR-dependent checkpoint modulates XPA nuclear import in response to UV irradiation	Wu X, Shell SM, Liu Y, Zou Y.	Oncogene. 2007 Feb 1;26(5):757-64. doi: 10.1038/sj.onc.1209828. Epub 2006 Jul 24.	Wu X	Oncogene	2007	2006-07-25	PMC3106104	NIHMS61848	10.1038/sj.onc.1209828	NA	NA	NA	NA	Yes
Text mining	ATM	16844118	Inhibition of histone acetyltransferase activity by anacardic acid sensitizes tumor cells to ionizing radiation	Sun Y, Jiang X, Chen S, Price BD.	FEBS Lett. 2006 Aug 7;580(18):4353-6. doi: 10.1016/j.febslet.2006.06.092. Epub 2006 Jul 10.	Sun Y	FEBS Lett	2006	2006-07-18	NA	NA	10.1016/j.febslet.2006.06.092	NA	NA	NA	NA	Yes
Text mining	ATM	16157594	The role of Polo-like kinase 1 in the inhibition of centrosome separation after ionizing radiation	Zhang W, Fletcher L, Muschel RJ.	J Biol Chem. 2005 Dec 30;280(52):42994-9. doi: 10.1074/jbc.M505450200. Epub 2005 Sep 12.	Zhang W	J Biol Chem	2005	2005-09-15	NA	NA	10.1074/jbc.M505450200	NA	NA	NA	NA	Yes
Text mining	ATM	16045545	Radiation sensitivities of 31 human oesophageal squamous cell carcinoma cell lines	Ban S, Michikawa Y, Ishikawa K, Sagara M, Watanabe K, Shimada Y, Inazawa J, Imai T.	Int J Exp Pathol. 2005 Aug;86(4):231-40. doi: 10.1111/j.0959-9673.2005.00431.x.	Ban S	Int J Exp Pathol	2005	2005-07-28	PMC2517430	NA	10.1111/j.0959-9673.2005.00431.x	NA	NA	NA	NA	Yes
Text mining	ATM	15377658	Evasion of early cellular response mechanisms following low level radiation-induced DNA damage	Collis SJ, Schwaninger JM, Ntambi AJ, Keller TW, Nelson WG, Dillehay LE, Deweese TL.	J Biol Chem. 2004 Nov 26;279(48):49624-32. doi: 10.1074/jbc.M409600200. Epub 2004 Sep 17.	Collis SJ	J Biol Chem	2004	2004-09-21	NA	NA	10.1074/jbc.M409600200	NA	NA	NA	NA	Yes
Text mining	ATM	15159397	BRCA1-BARD1 complexes are required for p53Ser-15 phosphorylation and a G1/S arrest following ionizing radiation-induced DNA damage	Fabbro M, Savage K, Hobson K, Deans AJ, Powell SN, McArthur GA, Khanna KK.	J Biol Chem. 2004 Jul 23;279(30):31251-8. doi: 10.1074/jbc.M405372200. Epub 2004 May 24.	Fabbro M	J Biol Chem	2004	2004-05-26	NA	NA	10.1074/jbc.M405372200	NA	NA	NA	NA	Yes
Text mining	ATM	15060176	Selective inhibition of the DNA-dependent protein kinase (DNA-PK) by the radiosensitizing agent caffeine	Block WD, Merkle D, Meek K, Lees-Miller SP.	Nucleic Acids Res. 2004 Apr 1;32(6):1967-72. doi: 10.1093/nar/gkh508. Print 2004.	Block WD	Nucleic Acids Res	2004	2004-04-03	PMC390360	NA	10.1093/nar/gkh508	NA	NA	NA	NA	Yes
Text mining	CDK9	34741018	Transcriptional inhibition by CDK7/9 inhibitor SNS-032 suppresses tumor growth and metastasis in esophageal squamous cell carcinoma	Zeng H, Yang H, Song Y, Fang D, Chen L, Zhao Z, Wang C, Xie S.	Cell Death Dis. 2021 Nov 5;12(11):1048. doi: 10.1038/s41419-021-04344-w.	Zeng H	Cell Death Dis	2021	2021-11-06	PMC8571299	NA	10.1038/s41419-021-04344-w	NA	NA	NA	NA	Yes
Text mining	CDK9	34615656	Transcription Elongation Machinery Is a Druggable Dependency and Potentiates Immunotherapy in Glioblastoma Stem Cells	Qiu Z, Zhao L, Shen JZ, Liang Z, Wu Q, Yang K, Min L, Gimple RC, Yang Q, Bhargava S, Jin C, Kim C, Hinz D, Dixit D, Bernatchez JA, Prager BC, Zhang G, Dong Z, Lv D, Wang X, Kim LJY, Zhu Z, Jones KA, Zheng Y, Wang X, Siqueira-Neto JL, Chavez L, Fu XD, Spruck C, Rich JN.	Cancer Discov. 2022 Feb;12(2):502-521. doi: 10.1158/2159-8290.CD-20-1848. Epub 2021 Oct 6.	Qiu Z	Cancer Discov	2022	2021-10-07	PMC8831451	NIHMS1747942	10.1158/2159-8290.CD-20-1848	NA	NA	NA	NA	Yes
Text mining	CDK9	36399280	The non-apoptotic function of Caspase-8 in negatively regulating the CDK9-mediated Ser2 phosphorylation of RNA polymerase II in cervical cancer	Mandal R, Raab M, Rödel F, Krämer A, Kostova I, Peña-Llopis S, Häupl B, Oellerich T, Gasimli K, Sanhaji M, Becker S, Strebhardt K.	Cell Mol Life Sci. 2022 Nov 18;79(12):597. doi: 10.1007/s00018-022-04598-3.	Mandal R	Cell Mol Life Sci	2022	2022-11-18	PMC9674771	NA	10.1007/s00018-022-04598-3	NA	NA	NA	NA	Yes
Text mining	CDK9	19535344	The effect of the cyclin-dependent kinase inhibitor flavopiridol on anaplastic large cell lymphoma cells and relationship with NPM-ALK kinase expression and activity	Bonvini P, Zorzi E, Mussolin L, Monaco G, Pigazzi M, Basso G, Rosolen A.	Haematologica. 2009 Jul;94(7):944-55. doi: 10.3324/haematol.2008.004861. Epub 2009 Jun 16.	Bonvini P	Haematologica	2009	2009-06-19	PMC2704305	NA	10.3324/haematol.2008.004861	NA	NA	NA	NA	Yes
Text mining	CDK9	35165102	Targeting the Ubiquitin-Proteasome System Using the UBA1 Inhibitor TAK-243 is a Potential Therapeutic Strategy for Small-Cell Lung Cancer	Majeed S, Aparnathi MK, Nixon KCJ, Venkatasubramanian V, Rahman F, Song L, Weiss J, Barayan R, Sugumar V, Barghout SH, Pearson JD, Bremner R, Schimmer AD, Tsao MS, Liu G, Lok BH.	Clin Cancer Res. 2022 May 2;28(9):1966-1978. doi: 10.1158/1078-0432.CCR-21-0344.	Majeed S	Clin Cancer Res	2022	2022-02-15	PMC9365348	NA	10.1158/1078-0432.CCR-21-0344	NA	NA	NA	NA	Yes
Text mining	CDK9	30400270	Targeting the DNA Repair Endonuclease ERCC1-XPF with Green Tea Polyphenol Epigallocatechin-3-Gallate (EGCG) and Its Prodrug to Enhance Cisplatin Efficacy in Human Cancer Cells	Heyza JR, Arora S, Zhang H, Conner KL, Lei W, Floyd AM, Deshmukh RR, Sarver J, Trabbic CJ, Erhardt P, Chan TH, Dou QP, Patrick SM.	Nutrients. 2018 Nov 3;10(11):1644. doi: 10.3390/nu10111644.	Heyza JR	Nutrients	2018	2018-11-08	PMC6267282	NA	10.3390/nu10111644	NA	NA	NA	NA	Yes
Text mining	CDK9	31594641	Targeting cyclin-dependent kinase 9 sensitizes medulloblastoma cells to chemotherapy	Song H, Bhakat R, Kling MJ, Coulter DW, Chaturvedi NK, Ray S, Joshi SS.	Biochem Biophys Res Commun. 2019 Dec 3;520(2):250-256. doi: 10.1016/j.bbrc.2019.09.118. Epub 2019 Oct 5.	Song H	Biochem Biophys Res Commun	2019	2019-10-10	NA	NA	10.1016/j.bbrc.2019.09.118	NA	NA	NA	NA	Yes
Text mining	CDK9	30487288	Sirtuin 2-mediated deacetylation of cyclin-dependent kinase 9 promotes STAT1 signaling in type I interferon responses	Kosciuczuk EM, Mehrotra S, Saleiro D, Kroczynska B, Majchrzak-Kita B, Lisowski P, Driehaus C, Rogalska A, Turner A, Lienhoop T, Gius D, Fish EN, Vassilopoulos A, Platanias LC.	J Biol Chem. 2019 Jan 18;294(3):827-837. doi: 10.1074/jbc.RA118.005956. Epub 2018 Nov 28.	Kosciuczuk EM	J Biol Chem	2019	2018-11-30	PMC6341380	NA	10.1074/jbc.RA118.005956	NA	NA	NA	NA	Yes
Text mining	CDK9	29490263	Resistance to BET Inhibitor Leads to Alternative Therapeutic Vulnerabilities in Castration-Resistant Prostate Cancer	Pawar A, Gollavilli PN, Wang S, Asangani IA.	Cell Rep. 2018 Feb 27;22(9):2236-2245. doi: 10.1016/j.celrep.2018.02.011.	Pawar A	Cell Rep	2018	2018-03-01	NA	NA	10.1016/j.celrep.2018.02.011	NA	NA	NA	NA	Yes
Text mining	CDK9	27859308	Resatorvid-based Pharmacological Antagonism of Cutaneous TLR4 Blocks UV-induced NF-κB and AP-1 Signaling in Keratinocytes and Mouse Skin	Janda J, Burkett NB, Blohm-Mangone K, Huang V, Curiel-Lewandrowski C, Alberts DS, Petricoin EF 3rd, Calvert VS, Einspahr J, Dong Z, Bode AM, Wondrak GT, Dickinson SE.	Photochem Photobiol. 2016 Nov;92(6):816-825. doi: 10.1111/php.12659. Epub 2016 Dec 8.	Janda J	Photochem Photobiol	2016	2016-11-19	PMC5161657	NIHMS828904	10.1111/php.12659	NA	NA	NA	NA	Yes
Text mining	CDK9	26178009	Reactivation of latent HIV-1 provirus via targeting protein phosphatase-1	Tyagi M, Iordanskiy S, Ammosova T, Kumari N, Smith K, Breuer D, Ilatovskiy AV, Kont YS, Ivanov A, Üren A, Kovalskyy D, Petukhov M, Kashanchi F, Nekhai S.	Retrovirology. 2015 Jul 16;12:63. doi: 10.1186/s12977-015-0190-4.	Tyagi M	Retrovirology	2015	2015-07-17	PMC4504130	NA	10.1186/s12977-015-0190-4	NA	NA	NA	NA	Yes
Text mining	CDK9	29437671	Pharmacological TLR4 Antagonism Using Topical Resatorvid Blocks Solar UV-Induced Skin Tumorigenesis in SKH-1 Mice	Blohm-Mangone K, Burkett NB, Tahsin S, Myrdal PB, Aodah A, Ho B, Janda J, McComas M, Saboda K, Roe DJ, Dong Z, Bode AM, Petricoin EF 3rd, Calvert VS, Curiel-Lewandrowski C, Alberts DS, Wondrak GT, Dickinson SE.	Cancer Prev Res (Phila). 2018 May;11(5):265-278. doi: 10.1158/1940-6207.CAPR-17-0349. Epub 2018 Feb 1.	Blohm-Mangone K	Cancer Prev Res (Phila)	2018	2018-02-14	PMC5932085	NIHMS938015	10.1158/1940-6207.CAPR-17-0349	NA	NA	NA	NA	Yes
Text mining	CDK9	33016930	Orally bioavailable CDK9/2 inhibitor shows mechanism-based therapeutic potential in MYCN-driven neuroblastoma	Poon E, Liang T, Jamin Y, Walz S, Kwok C, Hakkert A, Barker K, Urban Z, Thway K, Zeid R, Hallsworth A, Box G, Ebus ME, Licciardello MP, Sbirkov Y, Lazaro G, Calton E, Costa BM, Valenti M, De Haven Brandon A, Webber H, Tardif N, Almeida GS, Christova R, Boysen G, Richards MW, Barone G, Ford A, Bayliss R, Clarke PA, De Bono J, Gray NS, Blagg J, Robinson SP, Eccles SA, Zheleva D, Bradner JE, Molenaa…	J Clin Invest. 2020 Nov 2;130(11):5875-5892. doi: 10.1172/JCI134132.	Poon E	J Clin Invest	2020	2020-10-05	PMC7598076	NA	10.1172/JCI134132	NA	NA	NA	NA	Yes
Text mining	CDK9	35429141	Mubritinib enhanced the inhibiting function of cisplatin in lung cancer by interfering with mitochondrial function	Dong J, Zhu D, Chen M, Wang T, Gao Y, Liu W.	Thorac Cancer. 2022 May;13(10):1513-1524. doi: 10.1111/1759-7714.14425. Epub 2022 Apr 16.	Dong J	Thorac Cancer	2022	2022-04-16	PMC9108040	NA	10.1111/1759-7714.14425	NA	NA	NA	NA	Yes
Text mining	CDK9	28496200	microRNA-200a-3p increases 5-fluorouracil resistance by regulating dual specificity phosphatase 6 expression	Lee H, Kim C, Kang H, Tak H, Ahn S, Yoon SK, Kuh HJ, Kim W, Lee EK.	Exp Mol Med. 2017 May 12;49(5):e327. doi: 10.1038/emm.2017.33.	Lee H	Exp Mol Med	2017	2017-05-13	PMC5454440	NA	10.1038/emm.2017.33	NA	NA	NA	NA	Yes
Text mining	CDK9	26918363	MEK inhibitor, TAK-733 reduces proliferation, affects cell cycle and apoptosis, and synergizes with other targeted therapies in multiple myeloma	de la Puente P, Muz B, Jin A, Azab F, Luderer M, Salama NN, Azab AK.	Blood Cancer J. 2016 Feb 26;6(2):e399. doi: 10.1038/bcj.2016.7.	de la Puente P	Blood Cancer J	2016	2016-02-27	PMC4771970	NA	10.1038/bcj.2016.7	NA	NA	NA	NA	Yes
Text mining	CDK9	31974383	H(2)S-activatable near-infrared afterglow luminescent probes for sensitive molecular imaging in vivo	Wu L, Ishigaki Y, Hu Y, Sugimoto K, Zeng W, Harimoto T, Sun Y, He J, Suzuki T, Jiang X, Chen HY, Ye D.	Nat Commun. 2020 Jan 23;11(1):446. doi: 10.1038/s41467-020-14307-y.	Wu L	Nat Commun	2020	2020-01-25	PMC6978336	NA	10.1038/s41467-020-14307-y	NA	NA	NA	NA	Yes
Text mining	CDK9	33879459	Global Phosphoproteomics Reveal CDK Suppression as a Vulnerability to KRas Addiction in Pancreatic Cancer	Kazi A, Chen L, Xiang S, Vangipurapu R, Yang H, Beato F, Fang B, Williams TM, Husain K, Underwood P, Fleming JB, Malafa M, Welsh EA, Koomen J, Trevino J, Sebti SM.	Clin Cancer Res. 2021 Jul 15;27(14):4012-4024. doi: 10.1158/1078-0432.CCR-20-4781. Epub 2021 Apr 20.	Kazi A	Clin Cancer Res	2021	2021-04-21	PMC8493485	NIHMS1697823	10.1158/1078-0432.CCR-20-4781	NA	NA	NA	NA	Yes
Text mining	CDK9	32970704	Flavopiridol causes cell cycle inhibition and demonstrates anti-cancer activity in anaplastic thyroid cancer models	Pinto N, Prokopec SD, Ghasemi F, Meens J, Ruicci KM, Khan IM, Mundi N, Patel K, Han MW, Yoo J, Fung K, MacNeil D, Mymryk JS, Datti A, Barrett JW, Boutros PC, Ailles L, Nichols AC.	PLoS One. 2020 Sep 24;15(9):e0239315. doi: 10.1371/journal.pone.0239315. eCollection 2020.	Pinto N	PLoS One	2020	2020-09-24	PMC7514001	NA	10.1371/journal.pone.0239315	1	NA	NA	NA	Yes
Text mining	CDK9	29867148	Cytosolic Genomic DNA functions as a Natural Antisense	Asada K, Ito K, Yui D, Tagaya H, Yokota T.	Sci Rep. 2018 Jun 4;8(1):8551. doi: 10.1038/s41598-018-26487-1.	Asada K	Sci Rep	2018	2018-06-06	PMC5986806	NA	10.1038/s41598-018-26487-1	NA	NA	NA	NA	Yes
Text mining	CDK9	25962959	Cyclin-dependent kinase inhibitor dinaciclib potently synergizes with cisplatin in preclinical models of ovarian cancer	Chen XX, Xie FF, Zhu XJ, Lin F, Pan SS, Gong LH, Qiu JG, Zhang WJ, Jiang QW, Mei XL, Xue YQ, Qin WM, Shi Z, Yan XJ.	Oncotarget. 2015 Jun 20;6(17):14926-39. doi: 10.18632/oncotarget.3717.	Chen XX	Oncotarget	2015	2015-05-13	PMC4558126	NA	10.18632/oncotarget.3717	1	NA	NA	NA	Yes
Text mining	CDK9	20930849	Cyclin-dependent kinase 9-cyclin K functions in the replication stress response	Yu DS, Zhao R, Hsu EL, Cayer J, Ye F, Guo Y, Shyr Y, Cortez D.	EMBO Rep. 2010 Nov;11(11):876-82. doi: 10.1038/embor.2010.153. Epub 2010 Oct 8.	Yu DS	EMBO Rep	2010	2010-10-09	PMC2966956	NA	10.1038/embor.2010.153	NA	NA	NA	NA	Yes
Text mining	CDK9	28520795	BIRC6 mediates imatinib resistance independently of Mcl-1	Okumu DO, East MP, Levine M, Herring LE, Zhang R, Gilbert TSK, Litchfield DW, Zhang Y, Graves LM.	PLoS One. 2017 May 16;12(5):e0177871. doi: 10.1371/journal.pone.0177871. eCollection 2017.	Okumu DO	PLoS One	2017	2017-05-19	PMC5433768	NA	10.1371/journal.pone.0177871	NA	NA	NA	NA	Yes
Text mining	CDK9	24957606	ATM regulates NF-κB-dependent immediate-early genes via RelA Ser 276 phosphorylation coupled to CDK9 promoter recruitment	Fang L, Choudhary S, Zhao Y, Edeh CB, Yang C, Boldogh I, Brasier AR.	Nucleic Acids Res. 2014 Jul;42(13):8416-32. doi: 10.1093/nar/gku529. Epub 2014 Jun 23.	Fang L	Nucleic Acids Res	2014	2014-06-25	PMC4117761	NA	10.1093/nar/gku529	NA	NA	NA	NA	Yes
Text mining	CDK9	31311847	Application of a MYC degradation screen identifies sensitivity to CDK9 inhibitors in KRAS-mutant pancreatic cancer	Blake DR, Vaseva AV, Hodge RG, Kline MP, Gilbert TSK, Tyagi V, Huang D, Whiten GC, Larson JE, Wang X, Pearce KH, Herring LE, Graves LM, Frye SV, Emanuele MJ, Cox AD, Der CJ.	Sci Signal. 2019 Jul 16;12(590):eaav7259. doi: 10.1126/scisignal.aav7259.	Blake DR	Sci Signal	2019	2019-07-18	PMC6728149	NIHMS1045744	10.1126/scisignal.aav7259	NA	NA	NA	NA	Yes
Text mining	CDK9	28404924	Antitumor effects of cyclin dependent kinase 9 inhibition in esophageal adenocarcinoma	Tong Z, Chatterjee D, Deng D, Veeranki O, Mejia A, Ajani JA, Hofstetter W, Lin S, Guha S, Kopetz S, Krishnan S, Maru D.	Oncotarget. 2017 Apr 25;8(17):28696-28710. doi: 10.18632/oncotarget.15645.	Tong Z	Oncotarget	2017	2017-04-14	PMC5438684	NA	10.18632/oncotarget.15645	NA	NA	NA	NA	Yes
Text mining	CDK9	26503893	PLK1 blockade enhances therapeutic effects of radiation by inducing cell cycle arrest at the mitotic phase	Inoue M, Yoshimura M, Kobayashi M, Morinibu A, Itasaka S, Hiraoka M, Harada H.	Sci Rep. 2015 Oct 27;5:15666. doi: 10.1038/srep15666.	Inoue M	Sci Rep	2015	2015-10-28	PMC4621528	NA	10.1038/srep15666	NA	NA	NA	NA	Yes
Text mining	CDK9	35269397	Combining HDAC and MEK Inhibitors with Radiation against Glioblastoma-Derived Spheres	Essien EI, Hofer TP, Atkinson MJ, Anastasov N.	Cells. 2022 Feb 23;11(5):775. doi: 10.3390/cells11050775.	Essien EI	Cells	2022	2022-03-10	PMC8909581	NA	10.3390/cells11050775	NA	NA	NA	NA	Yes
Text mining	DDR1	30643254	Tumor mutational load predicts survival after immunotherapy across multiple cancer types	Samstein RM, Lee CH, Shoushtari AN, Hellmann MD, Shen R, Janjigian YY, Barron DA, Zehir A, Jordan EJ, Omuro A, Kaley TJ, Kendall SM, Motzer RJ, Hakimi AA, Voss MH, Russo P, Rosenberg J, Iyer G, Bochner BH, Bajorin DF, Al-Ahmadie HA, Chaft JE, Rudin CM, Riely GJ, Baxi S, Ho AL, Wong RJ, Pfister DG, Wolchok JD, Barker CA, Gutin PH, Brennan CW, Tabar V, Mellinghoff IK, DeAngelis LM, Ariyan CE, Lee N…	Nat Genet. 2019 Feb;51(2):202-206. doi: 10.1038/s41588-018-0312-8. Epub 2019 Jan 14.	Samstein RM	Nat Genet	2019	2019-01-16	PMC6365097	NIHMS1009107	10.1038/s41588-018-0312-8	NA	NA	NA	NA	Yes
Text mining	DDR1	34237033	DDR1-induced neutrophil extracellular traps drive pancreatic cancer metastasis	Deng J, Kang Y, Cheng CC, Li X, Dai B, Katz MH, Men T, Kim MP, Koay EA, Huang H, Brekken RA, Fleming JB.	JCI Insight. 2021 Sep 8;6(17):e146133. doi: 10.1172/jci.insight.146133.	Deng J	JCI Insight	2021	2021-07-08	PMC8492346	NA	10.1172/jci.insight.146133	NA	NA	NA	NA	Yes
Text mining	DDR1	26799652	Guidelines for the use and interpretation of assays for monitoring autophagy (3rd edition)	Klionsky DJ, Abdelmohsen K, Abe A, Abedin MJ, Abeliovich H, Acevedo Arozena A, Adachi H, Adams CM, Adams PD, Adeli K, Adhihetty PJ, Adler SG, Agam G, Agarwal R, Aghi MK, Agnello M, Agostinis P, Aguilar PV, Aguirre-Ghiso J, Airoldi EM, Ait-Si-Ali S, Akematsu T, Akporiaye ET, Al-Rubeai M, Albaiceta GM, Albanese C, Albani D, Albert ML, Aldudo J, Algül H, Alirezaei M, Alloza I, Almasan A, Almonte-Bec…	Autophagy. 2016;12(1):1-222. doi: 10.1080/15548627.2015.1100356.	Klionsky DJ	Autophagy	2016	2016-01-23	PMC4835977	NA	10.1080/15548627.2015.1100356	NA	NA	NA	NA	Yes
Text mining	DDR1	35593476	DDR1 promotes LoVo cell proliferation by regulating energy metabolism	Xiong B, Xie Z, Song F, Chen H, Wang X, Jin Z, Han T, Li Y, Zhang D.	Acta Biochim Biophys Sin (Shanghai). 2022 May 25;54(5):615-624. doi: 10.3724/abbs.2022038.	Xiong B	Acta Biochim Biophys Sin (Shanghai)	2022	2022-05-20	PMC9828011	NA	10.3724/abbs.2022038	NA	NA	NA	NA	Yes
Text mining	DDR1	32759499	Inhibition of DDR1 enhances in vivo chemosensitivity in KRAS-mutant lung adenocarcinoma	Nokin MJ, Darbo E, Travert C, Drogat B, Lacouture A, San José S, Cabrera N, Turcq B, Prouzet-Mauleon V, Falcone M, Villanueva A, Wang H, Herfs M, Mosteiro M, Jänne PA, Pujol JL, Maraver A, Barbacid M, Nadal E, Santamaría D, Ambrogio C.	JCI Insight. 2020 Aug 6;5(15):e137869. doi: 10.1172/jci.insight.137869.	Nokin MJ	JCI Insight	2020	2020-08-08	PMC7455065	NA	10.1172/jci.insight.137869	NA	NA	NA	NA	Yes
Text mining	DDR1	30651597	Lineage-specific control of TFIIH by MITF determines transcriptional homeostasis and DNA repair	Seoane M, Buhs S, Iglesias P, Strauss J, Puller AC, Müller J, Gerull H, Feldhaus S, Alawi M, Brandner JM, Eggert D, Du J, Thomale J, Wild PJ, Zimmermann M, Sternsdorf T, Schumacher U, Nollau P, Fisher DE, Horstmann MA.	Oncogene. 2019 May;38(19):3616-3635. doi: 10.1038/s41388-018-0661-x. Epub 2019 Jan 16.	Seoane M	Oncogene	2019	2019-01-18	PMC6756118	NA	10.1038/s41388-018-0661-x	NA	NA	NA	NA	Yes
Text mining	DDR1	27729773	Andrographolide promotes vincristine-induced SK-NEP-1 tumor cell death via PI3K-AKT-p53 signaling pathway	Zhang M, Xue E, Shao W.	Drug Des Devel Ther. 2016 Sep 28;10:3143-3152. doi: 10.2147/DDDT.S113838. eCollection 2016.	Zhang M	Drug Des Devel Ther	2016	2016-10-13	PMC5047745	NA	10.2147/DDDT.S113838	NA	NA	NA	NA	Yes
Text mining	DDR1	35672823	Perspectives in Immunotherapy: meeting report from the Immunotherapy Bridge, December 1st-2nd, 2021	Ascierto PA, Avallone A, Bhardwaj N, Bifulco C, Bracarda S, Brody JD, Buonaguro L, Demaria S, Emens LA, Ferris RL, Galon J, Khleif SN, Klebanoff CA, Laskowski T, Melero I, Paulos CM, Pignata S, Ruella M, Svane IM, Taube JM, Fox BA, Hwu P, Puzanov I.	J Transl Med. 2022 Jun 7;20(1):257. doi: 10.1186/s12967-022-03471-y.	Ascierto PA	J Transl Med	2022	2022-06-07	PMC9172186	NA	10.1186/s12967-022-03471-y	NA	NA	NA	NA	Yes
Text mining	DDR1	33287446	Insight into Cisplatin-Resistance Signaling of W1 Ovarian Cancer Cells Emerges mTOR and HSP27 as Targets for Sensitization Strategies	Wantoch von Rekowski K, König P, Henze S, Schlesinger M, Zawierucha P, Januchowski R, Bendas G.	Int J Mol Sci. 2020 Dec 3;21(23):9240. doi: 10.3390/ijms21239240.	Wantoch von Rekowski K	Int J Mol Sci	2020	2020-12-08	PMC7730285	NA	10.3390/ijms21239240	NA	NA	NA	NA	Yes
Text mining	DDR1	33670586	Knockdown of AKT3 Activates HER2 and DDR Kinases in Bone-Seeking Breast Cancer Cells, Promotes Metastasis In Vivo and Attenuates the TGFβ/CTGF Axis	Hinz N, Baranowsky A, Horn M, Kriegs M, Sibbertsen F, Smit DJ, Clezardin P, Lange T, Schinke T, Jücker M.	Cells. 2021 Feb 18;10(2):430. doi: 10.3390/cells10020430.	Hinz N	Cells	2021	2021-03-06	PMC7922044	NA	10.3390/cells10020430	NA	NA	NA	NA	Yes
Text mining	DDR1	31979355	Dapagliflozin Inhibits Cell Adhesion to Collagen I and IV and Increases Ectodomain Proteolytic Cleavage of DDR1 by Increasing ADAM10 Activity	Okada J, Yamada E, Saito T, Yokoo H, Osaki A, Shimoda Y, Ozawa A, Nakajima Y, Pessin JE, Okada S, Yamada M.	Molecules. 2020 Jan 23;25(3):495. doi: 10.3390/molecules25030495.	Okada J	Molecules	2020	2020-01-26	PMC7038111	NA	10.3390/molecules25030495	NA	NA	NA	NA	Yes
Text mining	DDR1	31659178	Identification of a novel synthetic lethal vulnerability in non-small cell lung cancer by co-targeting TMPRSS4 and DDR1	Villalba M, Redin E, Exposito F, Pajares MJ, Sainz C, Hervas D, Guruceaga E, Diaz-Lagares A, Cirauqui C, Redrado M, Valencia K, de Andrea C, Jantus-Lewintre E, Camps C, Lopez-Lopez R, Lahoz A, Montuenga L, Pio R, Sandoval J, Calvo A.	Sci Rep. 2019 Oct 28;9(1):15400. doi: 10.1038/s41598-019-51066-3.	Villalba M	Sci Rep	2019	2019-10-30	PMC6817908	NA	10.1038/s41598-019-51066-3	NA	NA	NA	NA	Yes
Text mining	DDR1	28743276	Suppressing miR-199a-3p by promoter methylation contributes to tumor aggressiveness and cisplatin resistance of ovarian cancer through promoting DDR1 expression	Deng Y, Zhao F, Hui L, Li X, Zhang D, Lin W, Chen Z, Ning Y.	J Ovarian Res. 2017 Jul 25;10(1):50. doi: 10.1186/s13048-017-0333-4.	Deng Y	J Ovarian Res	2017	2017-07-27	PMC5526233	NA	10.1186/s13048-017-0333-4	NA	NA	NA	NA	Yes
Text mining	DDR1	24568901	[Effect of matrine and cisplatin in combination on PDCD4 expression in SK-NEP-1 cells]	Mao L, Xue TY, Xu W.	Zhongguo Dang Dai Er Ke Za Zhi. 2014 Feb;16(2):115-9.	Mao L	Zhongguo Dang Dai Er Ke Za Zhi	2014	2014-02-27	NA	NA		NA	NA	NA	NA	Yes
Text mining	DDR1	33381997	Spironolactone-induced XPB degradation requires TFIIH integrity and ubiquitin-selective segregase VCP/p97	Chauhan AK, Li P, Sun Y, Wani G, Zhu Q, Wani AA.	Cell Cycle. 2021 Jan;20(1):81-95. doi: 10.1080/15384101.2020.1860559. Epub 2020 Dec 31.	Chauhan AK	Cell Cycle	2021	2020-12-31	PMC7849777	NA	10.1080/15384101.2020.1860559	NA	NA	NA	NA	Yes
Text mining	DDR1	30762924	Spironolactone-induced XPB degradation depends on CDK7 kinase and SCF(FBXL18) E3 ligase	Ueda M, Matsuura K, Kawai H, Wakasugi M, Matsunaga T.	Genes Cells. 2019 Apr;24(4):284-296. doi: 10.1111/gtc.12674. Epub 2019 Mar 18.	Ueda M	Genes Cells	2019	2019-02-15	NA	NA	10.1111/gtc.12674	NA	NA	NA	NA	Yes
Text mining	DDR1	28720068	Inhibitory effect of Par-4 combined with cisplatin on human Wilms' tumor cells	Wang J, Li Y, Ma F, Zhou H, Ding R, Lu B, Zou L, Li J, Lu R.	Tumour Biol. 2017 Jul;39(7):1010428317716689. doi: 10.1177/1010428317716689.	Wang J	Tumour Biol	2017	2017-07-20	NA	NA	10.1177/1010428317716689	NA	NA	NA	NA	Yes
Text mining	DDR1	12628922	p53 induction and activation of DDR1 kinase counteract p53-mediated apoptosis and influence p53 regulation through a positive feedback loop	Ongusaha PP, Kim JI, Fang L, Wong TW, Yancopoulos GD, Aaronson SA, Lee SW.	EMBO J. 2003 Mar 17;22(6):1289-301. doi: 10.1093/emboj/cdg129.	Ongusaha PP	EMBO J	2003	2003-03-12	PMC151063	NA	10.1093/emboj/cdg129	NA	NA	NA	NA	Yes
Text mining	DDR1	33272245	MNAT1 promotes proliferation and the chemo-resistance of osteosarcoma cell to cisplatin through regulating PI3K/Akt/mTOR pathway	Qiu C, Su W, Shen N, Qi X, Wu X, Wang K, Li L, Guo Z, Tao H, Wang G, Chen B, Xiang H.	BMC Cancer. 2020 Dec 3;20(1):1187. doi: 10.1186/s12885-020-07687-3.	Qiu C	BMC Cancer	2020	2020-12-04	PMC7713032	NA	10.1186/s12885-020-07687-3	NA	NA	NA	NA	Yes
Text mining	DDR1	27129294	Inhibitory effect of STAT3 gene combined with CDDP on growth of human Wilms tumour SK-NEP-1 cells	Wang J, Zhang N, Qu H, You G, Yuan J, Chen C, Li W, Pan F.	Biosci Rep. 2016 Jun 3;36(3):e00342. doi: 10.1042/BSR20160072. Print 2016 Jul.	Wang J	Biosci Rep	2016	2016-04-30	PMC5293582	NA	10.1042/BSR20160072	NA	NA	NA	NA	Yes
Text mining	DDR1	12471617	Wnt-5a and G-protein signaling are required for collagen-induced DDR1 receptor activation and normal mammary cell adhesion	Dejmek J, Dib K, Jönsson M, Andersson T.	Int J Cancer. 2003 Jan 20;103(3):344-51. doi: 10.1002/ijc.10752.	Dejmek J	Int J Cancer	2003	2002-12-10	NA	NA	10.1002/ijc.10752	NA	NA	NA	NA	Yes
Text mining	DDR1	36615293	Alpha Ketoglutarate Downregulates the Neutral Endopeptidase and Enhances the Growth Inhibitory Activity of Thiorphan in Highly Aggressive Osteosarcoma Cells	Mizerska-Kowalska M, Sławińska-Brych A, Niedziela E, Brodovskiy V, Zdzisińska B.	Molecules. 2022 Dec 22;28(1):97. doi: 10.3390/molecules28010097.	Mizerska-Kowalska M	Molecules	2022	2023-01-08	PMC9821816	NA	10.3390/molecules28010097	NA	NA	NA	NA	Yes
Text mining	DDR1	34688654	The KRAS-regulated kinome identifies WEE1 and ERK coinhibition as a potential therapeutic strategy in KRAS-mutant pancreatic cancer	Diehl JN, Klomp JE, Snare KR, Hibshman PS, Blake DR, Kaiser ZD, Gilbert TSK, Baldelli E, Pierobon M, Papke B, Yang R, Hodge RG, Rashid NU, Petricoin EF 3rd, Herring LE, Graves LM, Cox AD, Der CJ.	J Biol Chem. 2021 Nov;297(5):101335. doi: 10.1016/j.jbc.2021.101335. Epub 2021 Oct 22.	Diehl JN	J Biol Chem	2021	2021-10-24	PMC8591367	NA	10.1016/j.jbc.2021.101335	NA	NA	NA	NA	Yes
Text mining	FHL2	33322916	PPARγ-p53-Mediated Vasculoregenerative Program to Reverse Pulmonary Hypertension	Hennigs JK, Cao A, Li CG, Shi M, Mienert J, Miyagawa K, Körbelin J, Marciano DP, Chen PI, Roughley M, Elliott MV, Harper RL, Bill MA, Chappell J, Moonen JR, Diebold I, Wang L, Snyder MP, Rabinovitch M.	Circ Res. 2021 Feb 5;128(3):401-418. doi: 10.1161/CIRCRESAHA.119.316339. Epub 2020 Dec 16.	Hennigs JK	Circ Res	2021	2020-12-16	PMC7908816	NIHMS1656864	10.1161/CIRCRESAHA.119.316339	NA	NA	NA	NA	Yes
Text mining	FHL2	33787085	Elevated TAB182 enhances the radioresistance of esophageal squamous cell carcinoma through G2-M checkpoint modulation	Cao Y, Gao A, Li X, Min H, He C, Sun X, Ding WQ, Zhou J.	Cancer Med. 2021 May;10(9):3101-3112. doi: 10.1002/cam4.3879. Epub 2021 Mar 30.	Cao Y	Cancer Med	2021	2021-03-31	PMC8085956	NA	10.1002/cam4.3879	NA	NA	NA	NA	Yes
Text mining	FHL2	36289198	TAB182 aggravates progression of esophageal squamous cell carcinoma by enhancing β-catenin nuclear translocation through FHL2 dependent manner	Gao A, Su Z, Shang Z, He C, Miao D, Li X, Zou S, Ding W, Zhou Y, Sun M, Zhou J.	Cell Death Dis. 2022 Oct 26;13(10):900. doi: 10.1038/s41419-022-05334-2.	Gao A	Cell Death Dis	2022	2022-10-26	PMC9606255	NA	10.1038/s41419-022-05334-2	NA	NA	NA	NA	Yes
Text mining	FHL2	26938915	Combined Use of Gene Expression Modeling and siRNA Screening Identifies Genes and Pathways Which Enhance the Activity of Cisplatin When Added at No Effect Levels to Non-Small Cell Lung Cancer Cells In Vitro	Leung AW, Hung SS, Backstrom I, Ricaurte D, Kwok B, Poon S, McKinney S, Segovia R, Rawji J, Qadir MA, Aparicio S, Stirling PC, Steidl C, Bally MB.	PLoS One. 2016 Mar 3;11(3):e0150675. doi: 10.1371/journal.pone.0150675. eCollection 2016.	Leung AW	PLoS One	2016	2016-03-04	PMC4777418	NA	10.1371/journal.pone.0150675	NA	NA	NA	NA	Yes
Text mining	HDAC1	19735874	Systems biology modeling of the radiation sensitivity network: a biomarker discovery platform	Eschrich S, Zhang H, Zhao H, Boulware D, Lee JH, Bloom G, Torres-Roca JF.	Int J Radiat Oncol Biol Phys. 2009 Oct 1;75(2):497-505. doi: 10.1016/j.ijrobp.2009.05.056.	Eschrich S	Int J Radiat Oncol Biol Phys	2009	2009-09-09	PMC2762403	NIHMS125404	10.1016/j.ijrobp.2009.05.056	NA	NA	NA	NA	Yes
Text mining	HDAC1	25421252	Phase 1/2 study of valproic acid and short-course radiotherapy plus capecitabine as preoperative treatment in low-moderate risk rectal cancer-V-shoRT-R3 (Valproic acid--short Radiotherapy--rectum 3rd trial)	Avallone A, Piccirillo MC, Delrio P, Pecori B, Di Gennaro E, Aloj L, Tatangelo F, D'Angelo V, Granata C, Cavalcanti E, Maurea N, Maiolino P, Bianco F, Montano M, Silvestro L, Terranova Barberio M, Roca MS, Di Maio M, Marone P, Botti G, Petrillo A, Daniele G, Lastoria S, Iaffaioli VR, Romano G, Caracò C, Muto P, Gallo C, Perrone F, Budillon A.	BMC Cancer. 2014 Nov 24;14:875. doi: 10.1186/1471-2407-14-875.	Avallone A	BMC Cancer	2014	2014-11-26	PMC4289397	NA	10.1186/1471-2407-14-875	NA	NA	NA	NA	Yes
Text mining	HDAC1	25573383	A Phase I Study of CUDC-101, a Multitarget Inhibitor of HDACs, EGFR, and HER2, in Combination with Chemoradiation in Patients with Head and Neck Squamous Cell Carcinoma	Galloway TJ, Wirth LJ, Colevas AD, Gilbert J, Bauman JE, Saba NF, Raben D, Mehra R, Ma AW, Atoyan R, Wang J, Burtness B, Jimeno A.	Clin Cancer Res. 2015 Apr 1;21(7):1566-73. doi: 10.1158/1078-0432.CCR-14-2820. Epub 2015 Jan 8.	Galloway TJ	Clin Cancer Res	2015	2015-01-10	PMC6607903	NIHMS1030077	10.1158/1078-0432.CCR-14-2820	NA	NA	NA	NA	Yes
Text mining	HDAC1	30770775	EVI1 promotes epithelial-to-mesenchymal transition, cancer stem cell features and chemo-/radioresistance in nasopharyngeal carcinoma	Lu Y, Liang Y, Zheng X, Deng X, Huang W, Zhang G.	J Exp Clin Cancer Res. 2019 Feb 15;38(1):82. doi: 10.1186/s13046-019-1077-3.	Lu Y	J Exp Clin Cancer Res	2019	2019-02-17	PMC6377731	NA	10.1186/s13046-019-1077-3	NA	NA	NA	NA	Yes
Text mining	HDAC1	31318566	Enhancing the Efficacy of Melanocortin 1 Receptor-Targeted Radiotherapy by Pharmacologically Upregulating the Receptor in Metastatic Melanoma	Li M, Liu D, Lee D, Kapoor S, Gibson-Corley KN, Quinn TP, Sagastume EA, Mott SL, Walsh SA, Acevedo MR, Johnson FL, Schultz MK.	Mol Pharm. 2019 Sep 3;16(9):3904-3915. doi: 10.1021/acs.molpharmaceut.9b00512. Epub 2019 Jul 31.	Li M	Mol Pharm	2019	2019-07-19	PMC6765223	NIHMS1049794	10.1021/acs.molpharmaceut.9b00512	NA	NA	NA	NA	Yes
Text mining	HDAC1	31987970	The Histone Deacetylase Inhibitor Romidepsin Spares Normal Tissues While Acting as an Effective Radiosensitizer in Bladder Tumors in Vivo	Paillas S, Then CK, Kilgas S, Ruan JL, Thompson J, Elliott A, Smart S, Kiltie AE.	Int J Radiat Oncol Biol Phys. 2020 May 1;107(1):212-221. doi: 10.1016/j.ijrobp.2020.01.015. Epub 2020 Jan 25.	Paillas S	Int J Radiat Oncol Biol Phys	2020	2020-01-29	PMC7181176	NA	10.1016/j.ijrobp.2020.01.015	NA	NA	NA	NA	Yes
Text mining	HDAC1	32243704	A simple, yet novel hybrid-dynamic conformal arc therapy planning via flattening filter-free beam for lung stereotactic body radiotherapy	Pokhrel D, Halfman M, Sanford L.	J Appl Clin Med Phys. 2020 Jun;21(6):83-92. doi: 10.1002/acm2.12868. Epub 2020 Apr 3.	Pokhrel D	J Appl Clin Med Phys	2020	2020-04-04	PMC7324700	NA	10.1002/acm2.12868	NA	NA	NA	NA	Yes
Text mining	HDAC1	34469741	GAGE mediates radio resistance in cervical cancers via the regulation of chromatin accessibility	Nin DS, Wujanto C, Tan TZ, Lim D, Damen JMA, Wu KY, Dai ZM, Lee ZW, Idres SB, Leong YH, Jha S, Ng JS, Low JJH, Chang SC, Tan DSP, Wu W, Choo BA, Deng LW.	Cell Rep. 2021 Aug 31;36(9):109621. doi: 10.1016/j.celrep.2021.109621.	Nin DS	Cell Rep	2021	2021-09-01	NA	NA	10.1016/j.celrep.2021.109621	NA	NA	NA	NA	Yes
Text mining	HDAC1	35241721	Radiotherapy alters expression of molecular targets in prostate cancer in a fractionation- and time-dependent manner	Eke I, Aryankalayil MJ, Bylicky MA, Makinde AY, Liotta L, Calvert V, Petricoin EF, Graves EE, Coleman CN.	Sci Rep. 2022 Mar 3;12(1):3500. doi: 10.1038/s41598-022-07394-y.	Eke I	Sci Rep	2022	2022-03-04	PMC8894377	NA	10.1038/s41598-022-07394-y	NA	NA	NA	NA	Yes
Text mining	KEAP1	20124447	Loss of Kelch-like ECH-associated protein 1 function in prostate cancer cells causes chemoresistance and radioresistance and promotes tumor growth	Zhang P, Singh A, Yegnasubramanian S, Esopi D, Kombairaju P, Bodas M, Wu H, Bova SG, Biswal S.	Mol Cancer Ther. 2010 Feb;9(2):336-46. doi: 10.1158/1535-7163.MCT-09-0589. Epub 2010 Feb 2.	Zhang P	Mol Cancer Ther	2010	2010-02-04	PMC2821808	NIHMS167673	10.1158/1535-7163.MCT-09-0589	NA	NA	NA	NA	Yes
Text mining	KEAP1	23674500	KEAP1 is a redox sensitive target that arbitrates the opposing radiosensitive effects of parthenolide in normal and cancer cells	Xu Y, Fang F, Miriyala S, Crooks PA, Oberley TD, Chaiswing L, Noel T, Holley AK, Zhao Y, Kiningham KK, Clair DK, Clair WH.	Cancer Res. 2013 Jul 15;73(14):4406-17. doi: 10.1158/0008-5472.CAN-12-4297. Epub 2013 May 14.	Xu Y	Cancer Res	2013	2013-05-16	PMC3715565	NIHMS479714	10.1158/0008-5472.CAN-12-4297	NA	NA	NA	NA	Yes
Text mining	KEAP1	26300493	NRF2/miR-140 signaling confers radioprotection to human lung fibroblasts	Duru N, Gernapudi R, Zhang Y, Yao Y, Lo PK, Wolfson B, Zhou Q.	Cancer Lett. 2015 Dec 1;369(1):184-91. doi: 10.1016/j.canlet.2015.08.011. Epub 2015 Aug 20.	Duru N	Cancer Lett	2015	2015-08-25	PMC4892935	NIHMS789117	10.1016/j.canlet.2015.08.011	NA	NA	NA	NA	Yes
Text mining	KEAP1	27029077	Genistein mediates the selective radiosensitizing effect in NSCLC A549 cells via inhibiting methylation of the keap1 gene promoter region	Liu X, Sun C, Liu B, Jin X, Li P, Zheng X, Zhao T, Li F, Li Q.	Oncotarget. 2016 May 10;7(19):27267-79. doi: 10.18632/oncotarget.8403.	Liu X	Oncotarget	2016	2016-03-31	PMC5053648	NA	10.18632/oncotarget.8403	NA	NA	NA	NA	Yes
Text mining	KEAP1	31755241	The expression of p-p62 and nuclear Nrf2 in esophageal squamous cell carcinoma and association with radioresistance	Wang Z, Zhang J, Li M, Kong L, Yu J.	Thorac Cancer. 2020 Jan;11(1):130-139. doi: 10.1111/1759-7714.13252. Epub 2019 Nov 21.	Wang Z	Thorac Cancer	2020	2019-11-23	PMC6938765	NA	10.1111/1759-7714.13252	NA	NA	NA	NA	Yes
Text mining	KEAP1	31814875	Zerumbone Exhibits Antiphotoaging and Dermatoprotective Properties in Ultraviolet A-Irradiated Human Skin Fibroblast Cells via the Activation of Nrf2/ARE Defensive Pathway	Hseu YC, Chang CT, Gowrisankar YV, Chen XZ, Lin HC, Yen HR, Yang HL.	Oxid Med Cell Longev. 2019 Nov 14;2019:4098674. doi: 10.1155/2019/4098674. eCollection 2019.	Hseu YC	Oxid Med Cell Longev	2019	2019-12-10	PMC6878809	NA	10.1155/2019/4098674	NA	NA	NA	NA	Yes
Text mining	KEAP1	31949285	The role of ferroptosis in ionizing radiation-induced cell death and tumor suppression	Lei G, Zhang Y, Koppula P, Liu X, Zhang J, Lin SH, Ajani JA, Xiao Q, Liao Z, Wang H, Gan B.	Cell Res. 2020 Feb;30(2):146-162. doi: 10.1038/s41422-019-0263-3. Epub 2020 Jan 16.	Lei G	Cell Res	2020	2020-01-18	PMC7015061	NA	10.1038/s41422-019-0263-3	NA	NA	NA	NA	Yes
Text mining	KEAP1	32632129	Downregulation of RKIP promotes radioresistance of nasopharyngeal carcinoma by activating NRF2/NQO1 axis via downregulating miR-450b-5p	Huang W, Shi G, Yong Z, Li J, Qiu J, Cao Y, Zhao Y, Yuan L.	Cell Death Dis. 2020 Jul 6;11(7):504. doi: 10.1038/s41419-020-2695-6.	Huang W	Cell Death Dis	2020	2020-07-08	PMC7338462	NA	10.1038/s41419-020-2695-6	NA	NA	NA	NA	Yes
Text mining	KEAP1	33071215	KEAP1/NFE2L2 Mutations Predict Lung Cancer Radiation Resistance That Can Be Targeted by Glutaminase Inhibition	Binkley MS, Jeon YJ, Nesselbush M, Moding EJ, Nabet BY, Almanza D, Kunder C, Stehr H, Yoo CH, Rhee S, Xiang M, Chabon JJ, Hamilton E, Kurtz DM, Gojenola L, Owen SG, Ko RB, Shin JH, Maxim PG, Lui NS, Backhus LM, Berry MF, Shrager JB, Ramchandran KJ, Padda SK, Das M, Neal JW, Wakelee HA, Alizadeh AA, Loo BW Jr, Diehn M.	Cancer Discov. 2020 Dec;10(12):1826-1841. doi: 10.1158/2159-8290.CD-20-0282. Epub 2020 Oct 18.	Binkley MS	Cancer Discov	2020	2020-10-19	PMC7710558	NIHMS1632038	10.1158/2159-8290.CD-20-0282	NA	NA	NA	NA	Yes
Text mining	KEAP1	33323404	STK11/LKB1 Mutations in NSCLC Are Associated with KEAP1/NRF2-Dependent Radiotherapy Resistance Targetable by Glutaminase Inhibition	Sitthideatphaiboon P, Galan-Cobo A, Negrao MV, Qu X, Poteete A, Zhang F, Liu DD, Lewis WE, Kemp HN, Lewis J, Rinsurongkawong W, Giri U, Lee JJ, Zhang J, Roth JA, Swisher S, Heymach JV.	Clin Cancer Res. 2021 Mar 15;27(6):1720-1733. doi: 10.1158/1078-0432.CCR-20-2859. Epub 2020 Dec 15.	Sitthideatphaiboon P	Clin Cancer Res	2021	2020-12-16	PMC8138942	NIHMS1655913	10.1158/1078-0432.CCR-20-2859	NA	NA	NA	NA	Yes
Text mining	KEAP1	33992811	The Impact of Durvalumab on Local-Regional Control in Stage III NSCLCs Treated With Chemoradiation and on KEAP1-NFE2L2-Mutant Tumors	Shaverdian N, Offin M, Shepherd AF, Simone CB 2nd, Gelblum DY, Wu AJ, Hellmann MD, Rimner A, Paik PK, Chaft JE, Gomez DR.	J Thorac Oncol. 2021 Aug;16(8):1392-1402. doi: 10.1016/j.jtho.2021.04.019. Epub 2021 May 13.	Shaverdian N	J Thorac Oncol	2021	2021-05-16	PMC8316395	NIHMS1711014	10.1016/j.jtho.2021.04.019	NA	NA	NA	NA	Yes
Text mining	KEAP1	34815381	HACE1-mediated NRF2 activation causes enhanced malignant phenotypes and decreased radiosensitivity of glioma cells	Da C, Pu J, Liu Z, Wei J, Qu Y, Wu Y, Shi B, Yang J, He N, Hou P.	Signal Transduct Target Ther. 2021 Nov 24;6(1):399. doi: 10.1038/s41392-021-00793-z.	Da C	Signal Transduct Target Ther	2021	2021-11-24	PMC8611003	NA	10.1038/s41392-021-00793-z	NA	NA	NA	NA	Yes
Text mining	KEAP1	35038823	Genomic Correlates of Unfavorable Outcome in Locally Advanced Cervical Cancer Treated with Neoadjuvant Chemoradiation	Wei Y, Wei C, Chen L, Liu N, Ou Q, Yin JC, Pang J, Fang Z, Wu X, Wang X, Mu D, Shao Y, Yu J, Yuan S.	Cancer Res Treat. 2022 Oct;54(4):1209-1218. doi: 10.4143/crt.2021.963. Epub 2022 Jan 17.	Wei Y	Cancer Res Treat	2022	2022-01-18	PMC9582489	NA	10.4143/crt.2021.963	NA	NA	NA	NA	Yes
Text mining	KEAP1	35459868	A targetable CoQ-FSP1 axis drives ferroptosis- and radiation-resistance in KEAP1 inactive lung cancers	Koppula P, Lei G, Zhang Y, Yan Y, Mao C, Kondiparthi L, Shi J, Liu X, Horbath A, Das M, Li W, Poyurovsky MV, Olszewski K, Gan B.	Nat Commun. 2022 Apr 22;13(1):2206. doi: 10.1038/s41467-022-29905-1.	Koppula P	Nat Commun	2022	2022-04-23	PMC9033817	NA	10.1038/s41467-022-29905-1	NA	NA	NA	NA	Yes
Text mining	KEAP1	36264074	FSP1, a novel KEAP1/NRF2 target gene regulating ferroptosis and radioresistance in lung cancers	Emmanuel N, Li H, Chen J, Zhang Y.	Oncotarget. 2022 Oct 19;13:1136-1139. doi: 10.18632/oncotarget.28301.	Emmanuel N	Oncotarget	2022	2022-10-20	PMC9584440	NA	10.18632/oncotarget.28301	NA	NA	NA	NA	Yes
Text mining	KEAP1	36602799	Analysis of Tumor Mutational Burden, Progression-Free Survival, and Local-Regional Control in Patents with Locally Advanced Non-Small Cell Lung Cancer Treated With Chemoradiation and Durvalumab	Lebow ES, Shepherd A, Eichholz JE, Offin M, Gelblum DY, Wu AJ, Simone CB 2nd, Schoenfeld AJ, Jones DR, Rimner A, Chaft JE, Riaz N, Gomez DR, Shaverdian N.	JAMA Netw Open. 2023 Jan 3;6(1):e2249591. doi: 10.1001/jamanetworkopen.2022.49591.	Lebow ES	JAMA Netw Open	2023	2023-01-05	PMC9856786	NA	10.1001/jamanetworkopen.2022.49591	NA	NA	NA	NA	Yes
Text mining	MAPK3	30423298	KRAS Suppression-Induced Degradation of MYC Is Antagonized by a MEK5-ERK5 Compensatory Mechanism	Vaseva AV, Blake DR, Gilbert TSK, Ng S, Hostetter G, Azam SH, Ozkan-Dagliyan I, Gautam P, Bryant KL, Pearce KH, Herring LE, Han H, Graves LM, Witkiewicz AK, Knudsen ES, Pecot CV, Rashid N, Houghton PJ, Wennerberg K, Cox AD, Der CJ.	Cancer Cell. 2018 Nov 12;34(5):807-822.e7. doi: 10.1016/j.ccell.2018.10.001.	Vaseva AV	Cancer Cell	2018	2018-11-14	PMC6321749	NIHMS1509938	10.1016/j.ccell.2018.10.001	NA	NA	NA	NA	Yes
Text mining	MAPK3	31958764	Clinical characteristics of colorectal cancer patients and anti-neoplasm activity of genistein	Chen X, Gu J, Wu Y, Liang P, Shen M, Xi J, Qin J.	Biomed Pharmacother. 2020 Apr;124:109835. doi: 10.1016/j.biopha.2020.109835. Epub 2020 Jan 17.	Chen X	Biomed Pharmacother	2020	2020-01-21	NA	NA	10.1016/j.biopha.2020.109835	NA	NA	NA	NA	Yes
Text mining	MAPK3	31378887	MiR-129 reduces CDDP resistance in gastric cancer cells by inhibiting MAPK3	Cao HY, Xiao CH, Lu HJ, Yu HZ, Hong H, Guo CY, Yuan JF.	Eur Rev Med Pharmacol Sci. 2019 Aug;23(15):6478-6485. doi: 10.26355/eurrev_201908_18531.	Cao HY	Eur Rev Med Pharmacol Sci	2019	2019-08-06	NA	NA	10.26355/eurrev_201908_18531	NA	NA	NA	NA	Yes
Text mining	MAPK3	33558461	Molecular imaging of the kinetics of hyperactivated ERK1/2-mediated autophagy during acquirement of chemoresistance	Bishnu A, Phadte P, Dhadve A, Sakpal A, Rekhi B, Ray P.	Cell Death Dis. 2021 Feb 8;12(2):161. doi: 10.1038/s41419-021-03451-y.	Bishnu A	Cell Death Dis	2021	2021-02-09	PMC7870816	NA	10.1038/s41419-021-03451-y	NA	NA	NA	NA	Yes
Text mining	MAPK3	27984090	RIP3 antagonizes a TSC2-mediated pro-survival pathway in glioblastoma cell death	Fettweis G, Di Valentin E, L'homme L, Lassence C, Dequiedt F, Fillet M, Coupienne I, Piette J.	Biochim Biophys Acta Mol Cell Res. 2017 Jan;1864(1):113-124. doi: 10.1016/j.bbamcr.2016.10.014. Epub 2016 Oct 27.	Fettweis G	Biochim Biophys Acta Mol Cell Res	2017	2016-12-17	NA	NA	10.1016/j.bbamcr.2016.10.014	NA	NA	NA	NA	Yes
Text mining	MAPK3	27459239	Role for DUSP1 (dual-specificity protein phosphatase 1) in the regulation of autophagy	Wang J, Zhou JY, Kho D, Reiners JJ Jr, Wu GS.	Autophagy. 2016 Oct 2;12(10):1791-1803. doi: 10.1080/15548627.2016.1203483. Epub 2016 Jul 26.	Wang J	Autophagy	2016	2016-07-27	PMC5079544	NA	10.1080/15548627.2016.1203483	NA	NA	NA	NA	Yes
Text mining	MAPK3	33313978	Simvastatin treatment varies the radiation response of human breast cells in 2D or 3D culture	Manda K, Juerß D, Fischer P, Schröder A, Koenen A, Hildebrandt G.	Invest New Drugs. 2021 Jun;39(3):658-669. doi: 10.1007/s10637-020-01046-6. Epub 2020 Dec 11.	Manda K	Invest New Drugs	2021	2020-12-14	PMC8068713	NA	10.1007/s10637-020-01046-6	NA	NA	NA	NA	Yes
Text mining	MAPK3	32444778	Differential functions of ERK1 and ERK2 in lung metastasis processes in triple-negative breast cancer	Gagliardi M, Pitner MK, Park J, Xie X, Saso H, Larson RA, Sammons RM, Chen H, Wei C, Masuda H, Chauhan G, Kondo K, Tripathy D, Ueno NT, Dalby KN, Debeb BG, Bartholomeusz C.	Sci Rep. 2020 May 22;10(1):8537. doi: 10.1038/s41598-020-65250-3.	Gagliardi M	Sci Rep	2020	2020-05-24	PMC7244517	NA	10.1038/s41598-020-65250-3	NA	NA	NA	NA	Yes
Text mining	MAPK3	30986607	Dual blockage of STAT3 and ERK1/2 eliminates radioresistant GBM cells	Xie B, Zhang L, Hu W, Fan M, Jiang N, Duan Y, Jing D, Xiao W, Fragoso RC, Lam KS, Sun LQ, Li JJ.	Redox Biol. 2019 Jun;24:101189. doi: 10.1016/j.redox.2019.101189. Epub 2019 Apr 9.	Xie B	Redox Biol	2019	2019-04-16	PMC6463934	NA	10.1016/j.redox.2019.101189	NA	NA	NA	NA	Yes
Text mining	MAPK3	36290884	Single-Cell Transcriptomics of Endothelial Cells in Upper and Lower Human Esophageal Squamous Cell Carcinoma	Sha Y, Hong H, Cai W, Sun T.	Curr Oncol. 2022 Oct 14;29(10):7680-7694. doi: 10.3390/curroncol29100607.	Sha Y	Curr Oncol	2022	2022-10-27	PMC9600084	NA	10.3390/curroncol29100607	NA	NA	NA	NA	Yes
Text mining	MAPK3	29523821	p38-MK2 signaling axis regulates RNA metabolism after UV-light-induced DNA damage	Borisova ME, Voigt A, Tollenaere MAX, Sahu SK, Juretschke T, Kreim N, Mailand N, Choudhary C, Bekker-Jensen S, Akutsu M, Wagner SA, Beli P.	Nat Commun. 2018 Mar 9;9(1):1017. doi: 10.1038/s41467-018-03417-3.	Borisova ME	Nat Commun	2018	2018-03-11	PMC5845016	NA	10.1038/s41467-018-03417-3	NA	NA	NA	NA	Yes
Text mining	MAPK3	30657558	MicroRNA-206 facilitates gastric cancer cell apoptosis and suppresses cisplatin resistance by targeting MAPK2 signaling pathway	Chen Z, Gao YJ, Hou RZ, Ding DY, Song DF, Wang DY, Feng Y.	Eur Rev Med Pharmacol Sci. 2019 Jan;23(1):171-180. doi: 10.26355/eurrev_201901_16761.	Chen Z	Eur Rev Med Pharmacol Sci	2019	2019-01-19	NA	NA	10.26355/eurrev_201901_16761	NA	NA	NA	NA	Yes
Text mining	MAPK3	23185379	Survival of cancer stem cells under hypoxia and serum depletion via decrease in PP2A activity and activation of p38-MAPKAPK2-Hsp27	Lin SP, Lee YT, Wang JY, Miller SA, Chiou SH, Hung MC, Hung SC.	PLoS One. 2012;7(11):e49605. doi: 10.1371/journal.pone.0049605. Epub 2012 Nov 20.	Lin SP	PLoS One	2012	2012-11-28	PMC3502468	NA	10.1371/journal.pone.0049605	NA	NA	NA	NA	Yes
Text mining	MAPK3	25853770	MK3 modulation affects BMI1-dependent and independent cell cycle check-points	Prickaerts P, Niessen HE, Dahlmans VE, Spaapen F, Salvaing J, Vanhove J, Geijselaers C, Bartels SJ, Partouns I, Neumann D, Speel EJ, Takihara Y, Wouters BG, Voncken JW.	PLoS One. 2015 Apr 8;10(4):e0118840. doi: 10.1371/journal.pone.0118840. eCollection 2015.	Prickaerts P	PLoS One	2015	2015-04-09	PMC4390245	NA	10.1371/journal.pone.0118840	NA	NA	NA	NA	Yes
Text mining	MAPK3	34070901	Syndecan-1 Depletion Has a Differential Impact on Hyaluronic Acid Metabolism and Tumor Cell Behavior in Luminal and Triple-Negative Breast Cancer Cells	Valla S, Hassan N, Vitale DL, Madanes D, Spinelli FM, Teixeira FCOB, Greve B, Espinoza-Sánchez NA, Cristina C, Alaniz L, Götte M.	Int J Mol Sci. 2021 May 30;22(11):5874. doi: 10.3390/ijms22115874.	Valla S	Int J Mol Sci	2021	2021-06-02	PMC8198019	NA	10.3390/ijms22115874	NA	NA	NA	NA	Yes
Text mining	MAPK3	25189701	A quantitative 14-3-3 interaction screen connects the nuclear exosome targeting complex to the DNA damage response	Blasius M, Wagner SA, Choudhary C, Bartek J, Jackson SP.	Genes Dev. 2014 Sep 15;28(18):1977-82. doi: 10.1101/gad.246272.114. Epub 2014 Sep 4.	Blasius M	Genes Dev	2014	2014-09-06	PMC4173157	NA	10.1101/gad.246272.114	NA	NA	NA	NA	Yes
Text mining	MAPK3	31277584	Clinical mutational profiling and categorization of BRAF mutations in melanomas using next generation sequencing	Lokhandwala PM, Tseng LH, Rodriguez E, Zheng G, Pallavajjalla A, Gocke CD, Eshleman JR, Lin MT.	BMC Cancer. 2019 Jul 5;19(1):665. doi: 10.1186/s12885-019-5864-1.	Lokhandwala PM	BMC Cancer	2019	2019-07-07	PMC6612071	NA	10.1186/s12885-019-5864-1	NA	NA	NA	NA	Yes
Text mining	MAPK3	26893480	PR55α Subunit of Protein Phosphatase 2A Supports the Tumorigenic and Metastatic Potential of Pancreatic Cancer Cells by Sustaining Hyperactive Oncogenic Signaling	Hein AL, Seshacharyulu P, Rachagani S, Sheinin YM, Ouellette MM, Ponnusamy MP, Mumby MC, Batra SK, Yan Y.	Cancer Res. 2016 Apr 15;76(8):2243-2253. doi: 10.1158/0008-5472.CAN-15-2119. Epub 2016 Feb 18.	Hein AL	Cancer Res	2016	2016-02-20	PMC4873354	NIHMS778361	10.1158/0008-5472.CAN-15-2119	NA	NA	NA	NA	Yes
Text mining	MAPK3	30126842	Transcriptome-wide analysis uncovers the targets of the RNA-binding protein MSI2 and effects of MSI2's RNA-binding activity on IL-6 signaling	Duggimpudi S, Kloetgen A, Maney SK, Münch PC, Hezaveh K, Shaykhalishahi H, Hoyer W, McHardy AC, Lang PA, Borkhardt A, Hoell JI.	J Biol Chem. 2018 Oct 5;293(40):15359-15369. doi: 10.1074/jbc.RA118.002243. Epub 2018 Aug 20.	Duggimpudi S	J Biol Chem	2018	2018-08-22	PMC6177596	NA	10.1074/jbc.RA118.002243	NA	NA	NA	NA	Yes
Text mining	MAPK3	29936177	HDAC9 overexpression confers invasive and angiogenic potential to triple negative breast cancer cells via modulating microRNA-206	Salgado E, Bian X, Feng A, Shim H, Liang Z.	Biochem Biophys Res Commun. 2018 Sep 5;503(2):1087-1091. doi: 10.1016/j.bbrc.2018.06.120. Epub 2018 Jun 23.	Salgado E	Biochem Biophys Res Commun	2018	2018-06-25	PMC6439468	NIHMS1007485	10.1016/j.bbrc.2018.06.120	NA	NA	NA	NA	Yes
Text mining	MAPK3	30804427	MEK-ERK signaling is a therapeutic target in metastatic castration resistant prostate cancer	Nickols NG, Nazarian R, Zhao SG, Tan V, Uzunangelov V, Xia Z, Baertsch R, Neeman E, Gao AC, Thomas GV, Howard L, De Hoedt AM, Stuart J, Goldstein T, Chi K, Gleave ME, Graff JN, Beer TM, Drake JM, Evans CP, Aggarwal R, Foye A, Feng FY, Small EJ, Aronson WJ, Freedland SJ, Witte ON, Huang J, Alumkal JJ, Reiter RE, Rettig MB.	Prostate Cancer Prostatic Dis. 2019 Dec;22(4):531-538. doi: 10.1038/s41391-019-0134-5. Epub 2019 Feb 25.	Nickols NG	Prostate Cancer Prostatic Dis	2019	2019-02-27	PMC6853839	NA	10.1038/s41391-019-0134-5	NA	NA	NA	NA	Yes
Text mining	MAPK3	12582162	The p38 and MK2 kinase cascade phosphorylates tuberin, the tuberous sclerosis 2 gene product, and enhances its interaction with 14-3-3	Li Y, Inoki K, Vacratsis P, Guan KL.	J Biol Chem. 2003 Apr 18;278(16):13663-71. doi: 10.1074/jbc.M300862200. Epub 2003 Feb 11.	Li Y	J Biol Chem	2003	2003-02-13	NA	NA	10.1074/jbc.M300862200	NA	NA	NA	NA	Yes
Text mining	MAPK3	14517288	Stabilization of urokinase and urokinase receptor mRNAs by HuR is linked to its cytoplasmic accumulation induced by activated mitogen-activated protein kinase-activated protein kinase 2	Tran H, Maurer F, Nagamine Y.	Mol Cell Biol. 2003 Oct;23(20):7177-88. doi: 10.1128/MCB.23.20.7177-7188.2003.	Tran H	Mol Cell Biol	2003	2003-10-01	PMC230330	NA	10.1128/MCB.23.20.7177-7188.2003	NA	NA	NA	NA	Yes
Text mining	MAPK3	23580233	Novel monofunctional platinum (II) complex Mono-Pt induces apoptosis-independent autophagic cell death in human ovarian carcinoma cells, distinct from cisplatin	Guo WJ, Zhang YM, Zhang L, Huang B, Tao FF, Chen W, Guo ZJ, Xu Q, Sun Y.	Autophagy. 2013 Jul;9(7):996-1008. doi: 10.4161/auto.24407. Epub 2013 Apr 11.	Guo WJ	Autophagy	2013	2013-04-13	PMC3722334	NA	10.4161/auto.24407	NA	NA	NA	NA	Yes
Text mining	MAPK3	29449532	Senescence-associated secretory factors induced by cisplatin in melanoma cells promote non-senescent melanoma cell growth through activation of the ERK1/2-RSK1 pathway	Sun X, Shi B, Zheng H, Min L, Yang J, Li X, Liao X, Huang W, Zhang M, Xu S, Zhu Z, Cui H, Liu X.	Cell Death Dis. 2018 Feb 15;9(3):260. doi: 10.1038/s41419-018-0303-9.	Sun X	Cell Death Dis	2018	2018-02-17	PMC5833767	NA	10.1038/s41419-018-0303-9	NA	NA	NA	NA	Yes
Text mining	MAPK3	34548052	ER expression associates with poor prognosis in male lung squamous carcinoma after radical resection	Yang X, Jin X, Xu R, Yu Z, An N.	BMC Cancer. 2021 Sep 21;21(1):1043. doi: 10.1186/s12885-021-08777-6.	Yang X	BMC Cancer	2021	2021-09-22	PMC8456567	NA	10.1186/s12885-021-08777-6	NA	NA	NA	NA	Yes
Text mining	MDM2	31940492	FBXW7 Confers Radiation Survival by Targeting p53 for Degradation	Cui D, Xiong X, Shu J, Dai X, Sun Y, Zhao Y.	Cell Rep. 2020 Jan 14;30(2):497-509.e4. doi: 10.1016/j.celrep.2019.12.032.	Cui D	Cell Rep	2020	2020-01-16	NA	NA	10.1016/j.celrep.2019.12.032	NA	NA	NA	NA	Yes
Text mining	MDM2	26592665	Radiosensitizing effect of PSMC5, a 19S proteasome ATPase, in H460 lung cancer cells	Yim JH, Yun HS, Lee SJ, Baek JH, Lee CW, Song JY, Um HD, Park JK, Kim JS, Park IC, Hwang SG.	Biochem Biophys Res Commun. 2016 Jan 1;469(1):94-100. doi: 10.1016/j.bbrc.2015.11.077. Epub 2015 Nov 22.	Yim JH	Biochem Biophys Res Commun	2016	2015-11-24	NA	NA	10.1016/j.bbrc.2015.11.077	NA	NA	NA	NA	Yes
Text mining	MDM2	22510592	Combination of radiotherapy and adenovirus-mediated p53 gene therapy for MDM2-overexpressing hepatocellular carcinoma	Koom WS, Park SY, Kim W, Kim M, Kim JS, Kim H, Choi IK, Yun CO, Seong J.	J Radiat Res. 2012;53(2):202-10. doi: 10.1269/jrr.11110.	Koom WS	J Radiat Res	2012	2012-04-19	NA	NA	10.1269/jrr.11110	NA	NA	NA	NA	Yes
Text mining	MDM2	25832557	Inhibition of MDM2 by RG7388 confers hypersensitivity to X-radiation in xenograft models of childhood sarcoma	Phelps D, Bondra K, Seum S, Chronowski C, Leasure J, Kurmasheva RT, Middleton S, Wang D, Mo X, Houghton PJ.	Pediatr Blood Cancer. 2015 Aug;62(8):1345-52. doi: 10.1002/pbc.25465. Epub 2015 Apr 1.	Phelps D	Pediatr Blood Cancer	2015	2015-04-03	PMC4563820	NIHMS658103	10.1002/pbc.25465	NA	NA	NA	NA	Yes
Text mining	MDM2	33563973	p53 dynamics vary between tissues and are linked with radiation sensitivity	Stewart-Ornstein J, Iwamoto Y, Miller MA, Prytyskach MA, Ferretti S, Holzer P, Kallen J, Furet P, Jambhekar A, Forrester WC, Weissleder R, Lahav G.	Nat Commun. 2021 Feb 9;12(1):898. doi: 10.1038/s41467-021-21145-z.	Stewart-Ornstein J	Nat Commun	2021	2021-02-10	PMC7873198	NA	10.1038/s41467-021-21145-z	NA	NA	NA	NA	Yes
Text mining	MDM2	34827693	p53-Mediated Radiosensitization of (177)Lu-DOTATATE in Neuroblastoma Tumor Spheroids	Lundsten S, Berglund H, Jha P, Krona C, Hariri M, Nelander S, Lane DP, Nestor M.	Biomolecules. 2021 Nov 15;11(11):1695. doi: 10.3390/biom11111695.	Lundsten S	Biomolecules	2021	2021-11-27	PMC8615514	NA	10.3390/biom11111695	NA	NA	NA	NA	Yes
Text mining	MDM2	31062473	Down-regulation of TFAM increases the sensitivity of tumour cells to radiation via p53/TIGAR signalling pathway	Jiang X, Wang J.	J Cell Mol Med. 2019 Jul;23(7):4545-4558. doi: 10.1111/jcmm.14350. Epub 2019 May 6.	Jiang X	J Cell Mol Med	2019	2019-05-08	PMC6584511	NA	10.1111/jcmm.14350	NA	NA	NA	NA	Yes
Text mining	MDM2	23268708	The tumor suppressor, p53, contributes to radiosensitivity of lung cancer cells by regulating autophagy and apoptosis	Cheng G, Kong D, Hou X, Liang B, He M, Liang N, Ma S, Liu X.	Cancer Biother Radiopharm. 2013 Mar;28(2):153-9. doi: 10.1089/cbr.2012.1297. Epub 2012 Dec 26.	Cheng G	Cancer Biother Radiopharm	2013	2012-12-28	PMC3589888	NA	10.1089/cbr.2012.1297	NA	NA	NA	NA	Yes
Text mining	MDM2	22933182	Radiosensitization of wildtype p53 cancer cells by the MDM2-inhibitor PXN727 is associated with altered heat shock protein 70 (Hsp70) levels	Schilling D, Düwel M, Molls M, Multhoff G.	Cell Stress Chaperones. 2013 Mar;18(2):183-91. doi: 10.1007/s12192-012-0369-8. Epub 2012 Aug 30.	Schilling D	Cell Stress Chaperones	2013	2012-08-31	PMC3581627	NA	10.1007/s12192-012-0369-8	NA	NA	NA	NA	Yes
Text mining	MDM2	31795829	Immunogenetic effects of low dose (CEM43 30) magnetic nanoparticle hyperthermia and radiation in melanoma cells	Duval KEA, Vernice NA, Wagner RJ, Fiering SN, Petryk JD, Lowry GJ, Tau SS, Yin J, Houde GR, Chaudhry AS, Hoopes PJ.	Int J Hyperthermia. 2019 Nov;36(sup1):37-46. doi: 10.1080/02656736.2019.1627433.	Duval KEA	Int J Hyperthermia	2019	2019-12-05	PMC6943912	NIHMS1534235	10.1080/02656736.2019.1627433	NA	NA	NA	NA	Yes
Text mining	MDM2	29955145	Detection of a MicroRNA molecular signature of ultraviolet radiation in the superficial regions of melanocytic nevi on sun-exposed skin	Bell A, Bell D, Chakravarti N, Ma J, Henton N, Prieto VG.	Mod Pathol. 2018 Nov;31(11):1744-1755. doi: 10.1038/s41379-018-0088-5. Epub 2018 Jun 28.	Bell A	Mod Pathol	2018	2018-06-30	NA	NA	10.1038/s41379-018-0088-5	NA	NA	NA	NA	Yes
Text mining	MDM2	28916678	GUCY2C Signaling Opposes the Acute Radiation-Induced GI Syndrome	Li P, Wuthrick E, Rappaport JA, Kraft C, Lin JE, Marszalowicz G, Snook AE, Zhan T, Hyslop TM, Waldman SA.	Cancer Res. 2017 Sep 15;77(18):5095-5106. doi: 10.1158/0008-5472.CAN-17-0859.	Li P	Cancer Res	2017	2017-09-17	PMC5678756	NIHMS895534	10.1158/0008-5472.CAN-17-0859	NA	NA	NA	NA	Yes
Text mining	MDM2	20299603	Modulatory effect of curcumin on survival of irradiated human intestinal microvascular endothelial cells: role of Akt/mTOR and NF-{kappa}B	Rafiee P, Binion DG, Wellner M, Behmaram B, Floer M, Mitton E, Nie L, Zhang Z, Otterson MF.	Am J Physiol Gastrointest Liver Physiol. 2010 Jun;298(6):G865-77. doi: 10.1152/ajpgi.00339.2009. Epub 2010 Mar 18.	Rafiee P	Am J Physiol Gastrointest Liver Physiol	2010	2010-03-20	PMC3774333	NA	10.1152/ajpgi.00339.2009	NA	NA	NA	NA	Yes
Text mining	MDM2	14990579	Requirement of IFI16 for the maximal activation of p53 induced by ionizing radiation	Fujiuchi N, Aglipay JA, Ohtsuka T, Maehara N, Sahin F, Su GH, Lee SW, Ouchi T.	J Biol Chem. 2004 May 7;279(19):20339-44. doi: 10.1074/jbc.M400344200. Epub 2004 Feb 27.	Fujiuchi N	J Biol Chem	2004	2004-03-03	NA	NA	10.1074/jbc.M400344200	NA	NA	NA	NA	Yes
Text mining	MDM2	26629941	Overexpression of SMAR1 Enhances Radiosensitivity in Human Breast Cancer Cell Line MCF7 via Activation of p53 Signaling Pathway	Liu HC, Ma F, Shen Y, Hu YQ, Pan S.	Oncol Res. 2014;22(5-6):293-300. doi: 10.3727/096504015X14424348426035.	Liu HC	Oncol Res	2014	2015-12-03	PMC7842601	NA	10.3727/096504015X14424348426035	NA	NA	NA	NA	Yes
Text mining	MDM2	29270591	Caveolin-1 is involved in DNA damage and repair signaling in X-irradiated Chang liver cells	Li HY, Qu C, Zhang YJ, Sun J, Han C, Liu J, Zou W.	Sheng Li Xue Bao. 2017 Dec 25;69(6):759-766.	Li HY	Sheng Li Xue Bao	2017	2017-12-23	NA	NA		NA	NA	NA	NA	Yes
Text mining	MDM2	28636660	Cellular sensitivity to UV-irradiation is mediated by RNA polymerase I transcription	Assfalg R, Alupei MC, Wagner M, Koch S, Gonzalez OG, Schelling A, Scharffetter-Kochanek K, Iben S.	PLoS One. 2017 Jun 21;12(6):e0179843. doi: 10.1371/journal.pone.0179843. eCollection 2017.	Assfalg R	PLoS One	2017	2017-06-22	PMC5479586	NA	10.1371/journal.pone.0179843	NA	NA	NA	NA	Yes
Text mining	MDM2	16564229	Eradication of p53-mutated head and neck squamous cell carcinoma xenografts using nonviral p53 gene therapy and photochemical internalization	Ndoye A, Dolivet G, Høgset A, Leroux A, Fifre A, Erbacher P, Berg K, Behr JP, Guillemin F, Merlin JL.	Mol Ther. 2006 Jun;13(6):1156-62. doi: 10.1016/j.ymthe.2006.02.003. Epub 2006 Mar 27.	Ndoye A	Mol Ther	2006	2006-03-28	NA	NA	10.1016/j.ymthe.2006.02.003	NA	NA	NA	NA	Yes
Text mining	MDM2	22056306	DNA polymerase eta is targeted by Mdm2 for polyubiquitination and proteasomal degradation in response to ultraviolet irradiation	Jung YS, Qian Y, Chen X.	DNA Repair (Amst). 2012 Feb 1;11(2):177-84. doi: 10.1016/j.dnarep.2011.10.017. Epub 2011 Nov 6.	Jung YS	DNA Repair (Amst)	2012	2011-11-08	PMC3260346	NIHMS333104	10.1016/j.dnarep.2011.10.017	NA	NA	NA	NA	Yes
Text mining	MDM2	27139157	Preliminary evaluation of prostate-targeted radiotherapy using (131) I-MIP-1095 in combination with radiosensitising chemotherapeutic drugs	Tesson M, Rae C, Nixon C, Babich JW, Mairs RJ.	J Pharm Pharmacol. 2016 Jul;68(7):912-21. doi: 10.1111/jphp.12558. Epub 2016 May 3.	Tesson M	J Pharm Pharmacol	2016	2016-05-04	PMC5298040	NA	10.1111/jphp.12558	NA	NA	NA	NA	Yes
Text mining	MDM2	26462020	Preclinical model in HCC: the SGK1 kinase inhibitor SI113 blocks tumor progression in vitro and in vivo and synergizes with radiotherapy	Talarico C, D'Antona L, Scumaci D, Barone A, Gigliotti F, Fiumara CV, Dattilo V, Gallo E, Visca P, Ortuso F, Abbruzzese C, Botta L, Schenone S, Cuda G, Alcaro S, Bianco C, Lavia P, Paggi MG, Perrotti N, Amato R.	Oncotarget. 2015 Nov 10;6(35):37511-25. doi: 10.18632/oncotarget.5527.	Talarico C	Oncotarget	2015	2015-10-14	PMC4741945	NA	10.18632/oncotarget.5527	NA	NA	NA	NA	Yes
Text mining	MDM2	19010821	Antisense MDM2 enhances E2F1-induced apoptosis and the combination sensitizes androgen-sensitive [corrected] and androgen-insensitive [corrected] prostate cancer cells to radiation	Udayakumar TS, Hachem P, Ahmed MM, Agrawal S, Pollack A.	Mol Cancer Res. 2008 Nov;6(11):1742-54. doi: 10.1158/1541-7786.MCR-08-0102.	Udayakumar TS	Mol Cancer Res	2008	2008-11-18	PMC2763100	NIHMS60772	10.1158/1541-7786.MCR-08-0102	NA	NA	NA	NA	Yes
Text mining	MDM2	18625847	BRCA1 and Tip60 determine the cellular response to ultraviolet irradiation through distinct pathways	Kranz D, Dohmesen C, Dobbelstein M.	J Cell Biol. 2008 Jul 14;182(1):197-213. doi: 10.1083/jcb.200712014.	Kranz D	J Cell Biol	2008	2008-07-16	PMC2447902	NA	10.1083/jcb.200712014	NA	NA	NA	NA	Yes
Text mining	MDM2	25230151	Amifostine alleviates radiation-induced lethal small bowel damage via promotion of 14-3-3σ-mediated nuclear p53 accumulation	Huang EY, Wang FS, Chen YM, Chen YF, Wang CC, Lin IH, Huang YJ, Yang KD.	Oncotarget. 2014 Oct 30;5(20):9756-69. doi: 10.18632/oncotarget.2386.	Huang EY	Oncotarget	2014	2014-09-18	PMC4259435	NA	10.18632/oncotarget.2386	NA	NA	NA	NA	Yes
Text mining	MDM2	29272311	Genomic alterations during p53-dependent apoptosis induced by γ-irradiation of Molt-4 leukemia cells	Hage-Sleiman R, Bahmad H, Kobeissy H, Dakdouk Z, Kobeissy F, Dbaibo G.	PLoS One. 2017 Dec 22;12(12):e0190221. doi: 10.1371/journal.pone.0190221. eCollection 2017.	Hage-Sleiman R	PLoS One	2017	2017-12-23	PMC5741252	NA	10.1371/journal.pone.0190221	NA	NA	NA	NA	Yes
Text mining	MDM2	17565390	Gamma-radiation-induced ATM-dependent signalling in human T-lymphocyte leukemic cells, MOLT-4	Tichý A, Záskodová D, Rezácová M, Vávrová J, Vokurková D, Pejchal J, Vilasová Z, Cerman J, Osterreicher J.	Acta Biochim Pol. 2007;54(2):281-7. Epub 2007 Jun 12.	Tichý A	Acta Biochim Pol	2007	2007-06-15	NA	NA		NA	NA	NA	NA	Yes
Text mining	MDM2	12642583	Poly(ADP-ribose) polymerase-1 is a positive regulator of the p53-mediated G1 arrest response following ionizing radiation	Wieler S, Gagné JP, Vaziri H, Poirier GG, Benchimol S.	J Biol Chem. 2003 May 23;278(21):18914-21. doi: 10.1074/jbc.M211641200. Epub 2003 Mar 17.	Wieler S	J Biol Chem	2003	2003-03-19	NA	NA	10.1074/jbc.M211641200	NA	NA	NA	NA	Yes
Text mining	MDM2	21493014	Two strategies for the development of mitochondrion-targeted small molecule radiation damage mitigators	Rwigema JC, Beck B, Wang W, Doemling A, Epperly MW, Shields D, Goff JP, Franicola D, Dixon T, Frantz MC, Wipf P, Tyurina Y, Kagan VE, Wang H, Greenberger JS.	Int J Radiat Oncol Biol Phys. 2011 Jul 1;80(3):860-8. doi: 10.1016/j.ijrobp.2011.01.059. Epub 2011 Apr 13.	Rwigema JC	Int J Radiat Oncol Biol Phys	2011	2011-04-16	PMC3104115	NIHMS270260	10.1016/j.ijrobp.2011.01.059	NA	NA	NA	NA	Yes
Text mining	MDM2	27556353	Transcript Analysis for Internal Biodosimetry Using Peripheral Blood from Neuroblastoma Patients Treated with (131)I-mIBG, a Targeted Radionuclide	Edmondson DA, Karski EE, Kohlgruber A, Koneru H, Matthay KK, Allen S, Hartmann CL, Peterson LE, DuBois SG, Coleman MA.	Radiat Res. 2016 Sep;186(3):235-44. doi: 10.1667/RR14263.1. Epub 2016 Aug 24.	Edmondson DA	Radiat Res	2016	2016-08-25	PMC5047008	NIHMS817701	10.1667/RR14263.1	NA	NA	NA	NA	Yes
Text mining	MDM2	19966853	Growth factors protect intestinal stem cells from radiation-induced apoptosis by suppressing PUMA through the PI3K/AKT/p53 axis	Qiu W, Leibowitz B, Zhang L, Yu J.	Oncogene. 2010 Mar 18;29(11):1622-32. doi: 10.1038/onc.2009.451. Epub 2009 Dec 7.	Qiu W	Oncogene	2010	2009-12-08	PMC3076086	NIHMS158471	10.1038/onc.2009.451	NA	NA	NA	NA	Yes
Text mining	MDM2	20803550	p53 and p21(Waf1) are recruited to distinct PML-containing nuclear foci in irradiated and Nutlin-3a-treated U2OS cells	Shen H, Maki CG.	J Cell Biochem. 2010 Dec 1;111(5):1280-90. doi: 10.1002/jcb.22852.	Shen H	J Cell Biochem	2010	2010-08-31	PMC3613244	NIHMS376227	10.1002/jcb.22852	NA	NA	NA	NA	Yes
Text mining	MDM2	19472317	Suppression of the mouse double minute 4 gene causes changes in cell cycle control in a human mesothelial cell line responsive to ultraviolet radiation exposure	Bunderson-Schelvan M, Erbe AK, Schwanke C, Pershouse MA.	Environ Mol Mutagen. 2009 Dec;50(9):753-9. doi: 10.1002/em.20498.	Bunderson-Schelvan M	Environ Mol Mutagen	2009	2009-05-28	PMC2789868	NIHMS142156	10.1002/em.20498	NA	NA	NA	NA	Yes
Text mining	MRE11	34648881	SERPINE2/PN-1 regulates the DNA damage response and radioresistance by activating ATM in lung cancer	Zhang J, Wu Q, Zhu L, Xie S, Tu L, Yang Y, Wu K, Zhao Y, Wang Y, Xu Y, Chen X, Ma S, Zhang S.	Cancer Lett. 2022 Jan 1;524:268-283. doi: 10.1016/j.canlet.2021.10.001. Epub 2021 Oct 11.	Zhang J	Cancer Lett	2022	2021-10-14	NA	NA	10.1016/j.canlet.2021.10.001	NA	NA	NA	NA	Yes
Text mining	MRE11	36563124	RNF126-Mediated MRE11 Ubiquitination Activates the DNA Damage Response and Confers Resistance of Triple-Negative Breast Cancer to Radiotherapy	Liu W, Zheng M, Zhang R, Jiang Q, Du G, Wu Y, Yang C, Li F, Li W, Wang L, Wu J, Shi L, Li W, Zhang K, Zhou Z, Liu R, Gao Y, Huang X, Fan S, Zhi X, Jiang D, Chen C.	Adv Sci (Weinh). 2023 Feb;10(5):e2203884. doi: 10.1002/advs.202203884. Epub 2022 Dec 23.	Liu W	Adv Sci (Weinh)	2023	2022-12-23	PMC9929257	NA	10.1002/advs.202203884	NA	NA	NA	NA	Yes
Text mining	MRE11	33558481	SPRTN protease-cleaved MRE11 decreases DNA repair and radiosensitises cancer cells	Na J, Newman JA, Then CK, Syed J, Vendrell I, Torrecilla I, Ellermann S, Ramadan K, Fischer R, Kiltie AE.	Cell Death Dis. 2021 Feb 8;12(2):165. doi: 10.1038/s41419-021-03437-w.	Na J	Cell Death Dis	2021	2021-02-09	PMC7870818	NA	10.1038/s41419-021-03437-w	NA	NA	NA	NA	Yes
Text mining	MRE11	34038735	p97/VCP inhibition causes excessive MRE11-dependent DNA end resection promoting cell killing after ionizing radiation	Kilgas S, Singh AN, Paillas S, Then CK, Torrecilla I, Nicholson J, Browning L, Vendrell I, Konietzny R, Kessler BM, Kiltie AE, Ramadan K.	Cell Rep. 2021 May 25;35(8):109153. doi: 10.1016/j.celrep.2021.109153.	Kilgas S	Cell Rep	2021	2021-05-26	PMC8170441	NA	10.1016/j.celrep.2021.109153	NA	NA	NA	NA	Yes
Text mining	MRE11	31488179	RhoC regulates radioresistance via crosstalk of ROCK2 with the DNA repair machinery in cervical cancer	Pranatharthi A, Thomas P, Udayashankar AH, Bhavani C, Suresh SB, Krishna S, Thatte J, Srikantia N, Ross CR, Srivastava S.	J Exp Clin Cancer Res. 2019 Sep 5;38(1):392. doi: 10.1186/s13046-019-1385-7.	Pranatharthi A	J Exp Clin Cancer Res	2019	2019-09-07	PMC6729006	NA	10.1186/s13046-019-1385-7	NA	NA	NA	NA	Yes
Text mining	MRE11	26951044	Targeting Rad50 sensitizes human nasopharyngeal carcinoma cells to radiotherapy	Chang L, Huang J, Wang K, Li J, Yan R, Zhu L, Ye J, Wu X, Zhuang S, Li D, Zhang G.	BMC Cancer. 2016 Mar 7;16:190. doi: 10.1186/s12885-016-2190-8.	Chang L	BMC Cancer	2016	2016-03-09	PMC4782334	NA	10.1186/s12885-016-2190-8	NA	NA	NA	NA	Yes
Text mining	MRE11	19672857	Mre11 inhibition by oncolytic adenovirus associates with autophagy and underlies synergy with ionizing radiation	Rajecki M, af Hällström T, Hakkarainen T, Nokisalmi P, Hautaniemi S, Nieminen AI, Tenhunen M, Rantanen V, Desmond RA, Chen DT, Guse K, Stenman UH, Gargini R, Kapanen M, Klefström J, Kanerva A, Pesonen S, Ahtiainen L, Hemminki A.	Int J Cancer. 2009 Nov 15;125(10):2441-9. doi: 10.1002/ijc.24608.	Rajecki M	Int J Cancer	2009	2009-08-13	NA	NA	10.1002/ijc.24608	NA	NA	NA	NA	Yes
Text mining	MRE11	21290468	Hyperthermia alters the interaction of proteins of the Mre11 complex in irradiated cells	Gerashchenko BI, Gooding G, Dynlacht JR.	Cytometry A. 2010 Oct;77(10):940-52. doi: 10.1002/cyto.a.20955. Epub 2010 Aug 18.	Gerashchenko BI	Cytometry A	2010	2011-02-04	PMC3075327	NIHMS222174	10.1002/cyto.a.20955	NA	NA	NA	NA	Yes
Text mining	MRE11	21699368	Identification of Mre11 as a target for heat radiosensitization	Dynlacht JR, Batuello CN, Lopez JT, Kim KK, Turchi JJ.	Radiat Res. 2011 Sep;176(3):323-32. doi: 10.1667/rr2594.1. Epub 2011 Jun 23.	Dynlacht JR	Radiat Res	2011	2011-06-25	PMC3174768	NIHMS320297	10.1667/rr2594.1	NA	NA	NA	NA	Yes
Text mining	MRE11	28314386	Veliparib in combination with radiotherapy for the treatment of MGMT unmethylated glioblastoma	Jue TR, Nozue K, Lester AJ, Joshi S, Schroder LB, Whittaker SP, Nixdorf S, Rapkins RW, Khasraw M, McDonald KL.	J Transl Med. 2017 Mar 17;15(1):61. doi: 10.1186/s12967-017-1164-1.	Jue TR	J Transl Med	2017	2017-03-19	PMC5356284	NA	10.1186/s12967-017-1164-1	NA	NA	NA	NA	Yes
Text mining	MRE11	26627254	Rad51 recombinase prevents Mre11 nuclease-dependent degradation and excessive PrimPol-mediated elongation of nascent DNA after UV irradiation	Vallerga MB, Mansilla SF, Federico MB, Bertolin AP, Gottifredi V.	Proc Natl Acad Sci U S A. 2015 Dec 1;112(48):E6624-33. doi: 10.1073/pnas.1508543112. Epub 2015 Nov 16.	Vallerga MB	Proc Natl Acad Sci U S A	2015	2015-12-03	PMC4672812	NA	10.1073/pnas.1508543112	NA	NA	NA	NA	Yes
Text mining	MRE11	19704005	Regulation of protein synthesis by ionizing radiation	Braunstein S, Badura ML, Xi Q, Formenti SC, Schneider RJ.	Mol Cell Biol. 2009 Nov;29(21):5645-56. doi: 10.1128/MCB.00711-09. Epub 2009 Aug 24.	Braunstein S	Mol Cell Biol	2009	2009-08-26	PMC2772731	NA	10.1128/MCB.00711-09	NA	NA	NA	NA	Yes
Text mining	MRE11	25567982	Bcl2 inhibits recruitment of Mre11 complex to DNA double-strand breaks in response to high-linear energy transfer radiation	Xie M, Park D, You S, Li R, Owonikoko TK, Wang Y, Doetsch PW, Deng X.	Nucleic Acids Res. 2015 Jan;43(2):960-72. doi: 10.1093/nar/gku1358. Epub 2015 Jan 7.	Xie M	Nucleic Acids Res	2015	2015-01-09	PMC4333404	NA	10.1093/nar/gku1358	NA	NA	NA	NA	Yes
Text mining	MRE11	24338765	The influence of AKT isoforms on radiation sensitivity and DNA repair in colon cancer cell lines	Sahlberg SH, Gustafsson AS, Pendekanti PN, Glimelius B, Stenerlöw B.	Tumour Biol. 2014 Apr;35(4):3525-34. doi: 10.1007/s13277-013-1465-9. Epub 2013 Dec 14.	Sahlberg SH	Tumour Biol	2014	2013-12-17	PMC3980041	NA	10.1007/s13277-013-1465-9	NA	NA	NA	NA	Yes
Text mining	MRE11	24614819	Mutations in the FHA-domain of ectopically expressed NBS1 lead to radiosensitization and to no increase in somatic mutation rates via a partial suppression of homologous recombination	Ohara M, Funyu Y, Ebara S, Sakamoto Y, Seki R, Iijima K, Ohishi A, Kobayashi J, Komatsu K, Tachibana A, Tauchi H.	J Radiat Res. 2014 Jul;55(4):690-8. doi: 10.1093/jrr/rru011. Epub 2014 Mar 9.	Ohara M	J Radiat Res	2014	2014-03-12	PMC4100003	NA	10.1093/jrr/rru011	NA	NA	NA	NA	Yes
Text mining	MRE11	21935375	The phenotypic radiation resistance of CD44+/CD24(-or low) breast cancer cells is mediated through the enhanced activation of ATM signaling	Yin H, Glass J.	PLoS One. 2011;6(9):e24080. doi: 10.1371/journal.pone.0024080. Epub 2011 Sep 15.	Yin H	PLoS One	2011	2011-09-22	PMC3174160	NA	10.1371/journal.pone.0024080	NA	NA	NA	NA	Yes
Text mining	MRE11	24604319	Chromosomal instability portends superior response of rectal adenocarcinoma to chemoradiation therapy	Zaki BI, Suriawinata AA, Eastman AR, Garner KM, Bakhoum SF.	Cancer. 2014 Jun 1;120(11):1733-42. doi: 10.1002/cncr.28656. Epub 2014 Mar 6.	Zaki BI	Cancer	2014	2014-03-08	NA	NA	10.1002/cncr.28656	NA	NA	NA	NA	Yes
Text mining	MRE11	22114138	PTEN deletion in prostate cancer cells does not associate with loss of RAD51 function: implications for radiotherapy and chemotherapy	Fraser M, Zhao H, Luoto KR, Lundin C, Coackley C, Chan N, Joshua AM, Bismar TA, Evans A, Helleday T, Bristow RG.	Clin Cancer Res. 2012 Feb 15;18(4):1015-27. doi: 10.1158/1078-0432.CCR-11-2189. Epub 2011 Nov 23.	Fraser M	Clin Cancer Res	2012	2011-11-25	PMC3378487	UKMS39140	10.1158/1078-0432.CCR-11-2189	NA	NA	NA	NA	Yes
Text mining	MRE11	27994036	Microhomology-mediated end joining is activated in irradiated human cells due to phosphorylation-dependent formation of the XRCC1 repair complex	Dutta A, Eckelmann B, Adhikari S, Ahmed KM, Sengupta S, Pandey A, Hegde PM, Tsai MS, Tainer JA, Weinfeld M, Hegde ML, Mitra S.	Nucleic Acids Res. 2017 Mar 17;45(5):2585-2599. doi: 10.1093/nar/gkw1262.	Dutta A	Nucleic Acids Res	2017	2016-12-21	PMC5389627	NA	10.1093/nar/gkw1262	NA	NA	NA	NA	Yes
Text mining	MRE11	28839000	Radiosensitization In Vivo by Histone Deacetylase Inhibition with No Increase in Early Normal Tissue Radiation Toxicity	Groselj B, Ruan JL, Scott H, Gorrill J, Nicholson J, Kelly J, Anbalagan S, Thompson J, Stratford MRL, Jevons SJ, Hammond EM, Scudamore CL, Kerr M, Kiltie AE.	Mol Cancer Ther. 2018 Feb;17(2):381-392. doi: 10.1158/1535-7163.MCT-17-0011. Epub 2017 Aug 24.	Groselj B	Mol Cancer Ther	2018	2017-08-26	PMC5712223	EMS73578	10.1158/1535-7163.MCT-17-0011	NA	NA	NA	NA	Yes
Text mining	MRE11	15988141	Non-homologous end-joining genes are not inactivated in human radiation-induced sarcomas with genomic instability	Lefèvre SH, Coquelle A, Gonin-Laurent N, Cör A, Vogt N, Chauveinc L, Anract P, Dutrillaux B, Chevillard S, Malfoy B.	J Radiat Res. 2005 Jun;46(2):223-31. doi: 10.1269/jrr.46.223.	Lefèvre SH	J Radiat Res	2005	2005-07-01	NA	NA	10.1269/jrr.46.223	NA	NA	NA	NA	Yes
Text mining	PAK4	26702783	Radiosynthesis of clinical doses of ⁶⁸Ga-DOTATATE (GalioMedix™) and validation of organic-matrix-based ⁶⁸Ge/⁶⁸Ga generators	Tworowska I, Ranganathan D, Thamake S, Delpassand E, Mojtahedi A, Schultz MK, Zhernosekov K, Marx S.	Nucl Med Biol. 2016 Jan;43(1):19-26. doi: 10.1016/j.nucmedbio.2015.08.004. Epub 2015 Sep 1.	Tworowska I	Nucl Med Biol	2016	2015-12-26	PMC5538886	NIHMS878194	10.1016/j.nucmedbio.2015.08.004	NA	NA	NA	NA	Yes
Text mining	PAK4	28534509	A novel interaction of PAK4 with PPARγ to regulate Nox1 and radiation-induced epithelial-to-mesenchymal transition in glioma	Kesanakurti D, Maddirela D, Banasavadi-Siddegowda YK, Lai TH, Qamri Z, Jacob NK, Sampath D, Mohanam S, Kaur B, Puduvalli VK.	Oncogene. 2017 Sep 14;36(37):5309-5320. doi: 10.1038/onc.2016.261. Epub 2017 May 22.	Kesanakurti D	Oncogene	2017	2017-05-24	PMC5599308	NIHMS793322	10.1038/onc.2016.261	NA	NA	NA	NA	Yes
Text mining	PAK4	32058215	Early prediction of tumor response after radiotherapy in combination with cetuximab in nasopharyngeal carcinoma using (99m) Tc-duramycin imaging	Liu C, Li Y, Qin X, Yang Z, Luo J, Zhang J, Gray B, Pak KY, Xu X, Cheng J, Zhang Y.	Biomed Pharmacother. 2020 May;125:109947. doi: 10.1016/j.biopha.2020.109947. Epub 2020 Feb 12.	Liu C	Biomed Pharmacother	2020	2020-02-15	NA	NA	10.1016/j.biopha.2020.109947	NA	NA	NA	NA	Yes
Text mining	PAK4	32854321	Biotherapy of Brain Tumors with Phosphatidylserine-Targeted Radioiodinated SapC-DOPS Nanovesicles	Davis HW, Vallabhapurapu SD, Chu Z, Wyder MA, Greis KD, Fannin V, Sun Y, Desai PB, Pak KY, Gray BD, Qi X.	Cells. 2020 Aug 25;9(9):1960. doi: 10.3390/cells9091960.	Davis HW	Cells	2020	2020-08-29	PMC7565346	NA	10.3390/cells9091960	NA	NA	NA	NA	Yes
Text mining	PAK4	31740864	Concurrent radiotherapy and chemotherapy with erlotinib followed by maintenance erlotinib in patients with Epidermal Growth Factor Receptor mutation- positive adenocarcinoma lung	Nisaa Zia NU, Khokhar MA, Qamar S, Hanif A, Goraya AW, Awan NU.	J Pak Med Assoc. 2019 Nov;69(11):1605-1609. doi: 10.5455/JPMA.297968..	Nisaa Zia NU	J Pak Med Assoc	2019	2019-11-20	NA	NA	10.5455/JPMA.297968.	NA	NA	NA	NA	Yes
Text mining	PARP1	32329510	Role of PARP1 regulation in radiation-induced rescue effect	Pathikonda S, Cheng SH, Yu KN.	J Radiat Res. 2020 May 22;61(3):352-367. doi: 10.1093/jrr/rraa023.	Pathikonda S	J Radiat Res	2020	2020-04-25	PMC7299272	NA	10.1093/jrr/rraa023	NA	NA	NA	NA	Yes
Text mining	PARP1	36590386	PARP-1 genetic polymorphism associated with radiation sensitivity of non-small cell lung cancer	Wang H, Xie H, Wang S, Zhao J, Gao Y, Chen J, Zhao Y, Guo G.	Pathol Oncol Res. 2022 Dec 14;28:1610751. doi: 10.3389/pore.2022.1610751. eCollection 2022.	Wang H	Pathol Oncol Res	2022	2023-01-02	PMC9795517	NA	10.3389/pore.2022.1610751	NA	NA	NA	NA	Yes
Text mining	PARP1	35906379	[(18)F]-Labeled PARP-1 PET imaging of PSMA targeted alpha particle radiotherapy response	Zhang H, Abou D, Lu P, Hasson AM, Villmer A, Benabdallah N, Jiang W, Ulmert D, Carlin S, Rogers BE, Turtle NF, McDevitt MR, Baumann B, Simons BW, Dehdashti F, Zhou D, Thorek DLJ.	Sci Rep. 2022 Jul 29;12(1):13034. doi: 10.1038/s41598-022-17460-0.	Zhang H	Sci Rep	2022	2022-07-29	PMC9338249	NA	10.1038/s41598-022-17460-0	NA	NA	NA	NA	Yes
Text mining	PARP1	29179156	Radiosensitization with an inhibitor of poly(ADP-ribose) glycohydrolase: A comparison with the PARP1/2/3 inhibitor olaparib	Gravells P, Neale J, Grant E, Nathubhai A, Smith KM, James DI, Bryant HE.	DNA Repair (Amst). 2018 Jan;61:25-36. doi: 10.1016/j.dnarep.2017.11.004. Epub 2017 Nov 22.	Gravells P	DNA Repair (Amst)	2018	2017-11-28	PMC5765821	NA	10.1016/j.dnarep.2017.11.004	NA	NA	NA	NA	Yes
Text mining	PARP1	32323799	PLCε knockdown enhances the radiosensitivity of castration‑resistant prostate cancer via the AR/PARP1/DNA‑PKcs axis	Pu J, Li T, Liu N, Luo C, Quan Z, Li L, Wu X.	Oncol Rep. 2020 May;43(5):1397-1412. doi: 10.3892/or.2020.7520. Epub 2020 Feb 26.	Pu J	Oncol Rep	2020	2020-04-24	PMC7108056	NA	10.3892/or.2020.7520	NA	NA	NA	NA	Yes
Text mining	PARP1	26808835	Optical Imaging of PARP1 in Response to Radiation in Oral Squamous Cell Carcinoma	Kossatz S, Weber WA, Reiner T.	PLoS One. 2016 Jan 25;11(1):e0147752. doi: 10.1371/journal.pone.0147752. eCollection 2016.	Kossatz S	PLoS One	2016	2016-01-26	PMC4726809	NA	10.1371/journal.pone.0147752	NA	NA	NA	NA	Yes
Text mining	PARP1	36834491	Preclinical Efficacy of a PARP-1 Targeted Auger-Emitting Radionuclide in Prostate Cancer	Sreekumar S, Zhou D, Mpoy C, Schenk E, Scott J, Arbeit JM, Xu J, Rogers BE.	Int J Mol Sci. 2023 Feb 4;24(4):3083. doi: 10.3390/ijms24043083.	Sreekumar S	Int J Mol Sci	2023	2023-02-25	PMC9967758	NA	10.3390/ijms24043083	NA	NA	NA	NA	Yes
Text mining	PARP1	35643812	PARP inhibitor olaparib enhances the efficacy of radiotherapy on XRCC2-deficient colorectal cancer cells	Qin C, Ji Z, Zhai E, Xu K, Zhang Y, Li Q, Jing H, Wang X, Song X.	Cell Death Dis. 2022 May 28;13(5):505. doi: 10.1038/s41419-022-04967-7.	Qin C	Cell Death Dis	2022	2022-06-01	PMC9148313	NA	10.1038/s41419-022-04967-7	NA	NA	NA	NA	Yes
Text mining	PARP1	31957270	PARP inhibitor Olaparib increases the sensitization to radiotherapy in FaDu cells	Liu C, Gross N, Li Y, Li G, Wang Z, Zhong S, Li Y, Hu G.	J Cell Mol Med. 2020 Feb;24(4):2444-2450. doi: 10.1111/jcmm.14929. Epub 2020 Jan 19.	Liu C	J Cell Mol Med	2020	2020-01-21	PMC7028864	NA	10.1111/jcmm.14929	NA	NA	NA	NA	Yes
Text mining	PARP1	22184287	PARP inhibition sensitizes childhood high grade glioma, medulloblastoma and ependymoma to radiation	van Vuurden DG, Hulleman E, Meijer OL, Wedekind LE, Kool M, Witt H, Vandertop PW, Würdinger T, Noske DP, Kaspers GJ, Cloos J.	Oncotarget. 2011 Dec;2(12):984-96. doi: 10.18632/oncotarget.362.	van Vuurden DG	Oncotarget	2011	2011-12-21	PMC3282104	NA	10.18632/oncotarget.362	NA	NA	NA	NA	Yes
Text mining	PARP1	33268569	Combinatorial Efficacy of Olaparib with Radiation and ATR Inhibitor Requires PARP1 Protein in Homologous Recombination-Proficient Pancreatic Cancer	Parsels LA, Engelke CG, Parsels J, Flanagan SA, Zhang Q, Tanska D, Wahl DR, Canman CE, Lawrence TS, Morgan MA.	Mol Cancer Ther. 2021 Feb;20(2):263-273. doi: 10.1158/1535-7163.MCT-20-0365. Epub 2020 Dec 2.	Parsels LA	Mol Cancer Ther	2021	2020-12-03	PMC7867626	NIHMS1647180	10.1158/1535-7163.MCT-20-0365	NA	NA	NA	NA	Yes
Text mining	PARP1	29970481	Inhibition of Parp1 by BMN673 Effectively Sensitizes Cells to Radiotherapy by Upsetting the Balance of Repair Pathways Processing DNA Double-Strand Breaks	Soni A, Li F, Wang Y, Grabos M, Krieger LM, Chaudhary S, Hasan MSM, Ahmed M, Coleman CN, Teicher BA, Piekarz RL, Wang D, Iliakis GE.	Mol Cancer Ther. 2018 Oct;17(10):2206-2216. doi: 10.1158/1535-7163.MCT-17-0836. Epub 2018 Jul 3.	Soni A	Mol Cancer Ther	2018	2018-07-05	PMC8195440	NIHMS1705393	10.1158/1535-7163.MCT-17-0836	NA	NA	NA	NA	Yes
Text mining	PARP1	21825006	Inhibition of PARP-1 by olaparib (AZD2281) increases the radiosensitivity of a lung tumor xenograft	Senra JM, Telfer BA, Cherry KE, McCrudden CM, Hirst DG, O'Connor MJ, Wedge SR, Stratford IJ.	Mol Cancer Ther. 2011 Oct;10(10):1949-58. doi: 10.1158/1535-7163.MCT-11-0278. Epub 2011 Aug 8.	Senra JM	Mol Cancer Ther	2011	2011-10-06	PMC3192032	UKMS36217	10.1158/1535-7163.MCT-11-0278	NA	NA	NA	NA	Yes
Text mining	PARP1	26934368	Radiosensitization by PARP Inhibition in DNA Repair Proficient and Deficient Tumor Cells: Proliferative Recovery in Senescent Cells	Alotaibi M, Sharma K, Saleh T, Povirk LF, Hendrickson EA, Gewirtz DA.	Radiat Res. 2016 Mar;185(3):229-45. doi: 10.1667/RR14202.1. Epub 2016 Mar 2.	Alotaibi M	Radiat Res	2016	2016-03-03	PMC4821451	NIHMS760804	10.1667/RR14202.1	NA	NA	NA	NA	Yes
Text mining	PARP1	27570553	Potentiation of Peptide Receptor Radionuclide Therapy by the PARP Inhibitor Olaparib	Nonnekens J, van Kranenburg M, Beerens CE, Suker M, Doukas M, van Eijck CH, de Jong M, van Gent DC.	Theranostics. 2016 Jul 18;6(11):1821-32. doi: 10.7150/thno.15311. eCollection 2016.	Nonnekens J	Theranostics	2016	2016-08-30	PMC4997239	NA	10.7150/thno.15311	NA	NA	NA	NA	Yes
Text mining	PARP1	36786286	Anti-tumour and radiosensitising effects of PARP inhibitor on cervical cancer xenografts	Xue Q, Enyang W, Tingting G, Xiaolin M, Qipeng M, Song G.	J Obstet Gynaecol. 2023 Dec;43(1):2171783. doi: 10.1080/01443615.2023.2171783.	Xue Q	J Obstet Gynaecol	2023	2023-02-14	NA	NA	10.1080/01443615.2023.2171783	NA	NA	NA	NA	Yes
Text mining	PARP1	19060926	Ionizing radiation-induced NF-kappaB activation requires PARP-1 function to confer radioresistance	Veuger SJ, Hunter JE, Durkacz BW.	Oncogene. 2009 Feb 12;28(6):832-42. doi: 10.1038/onc.2008.439. Epub 2008 Dec 8.	Veuger SJ	Oncogene	2009	2008-12-09	PMC2642763	UKMS2799	10.1038/onc.2008.439	NA	NA	NA	NA	Yes
Text mining	PARP1	28087741	14-3-3σ Contributes to Radioresistance By Regulating DNA Repair and Cell Cycle via PARP1 and CHK2	Chen Y, Li Z, Dong Z, Beebe J, Yang K, Fu L, Zhang JT.	Mol Cancer Res. 2017 Apr;15(4):418-428. doi: 10.1158/1541-7786.MCR-16-0366. Epub 2017 Jan 13.	Chen Y	Mol Cancer Res	2017	2017-01-15	PMC5380477	NIHMS843525	10.1158/1541-7786.MCR-16-0366	NA	NA	NA	NA	Yes
Text mining	PARP1	30635165	A phase 1 study of veliparib, a PARP-1/2 inhibitor, with gemcitabine and radiotherapy in locally advanced pancreatic cancer	Tuli R, Shiao SL, Nissen N, Tighiouart M, Kim S, Osipov A, Bryant M, Ristow L, Placencio-Hickok V, Hoffman D, Rokhsar S, Scher K, Klempner SJ, Noe P, Davis MJ, Wachsman A, Lo S, Jamil L, Sandler H, Piantadosi S, Hendifar A.	EBioMedicine. 2019 Feb;40:375-381. doi: 10.1016/j.ebiom.2018.12.060. Epub 2019 Jan 8.	Tuli R	EBioMedicine	2019	2019-01-13	PMC6412162	NA	10.1016/j.ebiom.2018.12.060	NA	NA	NA	NA	Yes
Text mining	PARP1	30530501	Radiosensitivity Is an Acquired Vulnerability of PARPi-Resistant BRCA1-Deficient Tumors	Barazas M, Gasparini A, Huang Y, Küçükosmanoğlu A, Annunziato S, Bouwman P, Sol W, Kersbergen A, Proost N, de Korte-Grimmerink R, van de Ven M, Jonkers J, Borst GR, Rottenberg S.	Cancer Res. 2019 Feb 1;79(3):452-460. doi: 10.1158/0008-5472.CAN-18-2077. Epub 2018 Dec 10.	Barazas M	Cancer Res	2019	2018-12-12	PMC6366562	EMS80840	10.1158/0008-5472.CAN-18-2077	NA	NA	NA	NA	Yes
Text mining	PARP1	25182801	Effect of p53 activity on the sensitivity of human glioblastoma cells to PARP-1 inhibitor in combination with topoisomerase I inhibitor or radiation	Sabbatino F, Fusciello C, Somma D, Pacelli R, Poudel R, Pepin D, Leonardi A, Carlomagno C, Della Vittoria Scarpati G, Ferrone S, Pepe S.	Cytometry A. 2014 Nov;85(11):953-61. doi: 10.1002/cyto.a.22563. Epub 2014 Sep 2.	Sabbatino F	Cytometry A	2014	2014-09-04	PMC8728894	NIHMS1764737	10.1002/cyto.a.22563	NA	NA	NA	NA	Yes
Text mining	PARP1	32576907	Enhancing the anti-tumour activity of (177)Lu-DOTA-octreotate radionuclide therapy in somatostatin receptor-2 expressing tumour models by targeting PARP	Cullinane C, Waldeck K, Kirby L, Rogers BE, Eu P, Tothill RW, Hicks RJ.	Sci Rep. 2020 Jun 23;10(1):10196. doi: 10.1038/s41598-020-67199-9.	Cullinane C	Sci Rep	2020	2020-06-25	PMC7311440	NA	10.1038/s41598-020-67199-9	NA	NA	NA	NA	Yes
Text mining	PRKDC	35426246	RAD18 confers radioresistance of esophagus squamous cell carcinoma through regulating p-DNA-PKcs	Li X, Zou S, Zhou L, Gao A, Xu J, He C, Zhou J, Wu S, Chen Y.	Cancer Med. 2022 Oct;11(20):3809-3819. doi: 10.1002/cam4.4754. Epub 2022 Apr 14.	Li X	Cancer Med	2022	2022-04-15	PMC9582675	NA	10.1002/cam4.4754	NA	NA	NA	NA	Yes
Text mining	PRKDC	33759399	miRNA-218-5p increases cell sensitivity by inhibiting PRKDC activity in radiation-resistant lung carcinoma cells	Chen X, Xu Y, Jiang L, Tan Q.	Thorac Cancer. 2021 May;12(10):1549-1557. doi: 10.1111/1759-7714.13939. Epub 2021 Mar 23.	Chen X	Thorac Cancer	2021	2021-03-24	PMC8107034	NA	10.1111/1759-7714.13939	NA	NA	NA	NA	Yes
Text mining	PRKDC	32323799	PLCε knockdown enhances the radiosensitivity of castration‑resistant prostate cancer via the AR/PARP1/DNA‑PKcs axis	Pu J, Li T, Liu N, Luo C, Quan Z, Li L, Wu X.	Oncol Rep. 2020 May;43(5):1397-1412. doi: 10.3892/or.2020.7520. Epub 2020 Feb 26.	Pu J	Oncol Rep	2020	2020-04-24	PMC7108056	NA	10.3892/or.2020.7520	NA	NA	NA	NA	Yes
Text mining	PRKDC	34763650	Opposite effects of the triple target (DNA-PK/PI3K/mTOR) inhibitor PI-103 on the radiation sensitivity of glioblastoma cell lines proficient and deficient in DNA-PKcs	Djuzenova CS, Fischer T, Katzer A, Sisario D, Korsa T, Steussloff G, Sukhorukov VL, Flentje M.	BMC Cancer. 2021 Nov 11;21(1):1201. doi: 10.1186/s12885-021-08930-1.	Djuzenova CS	BMC Cancer	2021	2021-11-12	PMC8582108	NA	10.1186/s12885-021-08930-1	NA	NA	NA	NA	Yes
Text mining	PRKDC	26119999	Non-canonical Bromodomain within DNA-PKcs Promotes DNA Damage Response and Radioresistance through Recognizing an IR-Induced Acetyl-Lysine on H2AX	Wang L, Xie L, Ramachandran S, Lee Y, Yan Z, Zhou L, Krajewski K, Liu F, Zhu C, Chen DJ, Strahl BD, Jin J, Dokholyan NV, Chen X.	Chem Biol. 2015 Jul 23;22(7):849-61. doi: 10.1016/j.chembiol.2015.05.014. Epub 2015 Jun 25.	Wang L	Chem Biol	2015	2015-06-30	PMC4695401	NIHMS700382	10.1016/j.chembiol.2015.05.014	NA	NA	NA	NA	Yes
Text mining	PRKDC	31830491	Vanillin derivative VND3207 activates DNA-PKcs conferring protection against radiation-induced intestinal epithelial cells injury in vitro and in vivo	Li M, Lang Y, Gu MM, Shi J, Chen BPC, Yu L, Zhou PK, Shang ZF.	Toxicol Appl Pharmacol. 2020 Jan 15;387:114855. doi: 10.1016/j.taap.2019.114855. Epub 2019 Dec 9.	Li M	Toxicol Appl Pharmacol	2020	2019-12-13	NA	NA	10.1016/j.taap.2019.114855	NA	NA	NA	NA	Yes
Text mining	PRKDC	19451221	Translational reprogramming following UVB irradiation is mediated by DNA-PKcs and allows selective recruitment to the polysomes of mRNAs encoding DNA repair enzymes	Powley IR, Kondrashov A, Young LA, Dobbyn HC, Hill K, Cannell IG, Stoneley M, Kong YW, Cotes JA, Smith GC, Wek R, Hayes C, Gant TW, Spriggs KA, Bushell M, Willis AE.	Genes Dev. 2009 May 15;23(10):1207-20. doi: 10.1101/gad.516509.	Powley IR	Genes Dev	2009	2009-05-20	PMC2685536	NA	10.1101/gad.516509	NA	NA	NA	NA	Yes
Text mining	RAD50	32907622	Targeting NEK2 impairs oncogenesis and radioresistance via inhibiting the Wnt1/β-catenin signaling pathway in cervical cancer	Xu T, Zeng Y, Shi L, Yang Q, Chen Y, Wu G, Li G, Xu S.	J Exp Clin Cancer Res. 2020 Sep 10;39(1):183. doi: 10.1186/s13046-020-01659-y.	Xu T	J Exp Clin Cancer Res	2020	2020-09-10	PMC7488040	NA	10.1186/s13046-020-01659-y	NA	NA	NA	NA	Yes
Text mining	RAD50	34648881	SERPINE2/PN-1 regulates the DNA damage response and radioresistance by activating ATM in lung cancer	Zhang J, Wu Q, Zhu L, Xie S, Tu L, Yang Y, Wu K, Zhao Y, Wang Y, Xu Y, Chen X, Ma S, Zhang S.	Cancer Lett. 2022 Jan 1;524:268-283. doi: 10.1016/j.canlet.2021.10.001. Epub 2021 Oct 11.	Zhang J	Cancer Lett	2022	2021-10-14	NA	NA	10.1016/j.canlet.2021.10.001	NA	NA	NA	NA	Yes
Text mining	RAD50	30827889	Inhibition of Nuclear PTEN Tyrosine Phosphorylation Enhances Glioma Radiation Sensitivity through Attenuated DNA Repair	Ma J, Benitez JA, Li J, Miki S, Ponte de Albuquerque C, Galatro T, Orellana L, Zanca C, Reed R, Boyer A, Koga T, Varki NM, Fenton TR, Nagahashi Marie SK, Lindahl E, Gahman TC, Shiau AK, Zhou H, DeGroot J, Sulman EP, Cavenee WK, Kolodner RD, Chen CC, Furnari FB.	Cancer Cell. 2019 Mar 18;35(3):504-518.e7. doi: 10.1016/j.ccell.2019.01.020. Epub 2019 Feb 28.	Ma J	Cancer Cell	2019	2019-03-05	PMC6424615	NIHMS1520516	10.1016/j.ccell.2019.01.020	NA	NA	NA	NA	Yes
Text mining	RAD50	35676661	C2orf40 inhibits metastasis and regulates chemo-resistance and radio-resistance of nasopharyngeal carcinoma cells by influencing cell cycle and activating the PI3K/AKT/mTOR signaling pathway	Xie Z, Li W, Ai J, Xie J, Zhang X.	J Transl Med. 2022 Jun 8;20(1):264. doi: 10.1186/s12967-022-03446-z.	Xie Z	J Transl Med	2022	2022-06-08	PMC9175486	NA	10.1186/s12967-022-03446-z	NA	NA	NA	NA	Yes
Text mining	RAD50	36361678	PTEN Loss Enhances Error-Prone DSB Processing and Tumor Cell Radiosensitivity by Suppressing RAD51 Expression and Homologous Recombination	Pei X, Mladenov E, Soni A, Li F, Stuschke M, Iliakis G.	Int J Mol Sci. 2022 Oct 25;23(21):12876. doi: 10.3390/ijms232112876.	Pei X	Int J Mol Sci	2022	2022-11-11	PMC9658850	NA	10.3390/ijms232112876	NA	NA	NA	NA	Yes
Text mining	RAD50	34831178	DNMT3A and DNMT3B Targeting as an Effective Radiosensitizing Strategy in Embryonal Rhabdomyosarcoma	Camero S, Vitali G, Pontecorvi P, Ceccarelli S, Anastasiadou E, Cicchetti F, Flex E, Pomella S, Cassandri M, Rota R, Marampon F, Marchese C, Schiavetti A, Megiorni F.	Cells. 2021 Oct 30;10(11):2956. doi: 10.3390/cells10112956.	Camero S	Cells	2021	2021-11-27	PMC8616246	NA	10.3390/cells10112956	NA	NA	NA	NA	Yes
Text mining	RAD50	28557284	RPA3 is a potential marker of prognosis and radioresistance for nasopharyngeal carcinoma	Qu C, Zhao Y, Feng G, Chen C, Tao Y, Zhou S, Liu S, Chang H, Zeng M, Xia Y.	J Cell Mol Med. 2017 Nov;21(11):2872-2883. doi: 10.1111/jcmm.13200. Epub 2017 May 30.	Qu C	J Cell Mol Med	2017	2017-05-31	PMC5661258	NA	10.1111/jcmm.13200	NA	NA	NA	NA	Yes
Text mining	RAD50	25117293	Combined inhibition of Wee1 and PARP1/2 for radiosensitization in pancreatic cancer	Karnak D, Engelke CG, Parsels LA, Kausar T, Wei D, Robertson JR, Marsh KB, Davis MA, Zhao L, Maybaum J, Lawrence TS, Morgan MA.	Clin Cancer Res. 2014 Oct 1;20(19):5085-96. doi: 10.1158/1078-0432.CCR-14-1038. Epub 2014 Aug 12.	Karnak D	Clin Cancer Res	2014	2014-08-14	PMC4184968	NIHMS620730	10.1158/1078-0432.CCR-14-1038	NA	NA	NA	NA	Yes
Text mining	RAD50	27650548	Fibroblast growth factor receptor 4 induced resistance to radiation therapy in colorectal cancer	Ahmed MA, Selzer E, Dörr W, Jomrich G, Harpain F, Silberhumer GR, Müllauer L, Holzmann K, Grasl-Kraupp B, Grusch M, Berger W, Marian B.	Oncotarget. 2016 Oct 25;7(43):69976-69990. doi: 10.18632/oncotarget.12099.	Ahmed MA	Oncotarget	2016	2016-09-22	PMC5342528	NA	10.18632/oncotarget.12099	NA	NA	NA	NA	Yes
Text mining	RAD50	29901146	Genistein and AG1024 synergistically increase the radiosensitivity of prostate cancer cells	Tang Q, Ma J, Sun J, Yang L, Yang F, Zhang W, Li R, Wang L, Wang Y, Wang H.	Oncol Rep. 2018 Aug;40(2):579-588. doi: 10.3892/or.2018.6468. Epub 2018 May 30.	Tang Q	Oncol Rep	2018	2018-06-15	PMC6072286	NA	10.3892/or.2018.6468	NA	NA	NA	NA	Yes
Text mining	RAD50	31569342	Radiosensitization of HSF-1 Knockdown Lung Cancer Cells by Low Concentrations of Hsp90 Inhibitor NVP-AUY922	Kühnel A, Schilling D, Combs SE, Haller B, Schwab M, Multhoff G.	Cells. 2019 Sep 28;8(10):1166. doi: 10.3390/cells8101166.	Kühnel A	Cells	2019	2019-10-02	PMC6829369	NA	10.3390/cells8101166	NA	NA	NA	NA	Yes
Text mining	RAD50	31796878	Targeting ARID1A-mutant colorectal cancer: depletion of ARID1B increases radiosensitivity and modulates DNA damage response	Niedermaier B, Sak A, Zernickel E, Xu S, Groneberg M, Stuschke M.	Sci Rep. 2019 Dec 3;9(1):18207. doi: 10.1038/s41598-019-54757-z.	Niedermaier B	Sci Rep	2019	2019-12-05	PMC6890697	NA	10.1038/s41598-019-54757-z	NA	NA	NA	NA	Yes
Text mining	RAD50	35410422	Ganetespib selectively sensitizes cancer cells for proximal and distal spread-out Bragg peak proton irradiation	Deycmar S, Mara E, Kerschbaum-Gruber S, Waller V, Georg D, Pruschy M.	Radiat Oncol. 2022 Apr 11;17(1):72. doi: 10.1186/s13014-022-02036-z.	Deycmar S	Radiat Oncol	2022	2022-04-12	PMC8996402	NA	10.1186/s13014-022-02036-z	NA	NA	NA	NA	Yes
Text mining	RAD50	34016790	Silencing UCHL3 enhances radio-sensitivity of non-small cell lung cancer cells by inhibiting DNA repair	Liu M, Chen H, Chen X, Xiong J, Song Z.	Aging (Albany NY). 2021 May 19;13(10):14277-14288. doi: 10.18632/aging.203043. Epub 2021 May 19.	Liu M	Aging (Albany NY)	2021	2021-05-21	PMC8202860	NA	10.18632/aging.203043	NA	NA	NA	NA	Yes
Text mining	RAD50	28178195	Overexpression of SKP2 Inhibits the Radiation-Induced Bystander Effects of Esophageal Carcinoma	Wang XC, Zhang TJ, Guo ZJ, Xiao CY, Ding XW, Fang F, Sheng WT, Shu X, Li J.	Int J Environ Res Public Health. 2017 Feb 6;14(2):155. doi: 10.3390/ijerph14020155.	Wang XC	Int J Environ Res Public Health	2017	2017-02-09	PMC5334709	NA	10.3390/ijerph14020155	NA	NA	NA	NA	Yes
Text mining	RAD50	23804422	Sensitization of pancreatic cancer to chemoradiation by the Chk1 inhibitor MK8776	Engelke CG, Parsels LA, Qian Y, Zhang Q, Karnak D, Robertson JR, Tanska DM, Wei D, Davis MA, Parsels JD, Zhao L, Greenson JK, Lawrence TS, Maybaum J, Morgan MA.	Clin Cancer Res. 2013 Aug 15;19(16):4412-21. doi: 10.1158/1078-0432.CCR-12-3748. Epub 2013 Jun 26.	Engelke CG	Clin Cancer Res	2013	2013-06-28	PMC3745540	NIHMS498288	10.1158/1078-0432.CCR-12-3748	NA	NA	NA	NA	Yes
Text mining	RAD50	32967938	Short-term CDK4/6 Inhibition Radiosensitizes Estrogen Receptor-Positive Breast Cancers	Pesch AM, Hirsh NH, Chandler BC, Michmerhuizen AR, Ritter CL, Androsiglio MP, Wilder-Romans K, Liu M, Gersch CL, Larios JM, Pierce LJ, Rae JM, Speers CW.	Clin Cancer Res. 2020 Dec 15;26(24):6568-6580. doi: 10.1158/1078-0432.CCR-20-2269. Epub 2020 Sep 23.	Pesch AM	Clin Cancer Res	2020	2020-09-24	PMC7744368	NIHMS1632398	10.1158/1078-0432.CCR-20-2269	NA	NA	NA	NA	Yes
Text mining	RAD50	33064975	Diosmetin enhances the sensitivity of radiotherapy by suppressing homologous recombination in endometrial cancer	Hu Z, Cai B, Wang M, Wen X, Geng A, Hu X, Xue R, Mao Z, Jiang Y, Wan X.	Cell Cycle. 2020 Nov;19(22):3115-3126. doi: 10.1080/15384101.2020.1831257. Epub 2020 Oct 16.	Hu Z	Cell Cycle	2020	2020-10-16	PMC7714470	NA	10.1080/15384101.2020.1831257	NA	NA	NA	NA	Yes
Text mining	RAD50	31097454	Inhibiting BRAF Oncogene-Mediated Radioresistance Effectively Radiosensitizes BRAF(V600E)-Mutant Thyroid Cancer Cells by Constraining DNA Double-Strand Break Repair	Robb R, Yang L, Shen C, Wolfe AR, Webb A, Zhang X, Vedaie M, Saji M, Jhiang S, Ringel MD, Williams TM.	Clin Cancer Res. 2019 Aug 1;25(15):4749-4760. doi: 10.1158/1078-0432.CCR-18-3625. Epub 2019 May 16.	Robb R	Clin Cancer Res	2019	2019-05-18	PMC6677585	NIHMS1529911	10.1158/1078-0432.CCR-18-3625	NA	NA	NA	NA	Yes
Text mining	RAD50	30337244	Artesunate enhances radiosensitivity of esophageal cancer cells by inhibiting the repair of DNA damage	Fei Z, Gu W, Xie R, Su H, Jiang Y.	J Pharmacol Sci. 2018 Oct;138(2):131-137. doi: 10.1016/j.jphs.2018.09.011. Epub 2018 Sep 29.	Fei Z	J Pharmacol Sci	2018	2018-10-20	NA	NA	10.1016/j.jphs.2018.09.011	NA	NA	NA	NA	Yes
Text mining	RAD50	31091255	Cell line-specific efficacy of thermoradiotherapy in human and canine cancer cells in vitro	Nytko KJ, Thumser-Henner P, Weyland MS, Scheidegger S, Rohrer Bley C.	PLoS One. 2019 May 15;14(5):e0216744. doi: 10.1371/journal.pone.0216744. eCollection 2019.	Nytko KJ	PLoS One	2019	2019-05-16	PMC6519812	NA	10.1371/journal.pone.0216744	NA	NA	NA	NA	Yes
Text mining	RAD50	25035215	Targeting nucleophosmin 1 represents a rational strategy for radiation sensitization	Sekhar KR, Benamar M, Venkateswaran A, Sasi S, Penthala NR, Crooks PA, Hann SR, Geng L, Balusu R, Abbas T, Freeman ML.	Int J Radiat Oncol Biol Phys. 2014 Aug 1;89(5):1106-1114. doi: 10.1016/j.ijrobp.2014.04.012. Epub 2014 Jul 8.	Sekhar KR	Int J Radiat Oncol Biol Phys	2014	2014-07-19	PMC4105849	NIHMS588848	10.1016/j.ijrobp.2014.04.012	NA	NA	NA	NA	Yes
Text mining	RAD50	31847370	Depletion of Akt1 and Akt2 Impairs the Repair of Radiation-Induced DNA Double Strand Breaks via Homologous Recombination	Mohammadian Gol T, Rodemann HP, Dittmann K.	Int J Mol Sci. 2019 Dec 14;20(24):6316. doi: 10.3390/ijms20246316.	Mohammadian Gol T	Int J Mol Sci	2019	2019-12-19	PMC6941063	NA	10.3390/ijms20246316	NA	NA	NA	NA	Yes
Text mining	RAD50	35140124	Disruption of DNA Repair and Survival Pathways through Heat Shock Protein Inhibition by Onalespib to Sensitize Malignant Gliomas to Chemoradiation Therapy	Xu J, Wu PJ, Lai TH, Sharma P, Canella A, Welker AM, Beattie CE, Elder JB, Easley M, Lonser R, Jacob NK, Pietrzak M, Timmers CM, Lang F, Sampath D, Puduvalli VK.	Clin Cancer Res. 2022 May 2;28(9):1979-1990. doi: 10.1158/1078-0432.CCR-20-0468.	Xu J	Clin Cancer Res	2022	2022-02-10	PMC9064967	NIHMS1780677	10.1158/1078-0432.CCR-20-0468	NA	NA	NA	NA	Yes
Text mining	RAD50	35085707	Metformin alleviates ionizing radiation-induced senescence by restoring BARD1-mediated DNA repair in human aortic endothelial cells	Park JW, Park JE, Kim SR, Sim MK, Kang CM, Kim KS.	Exp Gerontol. 2022 Apr;160:111706. doi: 10.1016/j.exger.2022.111706. Epub 2022 Jan 24.	Park JW	Exp Gerontol	2022	2022-01-27	NA	NA	10.1016/j.exger.2022.111706	NA	NA	NA	NA	Yes
Text mining	RAD50	31961339	TTK inhibition radiosensitizes basal-like breast cancer through impaired homologous recombination	Chandler BC, Moubadder L, Ritter CL, Liu M, Cameron M, Wilder-Romans K, Zhang A, Pesch AM, Michmerhuizen AR, Hirsh N, Androsiglio M, Ward T, Olsen E, Niknafs YS, Merajver S, Thomas DG, Brown PH, Lawrence TS, Nyati S, Pierce LJ, Chinnaiyan A, Speers C.	J Clin Invest. 2020 Feb 3;130(2):958-973. doi: 10.1172/JCI130435.	Chandler BC	J Clin Invest	2020	2020-01-22	PMC6994133	NA	10.1172/JCI130435	NA	NA	NA	NA	Yes
Text mining	RAD50	34846107	BLM helicase inhibition synergizes with PARP inhibition to improve the radiosensitivity of olaparib resistant non-small cell lung cancer cells by inhibiting homologous recombination repair	Kong Y, Xu C, Sun X, Sun H, Zhao X, He N, Ji K, Wang Q, Du L, Wang J, Zhang M, Liu Y, Wang Y, Liu Q.	Cancer Biol Med. 2021 Dec 1;19(8):1150-71. doi: 10.20892/j.issn.2095-3941.2021.0178.	Kong Y	Cancer Biol Med	2021	2021-11-30	PMC9425185	NA	10.20892/j.issn.2095-3941.2021.0178	NA	NA	NA	NA	Yes
Text mining	RAD50	36786286	Anti-tumour and radiosensitising effects of PARP inhibitor on cervical cancer xenografts	Xue Q, Enyang W, Tingting G, Xiaolin M, Qipeng M, Song G.	J Obstet Gynaecol. 2023 Dec;43(1):2171783. doi: 10.1080/01443615.2023.2171783.	Xue Q	J Obstet Gynaecol	2023	2023-02-14	NA	NA	10.1080/01443615.2023.2171783	NA	NA	NA	NA	Yes
Text mining	RAD50	33358698	Targeting NPM1 in irradiated cells inhibits NPM1 binding to RAD51, RAD51 foci formation and radiosensitizes NSCLC	Traver G, Sekhar KR, Crooks PA, Keeney DS, Freeman ML.	Cancer Lett. 2021 Mar 1;500:220-227. doi: 10.1016/j.canlet.2020.12.023. Epub 2020 Dec 21.	Traver G	Cancer Lett	2021	2020-12-28	PMC7822076	NIHMS1658200	10.1016/j.canlet.2020.12.023	NA	NA	NA	NA	Yes
Text mining	RAD50	23662044	Targeted inhibition of mammalian target of rapamycin (mTOR) enhances radiosensitivity in pancreatic carcinoma cells	Dai ZJ, Gao J, Kang HF, Ma YG, Ma XB, Lu WF, Lin S, Ma HB, Wang XJ, Wu WY.	Drug Des Devel Ther. 2013 Mar 19;7:149-59. doi: 10.2147/DDDT.S42390. Print 2013.	Dai ZJ	Drug Des Devel Ther	2013	2013-05-11	PMC3610438	NA	10.2147/DDDT.S42390	NA	NA	NA	NA	Yes
Text mining	RAD50	29789556	FoxM1-dependent RAD51 and BRCA2 signaling protects idiopathic pulmonary fibrosis fibroblasts from radiation-induced cell death	Im J, Lawrence J, Seelig D, Nho RS.	Cell Death Dis. 2018 May 22;9(6):584. doi: 10.1038/s41419-018-0652-4.	Im J	Cell Death Dis	2018	2018-05-24	PMC5964221	NA	10.1038/s41419-018-0652-4	NA	NA	NA	NA	Yes
Text mining	RAD50	23780887	Inhibition of protein phosphatase 2A radiosensitizes pancreatic cancers by modulating CDC25C/CDK1 and homologous recombination repair	Wei D, Parsels LA, Karnak D, Davis MA, Parsels JD, Marsh AC, Zhao L, Maybaum J, Lawrence TS, Sun Y, Morgan MA.	Clin Cancer Res. 2013 Aug 15;19(16):4422-32. doi: 10.1158/1078-0432.CCR-13-0788. Epub 2013 Jun 18.	Wei D	Clin Cancer Res	2013	2013-06-20	PMC3754450	NIHMS496341	10.1158/1078-0432.CCR-13-0788	NA	NA	NA	NA	Yes
Text mining	RAD50	32932732	Downregulation of CDC20 Increases Radiosensitivity through Mcl-1/p-Chk1-Mediated DNA Damage and Apoptosis in Tumor Cells	Gao Y, Wen P, Chen B, Hu G, Wu L, Xu A, Zhao G.	Int J Mol Sci. 2020 Sep 12;21(18):6692. doi: 10.3390/ijms21186692.	Gao Y	Int J Mol Sci	2020	2020-09-16	PMC7555290	NA	10.3390/ijms21186692	NA	NA	NA	NA	Yes
Text mining	RAD50	33228740	Up-regulation of VANGL1 by IGF2BPs and miR-29b-3p attenuates the detrimental effect of irradiation on lung adenocarcinoma	Hao CC, Xu CY, Zhao XY, Luo JN, Wang G, Zhao LH, Ge X, Ge XF.	J Exp Clin Cancer Res. 2020 Nov 23;39(1):256. doi: 10.1186/s13046-020-01772-y.	Hao CC	J Exp Clin Cancer Res	2020	2020-11-24	PMC7687693	NA	10.1186/s13046-020-01772-y	NA	NA	NA	NA	Yes
Text mining	RAD50	28143445	HSP90 inhibition sensitizes head and neck cancer to platin-based chemoradiotherapy by modulation of the DNA damage response resulting in chromosomal fragmentation	McLaughlin M, Barker HE, Khan AA, Pedersen M, Dillon M, Mansfield DC, Patel R, Kyula JN, Bhide SA, Newbold KL, Nutting CM, Harrington KJ.	BMC Cancer. 2017 Jan 31;17(1):86. doi: 10.1186/s12885-017-3084-0.	McLaughlin M	BMC Cancer	2017	2017-02-02	PMC5282703	NA	10.1186/s12885-017-3084-0	NA	NA	NA	NA	Yes
Text mining	RAD50	31857716	Type 1 IGF receptor associates with adverse outcome and cellular radioresistance in paediatric high-grade glioma	Simpson AD, Soo YWJ, Rieunier G, Aleksic T, Ansorge O, Jones C, Macaulay VM.	Br J Cancer. 2020 Mar;122(5):624-629. doi: 10.1038/s41416-019-0677-1. Epub 2019 Dec 20.	Simpson AD	Br J Cancer	2020	2019-12-21	PMC7054265	NA	10.1038/s41416-019-0677-1	NA	NA	NA	NA	Yes
Text mining	RAD50	29511347	PARP-1 inhibition with or without ionizing radiation confers reactive oxygen species-mediated cytotoxicity preferentially to cancer cells with mutant TP53	Liu Q, Gheorghiu L, Drumm M, Clayman R, Eidelman A, Wszolek MF, Olumi A, Feldman A, Wang M, Marcar L, Citrin DE, Wu CL, Benes CH, Efstathiou JA, Willers H.	Oncogene. 2018 May;37(21):2793-2805. doi: 10.1038/s41388-018-0130-6. Epub 2018 Mar 7.	Liu Q	Oncogene	2018	2018-03-08	PMC5970015	NIHMS923164	10.1038/s41388-018-0130-6	NA	NA	NA	NA	Yes
Text mining	RAD50	32190174	Inhibition of Uncoupling Protein 2 Enhances the Radiosensitivity of Cervical Cancer Cells by Promoting the Production of Reactive Oxygen Species	Liu CH, Huang ZH, Dong XY, Zhang XQ, Li YH, Zhao G, Sun BS, Shen YN.	Oxid Med Cell Longev. 2020 Mar 4;2020:5135893. doi: 10.1155/2020/5135893. eCollection 2020.	Liu CH	Oxid Med Cell Longev	2020	2020-03-20	PMC7073473	NA	10.1155/2020/5135893	NA	NA	NA	NA	Yes
Text mining	RAD50	27225532	Low-dose irradiation promotes Rad51 expression by down-regulating miR-193b-3p in hepatocytes	Lee ES, Won YJ, Kim BC, Park D, Bae JH, Park SJ, Noh SJ, Kang YR, Choi SH, Yoon JH, Heo K, Yang K, Son TG.	Sci Rep. 2016 May 26;6:25723. doi: 10.1038/srep25723.	Lee ES	Sci Rep	2016	2016-05-27	PMC4880923	NA	10.1038/srep25723	NA	NA	NA	NA	Yes
Text mining	RAD50	35713250	CBX8 Promotes Cell Proliferation and Metastasis and Leads to Radiotherapy Tolerance of Glioma Cells	Liu Q, Li X, Gao W.	Turk Neurosurg. 2023;33(1):46-52. doi: 10.5137/1019-5149.JTN.35022-21.2.	Liu Q	Turk Neurosurg	2023	2022-06-17	NA	NA	10.5137/1019-5149.JTN.35022-21.2	NA	NA	NA	NA	Yes
Text mining	RAD50	32238799	Histone demethylase JMJD1A promotes expression of DNA repair factors and radio-resistance of prostate cancer cells	Fan L, Xu S, Zhang F, Cui X, Fazli L, Gleave M, Clark DJ, Yang A, Hussain A, Rassool F, Qi J.	Cell Death Dis. 2020 Apr 1;11(4):214. doi: 10.1038/s41419-020-2405-4.	Fan L	Cell Death Dis	2020	2020-04-03	PMC7113292	NA	10.1038/s41419-020-2405-4	NA	NA	NA	NA	Yes
Text mining	RAD50	32711558	MAPK4 deletion enhances radiation effects and triggers synergistic lethality with simultaneous PARP1 inhibition in cervical cancer	Tian S, Lou L, Tian M, Lu G, Tian J, Chen X.	J Exp Clin Cancer Res. 2020 Jul 25;39(1):143. doi: 10.1186/s13046-020-01644-5.	Tian S	J Exp Clin Cancer Res	2020	2020-07-27	PMC7382858	NA	10.1186/s13046-020-01644-5	NA	NA	NA	NA	Yes
Text mining	RAD50	18377429	Down regulation of BRCA2 causes radio-sensitization of human tumor cells in vitro and in vivo	Yu D, Sekine E, Fujimori A, Ochiya T, Okayasu R.	Cancer Sci. 2008 Apr;99(4):810-5. doi: 10.1111/j.1349-7006.2008.00741.x.	Yu D	Cancer Sci	2008	2008-04-02	NA	NA	10.1111/j.1349-7006.2008.00741.x	NA	NA	NA	NA	Yes
Text mining	RAD50	30389599	Functional validation of miRNAs targeting genes of DNA double-strand break repair to radiosensitize non-small lung cancer cells	Piotto C, Biscontin A, Millino C, Mognato M.	Biochim Biophys Acta Gene Regul Mech. 2018 Dec;1861(12):1102-1118. doi: 10.1016/j.bbagrm.2018.10.010. Epub 2018 Oct 30.	Piotto C	Biochim Biophys Acta Gene Regul Mech	2018	2018-11-04	NA	NA	10.1016/j.bbagrm.2018.10.010	NA	NA	NA	NA	Yes
Text mining	RAD50	26585231	Sensitization of Pancreatic Cancers to Gemcitabine Chemoradiation by WEE1 Kinase Inhibition Depends on Homologous Recombination Repair	Kausar T, Schreiber JS, Karnak D, Parsels LA, Parsels JD, Davis MA, Zhao L, Maybaum J, Lawrence TS, Morgan MA.	Neoplasia. 2015 Oct;17(10):757-66. doi: 10.1016/j.neo.2015.09.006.	Kausar T	Neoplasia	2015	2015-11-21	PMC4656803	NA	10.1016/j.neo.2015.09.006	NA	NA	NA	NA	Yes
Text mining	RAD50	15785736	Targeting of Rad51-dependent homologous recombination: implications for the radiation sensitivity of human lung cancer cell lines	Sak A, Stueben G, Groneberg M, Böcker W, Stuschke M.	Br J Cancer. 2005 Mar 28;92(6):1089-97. doi: 10.1038/sj.bjc.6602457.	Sak A	Br J Cancer	2005	2005-03-24	PMC2361929	NA	10.1038/sj.bjc.6602457	NA	NA	NA	NA	Yes
Text mining	RAD50	19779458	ATM and Artemis promote homologous recombination of radiation-induced DNA double-strand breaks in G2	Beucher A, Birraux J, Tchouandong L, Barton O, Shibata A, Conrad S, Goodarzi AA, Krempler A, Jeggo PA, Löbrich M.	EMBO J. 2009 Nov 4;28(21):3413-27. doi: 10.1038/emboj.2009.276. Epub 2009 Sep 24.	Beucher A	EMBO J	2009	2009-09-26	PMC2752027	NA	10.1038/emboj.2009.276	NA	NA	NA	NA	Yes
Text mining	RAD50	32493932	Differential miRNAs expression pattern of irradiated breast cancer cell lines is correlated with radiation sensitivity	Masoudi-Khoram N, Abdolmaleki P, Hosseinkhan N, Nikoofar A, Mowla SJ, Monfared H, Baldassarre G.	Sci Rep. 2020 Jun 3;10(1):9054. doi: 10.1038/s41598-020-65680-z.	Masoudi-Khoram N	Sci Rep	2020	2020-06-05	PMC7270150	NA	10.1038/s41598-020-65680-z	NA	NA	NA	NA	Yes
Text mining	RAD50	29483142	STAT5A/B Blockade Sensitizes Prostate Cancer to Radiation through Inhibition of RAD51 and DNA Repair	Maranto C, Udhane V, Hoang DT, Gu L, Alexeev V, Malas K, Cardenas K, Brody JR, Rodeck U, Bergom C, Iczkowski KA, Jacobsohn K, See W, Schmitt SM, Nevalainen MT.	Clin Cancer Res. 2018 Apr 15;24(8):1917-1931. doi: 10.1158/1078-0432.CCR-17-2768. Epub 2018 Feb 26.	Maranto C	Clin Cancer Res	2018	2018-02-28	PMC6036914	NIHMS938850	10.1158/1078-0432.CCR-17-2768	NA	NA	NA	NA	Yes
Text mining	RAD50	29284495	Tumor treating fields (TTFields) delay DNA damage repair following radiation treatment of glioma cells	Giladi M, Munster M, Schneiderman RS, Voloshin T, Porat Y, Blat R, Zielinska-Chomej K, Hååg P, Bomzon Z, Kirson ED, Weinberg U, Viktorsson K, Lewensohn R, Palti Y.	Radiat Oncol. 2017 Dec 29;12(1):206. doi: 10.1186/s13014-017-0941-6.	Giladi M	Radiat Oncol	2017	2017-12-30	PMC5747183	NA	10.1186/s13014-017-0941-6	NA	NA	NA	NA	Yes
Text mining	RAD50	29179156	Radiosensitization with an inhibitor of poly(ADP-ribose) glycohydrolase: A comparison with the PARP1/2/3 inhibitor olaparib	Gravells P, Neale J, Grant E, Nathubhai A, Smith KM, James DI, Bryant HE.	DNA Repair (Amst). 2018 Jan;61:25-36. doi: 10.1016/j.dnarep.2017.11.004. Epub 2017 Nov 22.	Gravells P	DNA Repair (Amst)	2018	2017-11-28	PMC5765821	NA	10.1016/j.dnarep.2017.11.004	NA	NA	NA	NA	Yes
Text mining	RAD50	26553138	Combining carbon ion irradiation and non-homologous end-joining repair inhibitor NU7026 efficiently kills cancer cells	Ma H, Takahashi A, Yoshida Y, Adachi A, Kanai T, Ohno T, Nakano T.	Radiat Oncol. 2015 Nov 9;10:225. doi: 10.1186/s13014-015-0536-z.	Ma H	Radiat Oncol	2015	2015-11-11	PMC4638098	NA	10.1186/s13014-015-0536-z	NA	NA	NA	NA	Yes
Text mining	RAD50	25026294	Acquisition of radioresistance in docetaxel-resistant human lung adenocarcinoma cells is linked with dysregulation of miR-451/c-Myc-survivin/rad-51 signaling	Wang R, Chen DQ, Huang JY, Zhang K, Feng B, Pan BZ, Chen J, De W, Chen LB.	Oncotarget. 2014 Aug 15;5(15):6113-29. doi: 10.18632/oncotarget.2176.	Wang R	Oncotarget	2014	2014-07-16	PMC4171617	NA	10.18632/oncotarget.2176	NA	NA	NA	NA	Yes
Text mining	RAD50	23950876	Inhibition of both EGFR and IGF1R sensitized prostate cancer cells to radiation by synergistic suppression of DNA homologous recombination repair	Wang Y, Yuan JL, Zhang YT, Ma JJ, Xu P, Shi CH, Zhang W, Li YM, Fu Q, Zhu GF, Xue W, Lei YH, Gao JY, Wang JY, Shao C, Yi CG, Wang H.	PLoS One. 2013 Aug 12;8(8):e68784. doi: 10.1371/journal.pone.0068784. eCollection 2013.	Wang Y	PLoS One	2013	2013-08-17	PMC3741308	NA	10.1371/journal.pone.0068784	NA	NA	NA	NA	Yes
Text mining	RAD50	19139130	Targeting homologous recombination using imatinib results in enhanced tumor cell chemosensitivity and radiosensitivity	Choudhury A, Zhao H, Jalali F, Al Rashid S, Ran J, Supiot S, Kiltie AE, Bristow RG.	Mol Cancer Ther. 2009 Jan;8(1):203-13. doi: 10.1158/1535-7163.MCT-08-0959.	Choudhury A	Mol Cancer Ther	2009	2009-01-14	NA	NA	10.1158/1535-7163.MCT-08-0959	NA	NA	NA	NA	Yes
Text mining	RAD50	29574252	Targeting Long Noncoding RNA HMMR-AS1 Suppresses and Radiosensitizes Glioblastoma	Li J, Ji X, Wang H.	Neoplasia. 2018 May;20(5):456-466. doi: 10.1016/j.neo.2018.02.010. Epub 2018 Mar 22.	Li J	Neoplasia	2018	2018-03-26	PMC5915996	NA	10.1016/j.neo.2018.02.010	NA	NA	NA	NA	Yes
Text mining	RAD50	33673439	The CD44high Subpopulation of Multifraction Irradiation-Surviving NSCLC Cells Exhibits Partial EMT-Program Activation and DNA Damage Response Depending on Their p53 Status	Pustovalova M, Alhaddad L, Blokhina T, Smetanina N, Chigasova A, Chuprov-Netochin R, Eremin P, Gilmutdinova I, Osipov AN, Leonov S.	Int J Mol Sci. 2021 Feb 27;22(5):2369. doi: 10.3390/ijms22052369.	Pustovalova M	Int J Mol Sci	2021	2021-03-06	PMC7956695	NA	10.3390/ijms22052369	NA	NA	NA	NA	Yes
Text mining	RAD50	27253695	Depletion of Histone Demethylase Jarid1A Resulting in Histone Hyperacetylation and Radiation Sensitivity Does Not Affect DNA Double-Strand Break Repair	Penterling C, Drexler GA, Böhland C, Stamp R, Wilke C, Braselmann H, Caldwell RB, Reindl J, Girst S, Greubel C, Siebenwirth C, Mansour WY, Borgmann K, Dollinger G, Unger K, Friedl AA.	PLoS One. 2016 Jun 2;11(6):e0156599. doi: 10.1371/journal.pone.0156599. eCollection 2016.	Penterling C	PLoS One	2016	2016-06-03	PMC4890786	NA	10.1371/journal.pone.0156599	NA	NA	NA	NA	Yes
Text mining	RAD50	29393484	Effect of sinomenine hydrochloride on radiosensitivity of esophageal squamous cell carcinoma cells	Fu S, Jin L, Gong T, Pan S, Zheng S, Zhang X, Yang T, Sun Y, Wang Y, Guo J, Hui B, Zhang X.	Oncol Rep. 2018 Apr;39(4):1601-1608. doi: 10.3892/or.2018.6228. Epub 2018 Jan 22.	Fu S	Oncol Rep	2018	2018-02-03	PMC5868396	NA	10.3892/or.2018.6228	NA	NA	NA	NA	Yes
Text mining	RAD50	27135971	Torin2 Suppresses Ionizing Radiation-Induced DNA Damage Repair	Udayakumar D, Pandita RK, Horikoshi N, Liu Y, Liu Q, Wong KK, Hunt CR, Gray NS, Minna JD, Pandita TK, Westover KD.	Radiat Res. 2016 May;185(5):527-38. doi: 10.1667/RR14373.1. Epub 2016 May 2.	Udayakumar D	Radiat Res	2016	2016-05-03	PMC4922265	NIHMS788296	10.1667/RR14373.1	NA	NA	NA	NA	Yes
Text mining	RAD50	26505547	MEK inhibitor GSK1120212-mediated radiosensitization of pancreatic cancer cells involves inhibition of DNA double-strand break repair pathways	Estrada-Bernal A, Chatterjee M, Haque SJ, Yang L, Morgan MA, Kotian S, Morrell D, Chakravarti A, Williams TM.	Cell Cycle. 2015;14(23):3713-24. doi: 10.1080/15384101.2015.1104437.	Estrada-Bernal A	Cell Cycle	2015	2015-10-28	PMC4825728	NA	10.1080/15384101.2015.1104437	NA	NA	NA	NA	Yes
Text mining	RAD50	24485306	Hypermethylation of RAD51L3 and XRCC2 genes to predict late toxicity in chemoradiotherapy-treated cervical cancer patients	Paulíková S, Chmelařová M, Petera J, Palička V, Paulík A.	Folia Biol (Praha). 2013;59(6):240-5.	Paulíková S	Folia Biol (Praha)	2013	2014-02-04	NA	NA		NA	NA	NA	NA	Yes
Text mining	RAD50	31238782	Radiation-induced synthetic lethality: combination of poly(ADP-ribose) polymerase and RAD51 inhibitors to sensitize cells to proton irradiation	Wéra AC, Lobbens A, Stoyanov M, Lucas S, Michiels C.	Cell Cycle. 2019 Aug;18(15):1770-1783. doi: 10.1080/15384101.2019.1632640. Epub 2019 Jun 25.	Wéra AC	Cell Cycle	2019	2019-06-27	PMC6649553	NA	10.1080/15384101.2019.1632640	NA	NA	NA	NA	Yes
Text mining	RAD50	26667181	A comprehensive analysis of radiosensitization targets; functional inhibition of DNA methyltransferase 3B radiosensitizes by disrupting DNA damage regulation	Fujimori H, Sato A, Kikuhara S, Wang J, Hirai T, Sasaki Y, Murakami Y, Okayasu R, Masutani M.	Sci Rep. 2015 Dec 15;5:18231. doi: 10.1038/srep18231.	Fujimori H	Sci Rep	2015	2015-12-16	PMC4678329	NA	10.1038/srep18231	NA	NA	NA	NA	Yes
Text mining	RAD50	24616504	Protective role of miR-155 in breast cancer through RAD51 targeting impairs homologous recombination after irradiation	Gasparini P, Lovat F, Fassan M, Casadei L, Cascione L, Jacob NK, Carasi S, Palmieri D, Costinean S, Shapiro CL, Huebner K, Croce CM.	Proc Natl Acad Sci U S A. 2014 Mar 25;111(12):4536-41. doi: 10.1073/pnas.1402604111. Epub 2014 Mar 10.	Gasparini P	Proc Natl Acad Sci U S A	2014	2014-03-12	PMC3970505	NA	10.1073/pnas.1402604111	NA	NA	NA	NA	Yes
Text mining	RAD50	28076755	RAD51 Is a Selective DNA Repair Target to Radiosensitize Glioma Stem Cells	King HO, Brend T, Payne HL, Wright A, Ward TA, Patel K, Egnuni T, Stead LF, Patel A, Wurdak H, Short SC.	Stem Cell Reports. 2017 Jan 10;8(1):125-139. doi: 10.1016/j.stemcr.2016.12.005.	King HO	Stem Cell Reports	2017	2017-01-12	PMC5233453	NA	10.1016/j.stemcr.2016.12.005	NA	NA	NA	NA	Yes
Text mining	RAD50	24956373	Beclin 1 and UVRAG confer protection from radiation-induced DNA damage and maintain centrosome stability in colorectal cancer cells	Park JM, Tougeron D, Huang S, Okamoto K, Sinicrope FA.	PLoS One. 2014 Jun 23;9(6):e100819. doi: 10.1371/journal.pone.0100819. eCollection 2014.	Park JM	PLoS One	2014	2014-06-24	PMC4067383	NA	10.1371/journal.pone.0100819	NA	NA	NA	NA	Yes
Text mining	RAD50	30302025	AIMP3 Deletion Induces Acute Radiation Syndrome-like Phenotype in Mice	Kim D, Kim S, Oh Y, Park S, Jeon Y, Kim H, Lee H, Kim S.	Sci Rep. 2018 Oct 9;8(1):15025. doi: 10.1038/s41598-018-33303-3.	Kim D	Sci Rep	2018	2018-10-11	PMC6177475	NA	10.1038/s41598-018-33303-3	NA	NA	NA	NA	Yes
Text mining	RAD50	31672763	Radiation Responses of 2D and 3D Glioblastoma Cells: A Novel, 3D-specific Radioprotective Role of VEGF/Akt Signaling through Functional Activation of NHEJ	Gomez-Roman N, Chong MY, Chahal SK, Caragher SP, Jackson MR, Stevenson KH, Dongre SA, Chalmers AJ.	Mol Cancer Ther. 2020 Feb;19(2):575-589. doi: 10.1158/1535-7163.MCT-18-1320. Epub 2019 Oct 31.	Gomez-Roman N	Mol Cancer Ther	2020	2019-11-02	NA	NA	10.1158/1535-7163.MCT-18-1320	NA	NA	NA	NA	Yes
Text mining	RAD50	30718758	Metformin enhances the radiosensitizing effect of cisplatin in non-small cell lung cancer cell lines with different cisplatin sensitivities	Riaz MA, Sak A, Erol YB, Groneberg M, Thomale J, Stuschke M.	Sci Rep. 2019 Feb 4;9(1):1282. doi: 10.1038/s41598-018-38004-5.	Riaz MA	Sci Rep	2019	2019-02-06	PMC6361966	NA	10.1038/s41598-018-38004-5	NA	NA	NA	NA	Yes
Text mining	RAD50	23932191	Radiosensitisation of bladder cancer cells by panobinostat is modulated by Ku80 expression	Groselj B, Kerr M, Kiltie AE.	Radiother Oncol. 2013 Sep;108(3):429-33. doi: 10.1016/j.radonc.2013.06.021. Epub 2013 Aug 6.	Groselj B	Radiother Oncol	2013	2013-08-13	PMC3824066	NA	10.1016/j.radonc.2013.06.021	NA	NA	NA	NA	Yes
Text mining	RAD50	30355483	Jumonji Inhibitors Overcome Radioresistance in Cancer through Changes in H3K4 Methylation at Double-Strand Breaks	Bayo J, Tran TA, Wang L, Peña-Llopis S, Das AK, Martinez ED.	Cell Rep. 2018 Oct 23;25(4):1040-1050.e5. doi: 10.1016/j.celrep.2018.09.081.	Bayo J	Cell Rep	2018	2018-10-26	PMC6245670	NIHMS1511535	10.1016/j.celrep.2018.09.081	NA	NA	NA	NA	Yes
Text mining	RAD50	24480460	Aurora-A controls cancer cell radio- and chemoresistance via ATM/Chk2-mediated DNA repair networks	Sun H, Wang Y, Wang Z, Meng J, Qi Z, Yang G.	Biochim Biophys Acta. 2014 May;1843(5):934-44. doi: 10.1016/j.bbamcr.2014.01.019. Epub 2014 Jan 28.	Sun H	Biochim Biophys Acta	2014	2014-02-01	NA	NA	10.1016/j.bbamcr.2014.01.019	NA	NA	NA	NA	Yes
Text mining	RAD50	23565244	PARP inhibition sensitizes to low dose-rate radiation TMPRSS2-ERG fusion gene-expressing and PTEN-deficient prostate cancer cells	Chatterjee P, Choudhary GS, Sharma A, Singh K, Heston WD, Ciezki J, Klein EA, Almasan A.	PLoS One. 2013;8(4):e60408. doi: 10.1371/journal.pone.0060408. Epub 2013 Apr 2.	Chatterjee P	PLoS One	2013	2013-04-09	PMC3614551	NA	10.1371/journal.pone.0060408	NA	NA	NA	NA	Yes
Text mining	RAD50	22825331	The novel ATR inhibitor VE-821 increases sensitivity of pancreatic cancer cells to radiation and chemotherapy	Prevo R, Fokas E, Reaper PM, Charlton PA, Pollard JR, McKenna WG, Muschel RJ, Brunner TB.	Cancer Biol Ther. 2012 Sep;13(11):1072-81. doi: 10.4161/cbt.21093. Epub 2012 Jul 24.	Prevo R	Cancer Biol Ther	2012	2012-07-25	PMC3461814	NA	10.4161/cbt.21093	NA	NA	NA	NA	Yes
Text mining	RAD50	27020103	Hypoxia Potentiates the Radiation-Sensitizing Effect of Olaparib in Human Non-Small Cell Lung Cancer Xenografts by Contextual Synthetic Lethality	Jiang Y, Verbiest T, Devery AM, Bokobza SM, Weber AM, Leszczynska KB, Hammond EM, Ryan AJ.	Int J Radiat Oncol Biol Phys. 2016 Jun 1;95(2):772-81. doi: 10.1016/j.ijrobp.2016.01.035. Epub 2016 Jan 23.	Jiang Y	Int J Radiat Oncol Biol Phys	2016	2016-03-30	PMC4856738	NA	10.1016/j.ijrobp.2016.01.035	NA	NA	NA	NA	Yes
Text mining	RAD50	30777052	SOX17 overexpression sensitizes chemoradiation response in esophageal cancer by transcriptional down-regulation of DNA repair and damage response genes	Kuo IY, Huang YL, Lin CY, Lin CH, Chang WL, Lai WW, Wang YC.	J Biomed Sci. 2019 Feb 18;26(1):20. doi: 10.1186/s12929-019-0510-4.	Kuo IY	J Biomed Sci	2019	2019-02-20	PMC6378712	NA	10.1186/s12929-019-0510-4	NA	NA	NA	NA	Yes
Text mining	RAD50	31591311	Cyclin D1 is Associated with Radiosensitivity of Triple-Negative Breast Cancer Cells to Proton Beam Irradiation	Choi C, Park S, Cho WK, Choi DH.	Int J Mol Sci. 2019 Oct 7;20(19):4943. doi: 10.3390/ijms20194943.	Choi C	Int J Mol Sci	2019	2019-10-09	PMC6801441	NA	10.3390/ijms20194943	NA	NA	NA	NA	Yes
Text mining	RAD50	32294924	Checkpoint Kinase 1 (CHK1) Inhibition Enhances the Sensitivity of Triple-Negative Breast Cancer Cells to Proton Irradiation via Rad51 Downregulation	Choi C, Cho WK, Park S, Shin SW, Park W, Kim H, Choi DH.	Int J Mol Sci. 2020 Apr 13;21(8):2691. doi: 10.3390/ijms21082691.	Choi C	Int J Mol Sci	2020	2020-04-17	PMC7215565	NA	10.3390/ijms21082691	NA	NA	NA	NA	Yes
Text mining	RAD50	30996048	Activation of the Unfolded Protein Response via Inhibition of Protein Disulfide Isomerase Decreases the Capacity for DNA Repair to Sensitize Glioblastoma to Radiotherapy	Liu Y, Ji W, Shergalis A, Xu J, Delaney AM, Calcaterra A, Pal A, Ljungman M, Neamati N, Rehemtulla A.	Cancer Res. 2019 Jun 1;79(11):2923-2932. doi: 10.1158/0008-5472.CAN-18-2540. Epub 2019 Apr 17.	Liu Y	Cancer Res	2019	2019-04-19	PMC6548663	NIHMS1527402	10.1158/0008-5472.CAN-18-2540	NA	NA	NA	NA	Yes
Text mining	RAD50	30333500	The Cancer/Testes (CT) Antigen HORMAD1 promotes Homologous Recombinational DNA Repair and Radioresistance in Lung adenocarcinoma cells	Gao Y, Kardos J, Yang Y, Tamir TY, Mutter-Rottmayer E, Weissman B, Major MB, Kim WY, Vaziri C.	Sci Rep. 2018 Oct 17;8(1):15304. doi: 10.1038/s41598-018-33601-w.	Gao Y	Sci Rep	2018	2018-10-19	PMC6192992	NA	10.1038/s41598-018-33601-w	NA	NA	NA	NA	Yes
Text mining	RAD50	26459098	Chk1 phosphorylated at serine345 is a predictor of early local recurrence and radio-resistance in breast cancer	Alsubhi N, Middleton F, Abdel-Fatah TM, Stephens P, Doherty R, Arora A, Moseley PM, Chan SY, Aleskandarany MA, Green AR, Rakha EA, Ellis IO, Martin SG, Curtin NJ, Madhusudan S.	Mol Oncol. 2016 Feb;10(2):213-23. doi: 10.1016/j.molonc.2015.09.009. Epub 2015 Oct 3.	Alsubhi N	Mol Oncol	2016	2015-10-14	PMC5528957	NA	10.1016/j.molonc.2015.09.009	NA	NA	NA	NA	Yes
Text mining	RAD50	27246975	Nuclear p16INK4a expression predicts enhanced radiation response in head and neck cancers	Dok R, Abbasi Asbagh L, Van Limbergen EJ, Sablina A, Nuyts S.	Oncotarget. 2016 Jun 21;7(25):38785-38795. doi: 10.18632/oncotarget.9609.	Dok R	Oncotarget	2016	2016-06-02	PMC5122429	NA	10.18632/oncotarget.9609	NA	NA	NA	NA	Yes
Text mining	RAD50	31311580	G-quadruplex ligand RHPS4 radiosensitizes glioblastoma xenograft in vivo through a differential targeting of bulky differentiated- and stem-cancer cells	Berardinelli F, Tanori M, Muoio D, Buccarelli M, di Masi A, Leone S, Ricci-Vitiani L, Pallini R, Mancuso M, Antoccia A.	J Exp Clin Cancer Res. 2019 Jul 16;38(1):311. doi: 10.1186/s13046-019-1293-x.	Berardinelli F	J Exp Clin Cancer Res	2019	2019-07-18	PMC6636127	NA	10.1186/s13046-019-1293-x	NA	NA	NA	NA	Yes
Text mining	RAD50	29112893	Natural product β-thujaplicin inhibits homologous recombination repair and sensitizes cancer cells to radiation therapy	Zhang L, Peng Y, Uray IP, Shen J, Wang L, Peng X, Brown PH, Tu W, Peng G.	DNA Repair (Amst). 2017 Dec;60:89-101. doi: 10.1016/j.dnarep.2017.10.009. Epub 2017 Oct 24.	Zhang L	DNA Repair (Amst)	2017	2017-11-08	PMC5909195	NIHMS958308	10.1016/j.dnarep.2017.10.009	NA	NA	NA	NA	Yes
Text mining	RAD50	25582113	The combination of Hsp90 inhibitor 17AAG and heavy-ion irradiation provides effective tumor control in human lung cancer cells	Hirakawa H, Fujisawa H, Masaoka A, Noguchi M, Hirayama R, Takahashi M, Fujimori A, Okayasu R.	Cancer Med. 2015 Mar;4(3):426-36. doi: 10.1002/cam4.377. Epub 2015 Jan 13.	Hirakawa H	Cancer Med	2015	2015-01-14	PMC4380968	NA	10.1002/cam4.377	NA	NA	NA	NA	Yes
Text mining	RAD50	26247734	Silencing NFBD1/MDC1 enhances the radiosensitivity of human nasopharyngeal cancer CNE1 cells and results in tumor growth inhibition	Wang Z, Zeng Q, Chen T, Liao K, Bu Y, Hong S, Hu G.	Cell Death Dis. 2015 Aug 6;6(8):e1849. doi: 10.1038/cddis.2015.214.	Wang Z	Cell Death Dis	2015	2015-08-07	PMC4558506	NA	10.1038/cddis.2015.214	NA	NA	NA	NA	Yes
Text mining	RAD50	20028557	The c-Met receptor tyrosine kinase inhibitor MP470 radiosensitizes glioblastoma cells	Welsh JW, Mahadevan D, Ellsworth R, Cooke L, Bearss D, Stea B.	Radiat Oncol. 2009 Dec 22;4:69. doi: 10.1186/1748-717X-4-69.	Welsh JW	Radiat Oncol	2009	2009-12-24	PMC2806296	NA	10.1186/1748-717X-4-69	NA	NA	NA	NA	Yes
Text mining	RAD50	28062703	TAS-116, a Novel Hsp90 Inhibitor, Selectively Enhances Radiosensitivity of Human Cancer Cells to X-rays and Carbon Ion Radiation	Lee Y, Sunada S, Hirakawa H, Fujimori A, Nickoloff JA, Okayasu R.	Mol Cancer Ther. 2017 Jan;16(1):16-24. doi: 10.1158/1535-7163.MCT-16-0573. Epub 2016 Nov 9.	Lee Y	Mol Cancer Ther	2017	2017-01-08	PMC5221699	NIHMS829159	10.1158/1535-7163.MCT-16-0573	NA	NA	NA	NA	Yes
Text mining	RAD50	32434870	RIF1 controls replication initiation and homologous recombination repair in a radiation dose-dependent manner	Saito Y, Kobayashi J, Kanemaki MT, Komatsu K.	J Cell Sci. 2020 Jun 22;133(12):jcs240036. doi: 10.1242/jcs.240036.	Saito Y	J Cell Sci	2020	2020-05-22	PMC7328141	NA	10.1242/jcs.240036	NA	NA	NA	NA	Yes
Text mining	RAD50	30226618	Sinomenine hydrochloride sensitizes cervical cancer cells to ionizing radiation by impairing DNA damage response	Zhang D, Dong Y, Zhao Y, Zhou C, Qian Y, Hegde ML, Wang H, Han S.	Oncol Rep. 2018 Nov;40(5):2886-2895. doi: 10.3892/or.2018.6693. Epub 2018 Sep 10.	Zhang D	Oncol Rep	2018	2018-09-19	PMC6151895	NA	10.3892/or.2018.6693	NA	NA	NA	NA	Yes
Text mining	RAD50	29500400	Loss of PTEN-assisted G2/M checkpoint impedes homologous recombination repair and enhances radio-curability and PARP inhibitor treatment response in prostate cancer	Mansour WY, Tennstedt P, Volquardsen J, Oing C, Kluth M, Hube-Magg C, Borgmann K, Simon R, Petersen C, Dikomey E, Rothkamm K.	Sci Rep. 2018 Mar 2;8(1):3947. doi: 10.1038/s41598-018-22289-7.	Mansour WY	Sci Rep	2018	2018-03-04	PMC5834544	NA	10.1038/s41598-018-22289-7	NA	NA	NA	NA	Yes
Text mining	RAD50	24040035	Proteasome inhibitors block DNA repair and radiosensitize non-small cell lung cancer	Cron KR, Zhu K, Kushwaha DS, Hsieh G, Merzon D, Rameseder J, Chen CC, D'Andrea AD, Kozono D.	PLoS One. 2013 Sep 5;8(9):e73710. doi: 10.1371/journal.pone.0073710. eCollection 2013.	Cron KR	PLoS One	2013	2013-09-17	PMC3764058	NA	10.1371/journal.pone.0073710	NA	NA	NA	NA	Yes
Text mining	RAD50	27666928	The purine scaffold Hsp90 inhibitor PU-H71 sensitizes cancer cells to heavy ion radiation by inhibiting DNA repair by homologous recombination and non-homologous end joining	Lee Y, Li HK, Masaoka A, Sunada S, Hirakawa H, Fujimori A, Nickoloff JA, Okayasu R.	Radiother Oncol. 2016 Oct;121(1):162-168. doi: 10.1016/j.radonc.2016.08.029. Epub 2016 Sep 22.	Lee Y	Radiother Oncol	2016	2016-09-27	PMC5110220	NIHMS816962	10.1016/j.radonc.2016.08.029	NA	NA	NA	NA	Yes
Text mining	RAD50	27196891	Mechanisms of Cell Killing Response from Low Linear Energy Transfer (LET) Radiation Originating from (177)Lu Radioimmunotherapy Targeting Disseminated Intraperitoneal Tumor Xenografts	Yong KJ, Milenic DE, Baidoo KE, Brechbiel MW.	Int J Mol Sci. 2016 May 16;17(5):736. doi: 10.3390/ijms17050736.	Yong KJ	Int J Mol Sci	2016	2016-05-20	PMC4881558	NA	10.3390/ijms17050736	NA	NA	NA	NA	Yes
Text mining	RAD50	19671736	Enhanced radiosensitization of human glioma cells by combining inhibition of poly(ADP-ribose) polymerase with inhibition of heat shock protein 90	Dungey FA, Caldecott KW, Chalmers AJ.	Mol Cancer Ther. 2009 Aug;8(8):2243-54. doi: 10.1158/1535-7163.MCT-09-0201. Epub 2009 Aug 11.	Dungey FA	Mol Cancer Ther	2009	2009-08-13	PMC2728724	UKMS27184	10.1158/1535-7163.MCT-09-0201	NA	NA	NA	NA	Yes
Text mining	RAD50	34326691	MUC3A promotes non-small cell lung cancer progression via activating the NFκB pathway and attenuates radiosensitivity	Sun Y, Sun X, You C, Ma S, Luo Y, Peng S, Tang F, Tian X, Wang F, Huang Z, Yu H, Xiao Y, Wang X, Zhang J, Gong Y, Xie C.	Int J Biol Sci. 2021 Jun 16;17(10):2523-2536. doi: 10.7150/ijbs.59430. eCollection 2021.	Sun Y	Int J Biol Sci	2021	2021-07-30	PMC8315024	NA	10.7150/ijbs.59430	NA	NA	NA	NA	Yes
Text mining	RAD50	19452523	Chemopreventive agent sulforaphane enhances radiosensitivity in human tumor cells	Yu D, Sekine-Suzuki E, Xue L, Fujimori A, Kubota N, Okayasu R.	Int J Cancer. 2009 Sep 1;125(5):1205-11. doi: 10.1002/ijc.24480.	Yu D	Int J Cancer	2009	2009-05-20	NA	NA	10.1002/ijc.24480	NA	NA	NA	NA	Yes
Text mining	RAD50	27690219	MK-8776, a novel chk1 kinase inhibitor, radiosensitizes p53-defective human tumor cells	Bridges KA, Chen X, Liu H, Rock C, Buchholz TA, Shumway SD, Skinner HD, Meyn RE.	Oncotarget. 2016 Nov 1;7(44):71660-71672. doi: 10.18632/oncotarget.12311.	Bridges KA	Oncotarget	2016	2016-10-01	PMC5342109	NA	10.18632/oncotarget.12311	NA	NA	NA	NA	Yes
Text mining	RAD50	25369795	RNA-seq profiling of a radiation resistant and radiation sensitive prostate cancer cell line highlights opposing regulation of DNA repair and targets for radiosensitization	Young A, Berry R, Holloway AF, Blackburn NB, Dickinson JL, Skala M, Phillips JL, Brettingham-Moore KH.	BMC Cancer. 2014 Nov 4;14:808. doi: 10.1186/1471-2407-14-808.	Young A	BMC Cancer	2014	2014-11-06	PMC4233036	NA	10.1186/1471-2407-14-808	NA	NA	NA	NA	Yes
Text mining	RAD50	20501833	Mechanism of radiosensitization by the Chk1/2 inhibitor AZD7762 involves abrogation of the G2 checkpoint and inhibition of homologous recombinational DNA repair	Morgan MA, Parsels LA, Zhao L, Parsels JD, Davis MA, Hassan MC, Arumugarajah S, Hylander-Gans L, Morosini D, Simeone DM, Canman CE, Normolle DP, Zabludoff SD, Maybaum J, Lawrence TS.	Cancer Res. 2010 Jun 15;70(12):4972-81. doi: 10.1158/0008-5472.CAN-09-3573. Epub 2010 May 25.	Morgan MA	Cancer Res	2010	2010-05-27	PMC2889008	NIHMS201260	10.1158/0008-5472.CAN-09-3573	NA	NA	NA	NA	Yes
Text mining	RAD50	23222511	Targeting ATR in vivo using the novel inhibitor VE-822 results in selective sensitization of pancreatic tumors to radiation	Fokas E, Prevo R, Pollard JR, Reaper PM, Charlton PA, Cornelissen B, Vallis KA, Hammond EM, Olcina MM, Gillies McKenna W, Muschel RJ, Brunner TB.	Cell Death Dis. 2012 Dec 6;3(12):e441. doi: 10.1038/cddis.2012.181.	Fokas E	Cell Death Dis	2012	2012-12-11	PMC3542617	NA	10.1038/cddis.2012.181	NA	NA	NA	NA	Yes
Text mining	RAD50	22114138	PTEN deletion in prostate cancer cells does not associate with loss of RAD51 function: implications for radiotherapy and chemotherapy	Fraser M, Zhao H, Luoto KR, Lundin C, Coackley C, Chan N, Joshua AM, Bismar TA, Evans A, Helleday T, Bristow RG.	Clin Cancer Res. 2012 Feb 15;18(4):1015-27. doi: 10.1158/1078-0432.CCR-11-2189. Epub 2011 Nov 23.	Fraser M	Clin Cancer Res	2012	2011-11-25	PMC3378487	UKMS39140	10.1158/1078-0432.CCR-11-2189	NA	NA	NA	NA	Yes
Text mining	RAD50	23259762	BMS-345541 sensitizes MCF-7 breast cancer cells to ionizing radiation by selective inhibition of homologous recombinational repair of DNA double-strand breaks	Wu L, Shao L, Li M, Zheng J, Wang J, Feng W, Chang J, Wang Y, Hauer-Jensen M, Zhou D.	Radiat Res. 2013 Feb;179(2):160-70. doi: 10.1667/RR3034.1. Epub 2012 Dec 21.	Wu L	Radiat Res	2013	2012-12-25	PMC3607209	NIHMS447616	10.1667/RR3034.1	NA	NA	NA	NA	Yes
Text mining	RAD50	22166496	The role of microRNA-binding site polymorphisms in DNA repair genes as risk factors for bladder cancer and breast cancer and their impact on radiotherapy outcomes	Teo MT, Landi D, Taylor CF, Elliott F, Vaslin L, Cox DG, Hall J, Landi S, Bishop DT, Kiltie AE.	Carcinogenesis. 2012 Mar;33(3):581-6. doi: 10.1093/carcin/bgr300. Epub 2011 Dec 12.	Teo MT	Carcinogenesis	2012	2011-12-15	PMC3291859	NA	10.1093/carcin/bgr300	NA	NA	NA	NA	Yes
Text mining	RAD50	25421252	Phase 1/2 study of valproic acid and short-course radiotherapy plus capecitabine as preoperative treatment in low-moderate risk rectal cancer-V-shoRT-R3 (Valproic acid--short Radiotherapy--rectum 3rd trial)	Avallone A, Piccirillo MC, Delrio P, Pecori B, Di Gennaro E, Aloj L, Tatangelo F, D'Angelo V, Granata C, Cavalcanti E, Maurea N, Maiolino P, Bianco F, Montano M, Silvestro L, Terranova Barberio M, Roca MS, Di Maio M, Marone P, Botti G, Petrillo A, Daniele G, Lastoria S, Iaffaioli VR, Romano G, Caracò C, Muto P, Gallo C, Perrone F, Budillon A.	BMC Cancer. 2014 Nov 24;14:875. doi: 10.1186/1471-2407-14-875.	Avallone A	BMC Cancer	2014	2014-11-26	PMC4289397	NA	10.1186/1471-2407-14-875	NA	NA	NA	NA	Yes
Text mining	RAD50	23200172	Sensitization of tumor to ²¹²Pb radioimmunotherapy by gemcitabine involves initial abrogation of G2 arrest and blocked DNA damage repair by interference with Rad51	Yong KJ, Milenic DE, Baidoo KE, Brechbiel MW.	Int J Radiat Oncol Biol Phys. 2013 Mar 15;85(4):1119-26. doi: 10.1016/j.ijrobp.2012.09.015. Epub 2012 Nov 29.	Yong KJ	Int J Radiat Oncol Biol Phys	2013	2012-12-04	PMC3594422	NIHMS409374	10.1016/j.ijrobp.2012.09.015	NA	NA	NA	NA	Yes
Text mining	RAD50	17704360	DNA repair after irradiation in glioma cells and normal human astrocytes	Short SC, Martindale C, Bourne S, Brand G, Woodcock M, Johnston P.	Neuro Oncol. 2007 Oct;9(4):404-11. doi: 10.1215/15228517-2007-030. Epub 2007 Aug 17.	Short SC	Neuro Oncol	2007	2007-08-21	PMC1994097	NA	10.1215/15228517-2007-030	NA	NA	NA	NA	Yes
Text mining	RAD50	33571522	Tyrosine kinase inhibitors protect the salivary gland from radiation damage by increasing DNA double-strand break repair	Affandi T, Ohm AM, Gaillard D, Haas A, Reyland ME.	J Biol Chem. 2021 Jan-Jun;296:100401. doi: 10.1016/j.jbc.2021.100401. Epub 2021 Feb 9.	Affandi T	J Biol Chem	2021	2021-02-11	PMC7973138	NA	10.1016/j.jbc.2021.100401	NA	NA	NA	NA	Yes
Text mining	RAD50	26689991	Cyclin D1 silencing suppresses tumorigenicity, impairs DNA double strand break repair and thus radiosensitizes androgen-independent prostate cancer cells to DNA damage	Marampon F, Gravina G, Ju X, Vetuschi A, Sferra R, Casimiro M, Pompili S, Festuccia C, Colapietro A, Gaudio E, Di Cesare E, Tombolini V, Pestell RG.	Oncotarget. 2016 Feb 2;7(5):5383-400. doi: 10.18632/oncotarget.6579.	Marampon F	Oncotarget	2016	2015-12-23	PMC4868693	NA	10.18632/oncotarget.6579	NA	NA	NA	NA	Yes
Text mining	RAD50	25139395	Small-molecule survivin inhibitor YM155 enhances radiosensitization in esophageal squamous cell carcinoma by the abrogation of G2 checkpoint and suppression of homologous recombination repair	Qin Q, Cheng H, Lu J, Zhan L, Zheng J, Cai J, Yang X, Xu L, Zhu H, Zhang C, Liu J, Ma J, Zhang X, Dai S, Sun X.	J Hematol Oncol. 2014 Aug 20;7:62. doi: 10.1186/s13045-014-0062-8.	Qin Q	J Hematol Oncol	2014	2014-08-21	PMC4237864	NA	10.1186/s13045-014-0062-8	NA	NA	NA	NA	Yes
Text mining	RAD50	32685473	Effect of BRCA1 on the Concurrent Chemoradiotherapy Resistance of Cervical Squamous Cell Carcinoma Based on Transcriptome Sequencing Analysis	Wen X, Liu S, Cui M.	Biomed Res Int. 2020 Jun 21;2020:3598417. doi: 10.1155/2020/3598417. eCollection 2020.	Wen X	Biomed Res Int	2020	2020-07-21	PMC7333031	NA	10.1155/2020/3598417	NA	NA	NA	NA	Yes
Text mining	RAD50	26026052	The TMPRSS2-ERG Gene Fusion Blocks XRCC4-Mediated Nonhomologous End-Joining Repair and Radiosensitizes Prostate Cancer Cells to PARP Inhibition	Chatterjee P, Choudhary GS, Alswillah T, Xiong X, Heston WD, Magi-Galluzzi C, Zhang J, Klein EA, Almasan A.	Mol Cancer Ther. 2015 Aug;14(8):1896-906. doi: 10.1158/1535-7163.MCT-14-0865. Epub 2015 May 29.	Chatterjee P	Mol Cancer Ther	2015	2015-05-31	PMC4529796	NIHMS694854	10.1158/1535-7163.MCT-14-0865	NA	NA	NA	NA	Yes
Text mining	RAD50	26383967	XRCC3 is a promising target to improve the radiotherapy effect of esophageal squamous cell carcinoma	Cheng J, Liu W, Zeng X, Zhang B, Guo Y, Qiu M, Jiang C, Wang H, Wu Z, Meng M, Zhuang H, Zhao L, Hao J, Cai Q, Xie D, Pang Q, Wang P, Yuan Z, Qian D.	Cancer Sci. 2015 Dec;106(12):1678-86. doi: 10.1111/cas.12820. Epub 2015 Nov 6.	Cheng J	Cancer Sci	2015	2015-09-19	PMC4714664	NA	10.1111/cas.12820	NA	NA	NA	NA	Yes
Text mining	RAD50	25017126	Increased sensitivity to ionizing radiation by targeting the homologous recombination pathway in glioma initiating cells	Lim YC, Roberts TL, Day BW, Stringer BW, Kozlov S, Fazry S, Bruce ZC, Ensbey KS, Walker DG, Boyd AW, Lavin MF.	Mol Oncol. 2014 Dec;8(8):1603-15. doi: 10.1016/j.molonc.2014.06.012. Epub 2014 Jun 27.	Lim YC	Mol Oncol	2014	2014-07-15	PMC5528585	NA	10.1016/j.molonc.2014.06.012	NA	NA	NA	NA	Yes
Text mining	RAD50	24618637	Treatment of nasopharyngeal carcinoma cells with the histone-deacetylase inhibitor abexinostat: cooperative effects with cis-platin and radiotherapy on patient-derived xenografts	Gressette M, Vérillaud B, Jimenez-Pailhès AS, Lelièvre H, Lo KW, Ferrand FR, Gattolliat CH, Jacquet-Bescond A, Kraus-Berthier L, Depil S, Busson P.	PLoS One. 2014 Mar 11;9(3):e91325. doi: 10.1371/journal.pone.0091325. eCollection 2014.	Gressette M	PLoS One	2014	2014-03-13	PMC3949989	NA	10.1371/journal.pone.0091325	NA	NA	NA	NA	Yes
Text mining	RAD50	32407930	CDK5 Activates Hippo Signaling to Confer Resistance to Radiation Therapy Via Upregulating TAZ in Lung Cancer	Zeng Y, Liu Q, Wang Y, Tian C, Yang Q, Zhao Y, Liu L, Wu G, Xu S.	Int J Radiat Oncol Biol Phys. 2020 Nov 1;108(3):758-769. doi: 10.1016/j.ijrobp.2020.05.005. Epub 2020 May 12.	Zeng Y	Int J Radiat Oncol Biol Phys	2020	2020-05-15	NA	NA	10.1016/j.ijrobp.2020.05.005	NA	NA	NA	NA	Yes
Text mining	RAD50	24021650	ER stress suppresses DNA double-strand break repair and sensitizes tumor cells to ionizing radiation by stimulating proteasomal degradation of Rad51	Yamamori T, Meike S, Nagane M, Yasui H, Inanami O.	FEBS Lett. 2013 Oct 11;587(20):3348-53. doi: 10.1016/j.febslet.2013.08.030. Epub 2013 Sep 7.	Yamamori T	FEBS Lett	2013	2013-09-12	NA	NA	10.1016/j.febslet.2013.08.030	NA	NA	NA	NA	Yes
Text mining	RAD50	19671863	CD133+ glioblastoma stem-like cells are radiosensitive with a defective DNA damage response compared with established cell lines	McCord AM, Jamal M, Williams ES, Camphausen K, Tofilon PJ.	Clin Cancer Res. 2009 Aug 15;15(16):5145-53. doi: 10.1158/1078-0432.CCR-09-0263. Epub 2009 Aug 11.	McCord AM	Clin Cancer Res	2009	2009-08-13	PMC6290462	NIHMS999090	10.1158/1078-0432.CCR-09-0263	NA	NA	NA	NA	Yes
Text mining	RAD50	24970803	Niraparib (MK-4827), a novel poly(ADP-Ribose) polymerase inhibitor, radiosensitizes human lung and breast cancer cells	Bridges KA, Toniatti C, Buser CA, Liu H, Buchholz TA, Meyn RE.	Oncotarget. 2014 Jul 15;5(13):5076-86. doi: 10.18632/oncotarget.2083.	Bridges KA	Oncotarget	2014	2014-06-28	PMC4148123	NA	10.18632/oncotarget.2083	NA	NA	NA	NA	Yes
Text mining	RAD50	30462539	MicroRNA-146a-5p enhances radiosensitivity in hepatocellular carcinoma through replication protein A3-induced activation of the DNA repair pathway	Luo J, Si ZZ, Li T, Li JQ, Zhang ZQ, Chen GS, Qi HZ, Yao HL.	Am J Physiol Cell Physiol. 2019 Mar 1;316(3):C299-C311. doi: 10.1152/ajpcell.00189.2018. Epub 2018 Nov 21.	Luo J	Am J Physiol Cell Physiol	2019	2018-11-22	NA	NA	10.1152/ajpcell.00189.2018	NA	NA	NA	NA	Yes
Text mining	RAD50	21798026	A nucleoside anticancer drug, 1-(3-C-ethynyl-β-D-ribo-pentofuranosyl)cytosine (TAS106), sensitizes cells to radiation by suppressing BRCA2 expression	Meike S, Yamamori T, Yasui H, Eitaki M, Matsuda A, Morimatsu M, Fukushima M, Yamasaki Y, Inanami O.	Mol Cancer. 2011 Jul 28;10:92. doi: 10.1186/1476-4598-10-92.	Meike S	Mol Cancer	2011	2011-07-30	PMC3161955	NA	10.1186/1476-4598-10-92	NA	NA	NA	NA	Yes
Text mining	RAD50	15292210	Human Rad51C deficiency destabilizes XRCC3, impairs recombination, and radiosensitizes S/G2-phase cells	Lio YC, Schild D, Brenneman MA, Redpath JL, Chen DJ.	J Biol Chem. 2004 Oct 1;279(40):42313-20. doi: 10.1074/jbc.M405212200. Epub 2004 Jul 29.	Lio YC	J Biol Chem	2004	2004-08-05	NA	NA	10.1074/jbc.M405212200	NA	NA	NA	NA	Yes
Text mining	RAD50	24367670	Suberoylanilide hydroxamic acid induces hypersensitivity to radiation therapy in acute myelogenous leukemia cells expressing constitutively active FLT3 mutants	Chen X, Radany EH, Wong P, Ma S, Wu K, Wang B, Wong JY.	PLoS One. 2013 Dec 19;8(12):e84515. doi: 10.1371/journal.pone.0084515. eCollection 2013.	Chen X	PLoS One	2013	2013-12-25	PMC3868602	NA	10.1371/journal.pone.0084515	NA	NA	NA	NA	Yes
Text mining	RAD50	20738173	Deficiency in Bre1 impairs homologous recombination repair and cell cycle checkpoint response to radiation damage in mammalian cells	Chernikova SB, Dorth JA, Razorenova OV, Game JC, Brown JM.	Radiat Res. 2010 Nov;174(5):558-65. doi: 10.1667/RR2184.1. Epub 2010 Aug 25.	Chernikova SB	Radiat Res	2010	2010-08-27	PMC2988074	NIHMS249493	10.1667/RR2184.1	NA	NA	NA	NA	Yes
Text mining	RAD50	22523597	The HSP90 inhibitor NVP-AUY922 radiosensitizes by abrogation of homologous recombination resulting in mitotic entry with unresolved DNA damage	Zaidi S, McLaughlin M, Bhide SA, Eccles SA, Workman P, Nutting CM, Huddart RA, Harrington KJ.	PLoS One. 2012;7(4):e35436. doi: 10.1371/journal.pone.0035436. Epub 2012 Apr 16.	Zaidi S	PLoS One	2012	2012-04-24	PMC3327673	NA	10.1371/journal.pone.0035436	NA	NA	NA	NA	Yes
Text mining	RAD50	22238365	(212)Pb-radioimmunotherapy induces G(2) cell-cycle arrest and delays DNA damage repair in tumor xenografts in a model for disseminated intraperitoneal disease	Yong KJ, Milenic DE, Baidoo KE, Brechbiel MW.	Mol Cancer Ther. 2012 Mar;11(3):639-48. doi: 10.1158/1535-7163.MCT-11-0671. Epub 2012 Jan 11.	Yong KJ	Mol Cancer Ther	2012	2012-01-13	PMC3297706	NIHMS347887	10.1158/1535-7163.MCT-11-0671	NA	NA	NA	NA	Yes
Text mining	RAD51	32197467	Elevated PDK1 Expression Drives PI3K/AKT/MTOR Signaling Promotes Radiation-Resistant and Dedifferentiated Phenotype of Hepatocellular Carcinoma	Bamodu OA, Chang HL, Ong JR, Lee WH, Yeh CT, Tsai JT.	Cells. 2020 Mar 18;9(3):746. doi: 10.3390/cells9030746.	Bamodu OA	Cells	2020	2020-03-22	PMC7140693	NA	10.3390/cells9030746	NA	NA	NA	NA	Yes
Text mining	RAD51	29938225	The brain-penetrant clinical ATM inhibitor AZD1390 radiosensitizes and improves survival of preclinical brain tumor models	Durant ST, Zheng L, Wang Y, Chen K, Zhang L, Zhang T, Yang Z, Riches L, Trinidad AG, Fok JHL, Hunt T, Pike KG, Wilson J, Smith A, Colclough N, Reddy VP, Sykes A, Janefeldt A, Johnström P, Varnäs K, Takano A, Ling S, Orme J, Stott J, Roberts C, Barrett I, Jones G, Roudier M, Pierce A, Allen J, Kahn J, Sule A, Karlin J, Cronin A, Chapman M, Valerie K, Illingworth R, Pass M.	Sci Adv. 2018 Jun 20;4(6):eaat1719. doi: 10.1126/sciadv.aat1719. eCollection 2018 Jun.	Durant ST	Sci Adv	2018	2018-06-26	PMC6010333	NA	10.1126/sciadv.aat1719	NA	NA	NA	NA	Yes
Text mining	RAD51	36563124	RNF126-Mediated MRE11 Ubiquitination Activates the DNA Damage Response and Confers Resistance of Triple-Negative Breast Cancer to Radiotherapy	Liu W, Zheng M, Zhang R, Jiang Q, Du G, Wu Y, Yang C, Li F, Li W, Wang L, Wu J, Shi L, Li W, Zhang K, Zhou Z, Liu R, Gao Y, Huang X, Fan S, Zhi X, Jiang D, Chen C.	Adv Sci (Weinh). 2023 Feb;10(5):e2203884. doi: 10.1002/advs.202203884. Epub 2022 Dec 23.	Liu W	Adv Sci (Weinh)	2023	2022-12-23	PMC9929257	NA	10.1002/advs.202203884	NA	NA	NA	NA	Yes
Text mining	RAD51	33558481	SPRTN protease-cleaved MRE11 decreases DNA repair and radiosensitises cancer cells	Na J, Newman JA, Then CK, Syed J, Vendrell I, Torrecilla I, Ellermann S, Ramadan K, Fischer R, Kiltie AE.	Cell Death Dis. 2021 Feb 8;12(2):165. doi: 10.1038/s41419-021-03437-w.	Na J	Cell Death Dis	2021	2021-02-09	PMC7870818	NA	10.1038/s41419-021-03437-w	NA	NA	NA	NA	Yes
Text mining	RAD51	26951044	Targeting Rad50 sensitizes human nasopharyngeal carcinoma cells to radiotherapy	Chang L, Huang J, Wang K, Li J, Yan R, Zhu L, Ye J, Wu X, Zhuang S, Li D, Zhang G.	BMC Cancer. 2016 Mar 7;16:190. doi: 10.1186/s12885-016-2190-8.	Chang L	BMC Cancer	2016	2016-03-09	PMC4782334	NA	10.1186/s12885-016-2190-8	NA	NA	NA	NA	Yes
Text mining	RAD51	34038735	p97/VCP inhibition causes excessive MRE11-dependent DNA end resection promoting cell killing after ionizing radiation	Kilgas S, Singh AN, Paillas S, Then CK, Torrecilla I, Nicholson J, Browning L, Vendrell I, Konietzny R, Kessler BM, Kiltie AE, Ramadan K.	Cell Rep. 2021 May 25;35(8):109153. doi: 10.1016/j.celrep.2021.109153.	Kilgas S	Cell Rep	2021	2021-05-26	PMC8170441	NA	10.1016/j.celrep.2021.109153	NA	NA	NA	NA	Yes
Text mining	RAD51	31488179	RhoC regulates radioresistance via crosstalk of ROCK2 with the DNA repair machinery in cervical cancer	Pranatharthi A, Thomas P, Udayashankar AH, Bhavani C, Suresh SB, Krishna S, Thatte J, Srikantia N, Ross CR, Srivastava S.	J Exp Clin Cancer Res. 2019 Sep 5;38(1):392. doi: 10.1186/s13046-019-1385-7.	Pranatharthi A	J Exp Clin Cancer Res	2019	2019-09-07	PMC6729006	NA	10.1186/s13046-019-1385-7	NA	NA	NA	NA	Yes
Text mining	RAD51	28801308	EGFR Mutations Compromise Hypoxia-Associated Radiation Resistance through Impaired Replication Fork-Associated DNA Damage Repair	Saki M, Makino H, Javvadi P, Tomimatsu N, Ding LH, Clark JE, Gavin E, Takeda K, Andrews J, Saha D, Story MD, Burma S, Nirodi CS.	Mol Cancer Res. 2017 Nov;15(11):1503-1516. doi: 10.1158/1541-7786.MCR-17-0136. Epub 2017 Aug 11.	Saki M	Mol Cancer Res	2017	2017-08-13	PMC5668182	NIHMS898119	10.1158/1541-7786.MCR-17-0136	NA	NA	NA	NA	Yes
Text mining	RAD51	17587773	Modification of low dose radiation induced radioresistance by 2-deoxy-D-glucose in Saccharomyces cerevisiae: mechanistic aspects	Bala M, Goel HC.	J Radiat Res. 2007 Jul;48(4):335-46. doi: 10.1269/jrr.07021. Epub 2007 Jun 23.	Bala M	J Radiat Res	2007	2007-06-26	NA	NA	10.1269/jrr.07021	NA	NA	NA	NA	Yes
Text mining	RAD51	36139430	MYH9 Facilitates Cell Invasion and Radioresistance in Head and Neck Cancer via Modulation of Cellular ROS Levels by Activating the MAPK-Nrf2-GCLC Pathway	You GR, Chang JT, Li YL, Huang CW, Tsai YL, Fan KH, Kang CJ, Huang SF, Chang PH, Cheng AJ.	Cells. 2022 Sep 13;11(18):2855. doi: 10.3390/cells11182855.	You GR	Cells	2022	2022-09-23	PMC9497050	NA	10.3390/cells11182855	NA	NA	NA	NA	Yes
Text mining	RAD51	21699368	Identification of Mre11 as a target for heat radiosensitization	Dynlacht JR, Batuello CN, Lopez JT, Kim KK, Turchi JJ.	Radiat Res. 2011 Sep;176(3):323-32. doi: 10.1667/rr2594.1. Epub 2011 Jun 23.	Dynlacht JR	Radiat Res	2011	2011-06-25	PMC3174768	NIHMS320297	10.1667/rr2594.1	NA	NA	NA	NA	Yes
Text mining	RAD51	19704005	Regulation of protein synthesis by ionizing radiation	Braunstein S, Badura ML, Xi Q, Formenti SC, Schneider RJ.	Mol Cell Biol. 2009 Nov;29(21):5645-56. doi: 10.1128/MCB.00711-09. Epub 2009 Aug 24.	Braunstein S	Mol Cell Biol	2009	2009-08-26	PMC2772731	NA	10.1128/MCB.00711-09	NA	NA	NA	NA	Yes
Text mining	RAD51	25567982	Bcl2 inhibits recruitment of Mre11 complex to DNA double-strand breaks in response to high-linear energy transfer radiation	Xie M, Park D, You S, Li R, Owonikoko TK, Wang Y, Doetsch PW, Deng X.	Nucleic Acids Res. 2015 Jan;43(2):960-72. doi: 10.1093/nar/gku1358. Epub 2015 Jan 7.	Xie M	Nucleic Acids Res	2015	2015-01-09	PMC4333404	NA	10.1093/nar/gku1358	NA	NA	NA	NA	Yes
Text mining	RAD51	21898661	Variants in activators and downstream targets of ATM, radiation exposure, and contralateral breast cancer risk in the WECARE study	Brooks JD, Teraoka SN, Reiner AS, Satagopan JM, Bernstein L, Thomas DC, Capanu M, Stovall M, Smith SA, Wei S, Shore RE, Boice JD Jr, Lynch CF, Mellemkjaer L, Malone KE, Liang X; Wecare Study Collaborative Group; Haile RW, Concannon P, Bernstein JL.	Hum Mutat. 2012 Jan;33(1):158-64. doi: 10.1002/humu.21604. Epub 2011 Sep 29.	Brooks JD	Hum Mutat	2012	2011-09-08	PMC3240722	NIHMS323674	10.1002/humu.21604	NA	NA	NA	NA	Yes
Text mining	RAD51	21290468	Hyperthermia alters the interaction of proteins of the Mre11 complex in irradiated cells	Gerashchenko BI, Gooding G, Dynlacht JR.	Cytometry A. 2010 Oct;77(10):940-52. doi: 10.1002/cyto.a.20955. Epub 2010 Aug 18.	Gerashchenko BI	Cytometry A	2010	2011-02-04	PMC3075327	NIHMS222174	10.1002/cyto.a.20955	NA	NA	NA	NA	Yes
Text mining	RAD51	33571522	Tyrosine kinase inhibitors protect the salivary gland from radiation damage by increasing DNA double-strand break repair	Affandi T, Ohm AM, Gaillard D, Haas A, Reyland ME.	J Biol Chem. 2021 Jan-Jun;296:100401. doi: 10.1016/j.jbc.2021.100401. Epub 2021 Feb 9.	Affandi T	J Biol Chem	2021	2021-02-11	PMC7973138	NA	10.1016/j.jbc.2021.100401	NA	NA	NA	NA	Yes
Text mining	RAD51	23462183	Dissecting cellular responses to irradiation via targeted disruptions of the ATM-CHK1-PP2A circuit	Palii SS, Cui Y, Innes CL, Paules RS.	Cell Cycle. 2013 Apr 1;12(7):1105-18. doi: 10.4161/cc.24127. Epub 2013 Mar 5.	Palii SS	Cell Cycle	2013	2013-03-07	PMC3646866	NA	10.4161/cc.24127	NA	NA	NA	NA	Yes
Text mining	RAD51	24130052	Sym004, a novel anti-EGFR antibody mixture, augments radiation response in human lung and head and neck cancers	Huang S, Peet CR, Saker J, Li C, Armstrong EA, Kragh M, Pedersen MW, Harari PM.	Mol Cancer Ther. 2013 Dec;12(12):2772-81. doi: 10.1158/1535-7163.MCT-13-0587. Epub 2013 Oct 15.	Huang S	Mol Cancer Ther	2013	2013-10-17	PMC3960925	NIHMS556604	10.1158/1535-7163.MCT-13-0587	NA	NA	NA	NA	Yes
Text mining	RAD51	27881158	Evaluation of daily patient positioning for radiotherapy with a commercial 3D surface-imaging system (Catalyst™)	Walter F, Freislederer P, Belka C, Heinz C, Söhn M, Roeder F.	Radiat Oncol. 2016 Nov 24;11(1):154. doi: 10.1186/s13014-016-0728-1.	Walter F	Radiat Oncol	2016	2016-11-25	PMC5122202	NA	10.1186/s13014-016-0728-1	NA	NA	NA	NA	Yes
Text mining	RAD51	23936811	Affinity labeling of membrane receptors using tissue-penetrating radiations	Wong FC, Boja J, Ho B, Kuhar MJ, Wong DF.	Biomed Res Int. 2013;2013:503095. doi: 10.1155/2013/503095. Epub 2013 Jun 27.	Wong FC	Biomed Res Int	2013	2013-08-13	PMC3712212	NA	10.1155/2013/503095	NA	NA	NA	NA	Yes
Text mining	RAD51	17690534	Inhibition of potential lethal damage repair and related gene expression after carbon-ion beam irradiation to human lung cancer grown in nude mice	Yashiro T, Koyama-Saegusa K, Imai T, Fujisawa T, Miyamoto T.	J Radiat Res. 2007 Sep;48(5):377-83. doi: 10.1269/jrr.07029. Epub 2007 Aug 8.	Yashiro T	J Radiat Res	2007	2007-08-11	NA	NA	10.1269/jrr.07029	NA	NA	NA	NA	Yes
Text mining	RAD51	30213751	Magnetic Resonance Imaging Evaluation of Hepatocellular Carcinoma Treated With Stereotactic Body Radiation Therapy: Long Term Imaging Follow-Up	Mendiratta-Lala M, Masch W, Shankar PR, Hartman HE, Davenport MS, Schipper MJ, Maurino C, Cuneo KC, Lawrence TS, Owen D.	Int J Radiat Oncol Biol Phys. 2019 Jan 1;103(1):169-179. doi: 10.1016/j.ijrobp.2018.09.004. Epub 2018 Sep 10.	Mendiratta-Lala M	Int J Radiat Oncol Biol Phys	2019	2018-09-15	PMC6301102	NIHMS989522	10.1016/j.ijrobp.2018.09.004	NA	NA	NA	NA	Yes
Text mining	RAD51	33961915	Theranostic AGuIX nanoparticles as radiosensitizer: A phase I, dose-escalation study in patients with multiple brain metastases (NANO-RAD trial)	Verry C, Dufort S, Villa J, Gavard M, Iriart C, Grand S, Charles J, Chovelon B, Cracowski JL, Quesada JL, Mendoza C, Sancey L, Lehmann A, Jover F, Giraud JY, Lux F, Crémillieux Y, McMahon S, Pauwels PJ, Cagney D, Berbeco R, Aizer A, Deutsch E, Loeffler M, Le Duc G, Tillement O, Balosso J.	Radiother Oncol. 2021 Jul;160:159-165. doi: 10.1016/j.radonc.2021.04.021. Epub 2021 May 5.	Verry C	Radiother Oncol	2021	2021-05-07	NA	NA	10.1016/j.radonc.2021.04.021	NA	NA	NA	NA	Yes
Text mining	RAD51	15988141	Non-homologous end-joining genes are not inactivated in human radiation-induced sarcomas with genomic instability	Lefèvre SH, Coquelle A, Gonin-Laurent N, Cör A, Vogt N, Chauveinc L, Anract P, Dutrillaux B, Chevillard S, Malfoy B.	J Radiat Res. 2005 Jun;46(2):223-31. doi: 10.1269/jrr.46.223.	Lefèvre SH	J Radiat Res	2005	2005-07-01	NA	NA	10.1269/jrr.46.223	NA	NA	NA	NA	Yes
Text mining	EGFR	15545965	Additive interaction of gefitinib ('Iressa', ZD1839) and ionising radiation in human tumour cells in vitro	Giocanti N, Hennequin C, Rouillard D, Defrance R, Favaudon V.	Br J Cancer. 2004 Dec 13;91(12):2026-33. doi: 10.1038/sj.bjc.6602242.	Giocanti N	Br J Cancer	2004	2004-11-17	PMC2410146	NA	10.1038/sj.bjc.6602242	1	0	0	0	Yes
Text mining	EGFR	18253126	Enhancement of the antitumor activity of ionising radiation by nimotuzumab, a humanised monoclonal antibody to the epidermal growth factor receptor, in non-small cell lung cancer cell lines of differing epidermal growth factor receptor status	Akashi Y, Okamoto I, Iwasa T, Yoshida T, Suzuki M, Hatashita E, Yamada Y, Satoh T, Fukuoka M, Ono K, Nakagawa K.	Br J Cancer. 2008 Feb 26;98(4):749-55. doi: 10.1038/sj.bjc.6604222. Epub 2008 Feb 5.	Akashi Y	Br J Cancer	2008	2008-02-07	PMC2259177	NA	10.1038/sj.bjc.6604222	1	1	0	0	Yes
Text mining	PARP2	25117293	Combined inhibition of Wee1 and PARP1/2 for radiosensitization in pancreatic cancer	Karnak D, Engelke CG, Parsels LA, Kausar T, Wei D, Robertson JR, Marsh KB, Davis MA, Zhao L, Maybaum J, Lawrence TS, Morgan MA.	Clin Cancer Res. 2014 Oct 1;20(19):5085-96. doi: 10.1158/1078-0432.CCR-14-1038. Epub 2014 Aug 12.	Karnak D	Clin Cancer Res	2014	2014-08-14	PMC4184968	NIHMS620730	10.1158/1078-0432.CCR-14-1038	0	1	0	0	Yes
Text mining	EGFR	36804545	Experimental study of EGFR-TKI aumolertinib combined with ionizing radiation in EGFR mutated NSCLC brain metastases tumor	Zhang Y, Li Y, Han Y, Li M, Li X, Fan F, Liu H, Li S.	Eur J Pharmacol. 2023 Apr 15;945:175571. doi: 10.1016/j.ejphar.2023.175571. Epub 2023 Feb 17.	Zhang Y	Eur J Pharmacol	2023	2023-02-22	NA	NA	10.1016/j.ejphar.2023.175571	1	1	NA	1	Yes
Text mining	EGFR	36481773	Pan-HER Tyrosine Kinase Inhibitor Pyrotinib Enhances Radiosensitivity via ERK1/2 Pathway in HER2-Positive Gastric Cancer	Niu Q, Liu J, Huang T, Su B, Zhang Y, Yuan X.	Oncol Res Treat. 2023;46(1-2):11-25. doi: 10.1159/000528594. Epub 2022 Dec 8.	Niu Q	Oncol Res Treat	2023	2022-12-09	NA	NA	10.1159/000528594	1	1	1	1	Yes
Text mining	EGFR	31859574	A potential new role of ATM inhibitor in radiotherapy: suppressing ionizing Radiation-Activated EGFR	Tang S, Li Z, Yang L, Shen L, Wang Y.	Int J Radiat Biol. 2020 Apr;96(4):461-468. doi: 10.1080/09553002.2020.1707325. Epub 2020 Jan 8.	Tang S	Int J Radiat Biol	2020	2019-12-21	PMC7500639	NIHMS1623344	10.1080/09553002.2020.1707325	1	1	1	1	Yes
Text mining	EGFR	30365094	Osimertinib (AZD9291) increases radio‑sensitivity in EGFR T790M non‑small cell lung cancer	Wang N, Wang L, Meng X, Wang J, Zhu L, Liu C, Li S, Zheng L, Yang Z, Xing L, Yu J.	Oncol Rep. 2019 Jan;41(1):77-86. doi: 10.3892/or.2018.6803. Epub 2018 Oct 17.	Wang N	Oncol Rep	2019	2018-10-27	PMC6278463	NA	10.3892/or.2018.6803	1	1	0	1	Yes
Text mining	EGFR	29430654	Enhanced efficacy of AZD3759 and radiation on brain metastasis from EGFR mutant non-small cell lung cancer	Li X, Wang Y, Wang J, Zhang T, Zheng L, Yang Z, Xing L, Yu J.	Int J Cancer. 2018 Jul 1;143(1):212-224. doi: 10.1002/ijc.31303. Epub 2018 Mar 1.	Li X	Int J Cancer	2018	2018-02-13	NA	NA	10.1002/ijc.31303	1	1	NA	1	Yes
Text mining	EGFR	28423495	Afatinib radiosensitizes head and neck squamous cell carcinoma cells by targeting cancer stem cells	Macha MA, Rachagani S, Qazi AK, Jahan R, Gupta S, Patel A, Seshacharyulu P, Lin C, Li S, Wang S, Verma V, Kishida S, Kishida M, Nakamura N, Kibe T, Lydiatt WM, Smith RB, Ganti AK, Jones DT, Batra SK, Jain M.	Oncotarget. 2017 Mar 28;8(13):20961-20973. doi: 10.18632/oncotarget.15468.	Macha MA	Oncotarget	2017	2017-04-21	PMC5400558	NA	10.18632/oncotarget.15468	1	1	0	1	Yes
Text mining	EGFR	25714021	Afatinib increases sensitivity to radiation in non-small cell lung cancer cells with acquired EGFR T790M mutation	Afatinib increases sensitivity to radiation in non-small cell lung cancer cells with acquired EGFR T790M mutation	Afatinib increases sensitivity to radiation in non-small cell lung cancer cells with acquired EGFR T790M mutation	Afatinib increases sensitivity to radiation in non-small cell lung cancer cells with acquired EGFR T790M mutation	Afatinib increases sensitivity to radiation in non-small cell lung cancer cells with acquired EGFR T790M mutation	Afatinib increases sensitivity to radiation in non-small cell lung cancer cells with acquired EGFR T790M mutation	Afatinib increases sensitivity to radiation in non-small cell lung cancer cells with acquired EGFR T790M mutation	Afatinib increases sensitivity to radiation in non-small cell lung cancer cells with acquired EGFR T790M mutation	Afatinib increases sensitivity to radiation in non-small cell lung cancer cells with acquired EGFR T790M mutation	Afatinib increases sensitivity to radiation in non-small cell lung cancer cells with acquired EGFR T790M mutation	1	1	0	1	Yes
Text mining	EGFR	24053278	Combined effects of C225 and 125-iodine seed radiation on colorectal cancer cells	Liu J, Wang H, Qu A, Li J, Zhao Y, Wang J.	Radiat Oncol. 2013 Sep 23;8:219. doi: 10.1186/1748-717X-8-219.	Liu J	Radiat Oncol	2013	2013-09-24	PMC3851552	NA	10.1186/1748-717X-8-219	1	1	0	1	Yes
Text mining	EGFR	20731837	Gefitinib radiosensitizes non-small cell lung cancer cells through inhibition of ataxia telangiectasia mutated	Park SY, Kim YM, Pyo H.	Mol Cancer. 2010 Aug 23;9:222. doi: 10.1186/1476-4598-9-222.	Park SY	Mol Cancer	2010	2010-08-25	PMC2936341	NA	10.1186/1476-4598-9-222	NA	1	0	1	Yes
Text mining	EGFR	18793955	Augmentation of radiation response by panitumumab in models of upper aerodigestive tract cancer	Kruser TJ, Armstrong EA, Ghia AJ, Huang S, Wheeler DL, Radinsky R, Freeman DJ, Harari PM.	Int J Radiat Oncol Biol Phys. 2008 Oct 1;72(2):534-42. doi: 10.1016/j.ijrobp.2008.06.1490.	Kruser TJ	Int J Radiat Oncol Biol Phys	2008	2008-09-17	PMC2927815	NIHMS220555	10.1016/j.ijrobp.2008.06.1490	1	1	0	1	Yes
Text mining	EGFR	18281562	Gefitinib radiosensitizes non-small cell lung cancer cells by suppressing cellular DNA repair capacity	Tanaka T, Munshi A, Brooks C, Liu J, Hobbs ML, Meyn RE.	Clin Cancer Res. 2008 Feb 15;14(4):1266-73. doi: 10.1158/1078-0432.CCR-07-1606.	Tanaka T	Clin Cancer Res	2008	2008-02-19	PMC3385646	NIHMS383668	10.1158/1078-0432.CCR-07-1606	NA	1	0	1	Yes
Text mining	EGFR	14601066	Enhancement of tumor radioresponse by combined treatment with gefitinib (Iressa, ZD1839), an epidermal growth factor receptor tyrosine kinase inhibitor, is accompanied by inhibition of DNA damage repair and cell growth in oral cancer	Shintani S, Li C, Mihara M, Terakado N, Yano J, Nakashiro K, Hamakawa H.	Int J Cancer. 2003 Dec 20;107(6):1030-7. doi: 10.1002/ijc.11437.	Shintani S	Int J Cancer	2003	2003-11-06	NA	NA	10.1002/ijc.11437	1	1	NA	1	Yes
Text mining	ITGA6	27624978	Integrin α6/Akt/Erk signaling is essential for human breast cancer resistance to radiotherapy	Hu T, Zhou R, Zhao Y, Wu G.	Sci Rep. 2016 Sep 14;6:33376. doi: 10.1038/srep33376.	Hu T	Sci Rep	2016	2016-09-15	PMC5022055	NA	10.1038/srep33376	1	1	0	1	Yes
Text mining	ITGA6	30158599	Alpha-6 integrin promotes radioresistance of glioblastoma by modulating DNA damage response and the transcription factor Zeb1	Kowalski-Chauvel A, Modesto A, Gouaze-Andersson V, Baricault L, Gilhodes J, Delmas C, Lemarie A, Toulas C, Cohen-Jonathan-Moyal E, Seva C.	Cell Death Dis. 2018 Aug 29;9(9):872. doi: 10.1038/s41419-018-0853-x.	Kowalski-Chauvel A	Cell Death Dis	2018	2018-08-31	PMC6115442	NA	10.1038/s41419-018-0853-x	0	1	0	1	Yes
Text mining	PARP2	19147766	In vitro and in vivo radiosensitization of glioblastoma cells by the poly (ADP-ribose) polymerase inhibitor E7016	Russo AL, Kwon HC, Burgan WE, Carter D, Beam K, Weizheng X, Zhang J, Slusher BS, Chakravarti A, Tofilon PJ, Camphausen K.	Clin Cancer Res. 2009 Jan 15;15(2):607-12. doi: 10.1158/1078-0432.CCR-08-2079.	Russo AL	Clin Cancer Res	2009	2009-01-17	PMC6322204	NIHMS1001365	10.1158/1078-0432.CCR-08-2079	1	1	0	1	Yes
Text mining	PARP2	19671736	Enhanced radiosensitization of human glioma cells by combining inhibition of poly(ADP-ribose) polymerase with inhibition of heat shock protein 90	Dungey FA, Caldecott KW, Chalmers AJ.	Mol Cancer Ther. 2009 Aug;8(8):2243-54. doi: 10.1158/1535-7163.MCT-09-0201. Epub 2009 Aug 11.	Dungey FA	Mol Cancer Ther	2009	2009-08-13	PMC2728724	UKMS27184	10.1158/1535-7163.MCT-09-0201	NA	1	0	1	Yes
Text mining	PARP2	21571912	Response of human prostate cancer cells and tumors to combining PARP inhibition with ionizing radiation	Barreto-Andrade JC, Efimova EV, Mauceri HJ, Beckett MA, Sutton HG, Darga TE, Vokes EE, Posner MC, Kron SJ, Weichselbaum RR.	Mol Cancer Ther. 2011 Jul;10(7):1185-93. doi: 10.1158/1535-7163.MCT-11-0061. Epub 2011 May 13.	Barreto-Andrade JC	Mol Cancer Ther	2011	2011-05-17	PMC3140695	NIHMS295925	10.1158/1535-7163.MCT-11-0061	1	1	1	1	Yes
Text mining	PARP2	22184287	PARP inhibition sensitizes childhood high grade glioma, medulloblastoma and ependymoma to radiation	van Vuurden DG, Hulleman E, Meijer OL, Wedekind LE, Kool M, Witt H, Vandertop PW, Würdinger T, Noske DP, Kaspers GJ, Cloos J.	Oncotarget. 2011 Dec;2(12):984-96. doi: 10.18632/oncotarget.362.	van Vuurden DG	Oncotarget	2011	2011-12-21	PMC3282104	NA	10.18632/oncotarget.362	1	1	1	1	Yes
Text mining	PARP2	23510353	Evaluation of poly (ADP-ribose) polymerase inhibitor ABT-888 combined with radiotherapy and temozolomide in glioblastoma	Barazzuol L, Jena R, Burnet NG, Meira LB, Jeynes JC, Kirkby KJ, Kirkby NF.	Radiat Oncol. 2013 Mar 19;8:65. doi: 10.1186/1748-717X-8-65.	Barazzuol L	Radiat Oncol	2013	2013-03-21	PMC3622565	NA	10.1186/1748-717X-8-65	1	1	NA	1	Yes
Text mining	PARP2	23565244	PARP inhibition sensitizes to low dose-rate radiation TMPRSS2-ERG fusion gene-expressing and PTEN-deficient prostate cancer cells	Chatterjee P, Choudhary GS, Sharma A, Singh K, Heston WD, Ciezki J, Klein EA, Almasan A.	PLoS One. 2013;8(4):e60408. doi: 10.1371/journal.pone.0060408. Epub 2013 Apr 2.	Chatterjee P	PLoS One	2013	2013-04-09	PMC3614551	NA	10.1371/journal.pone.0060408	1	1	1	1	Yes
Text mining	PARP2	25884663	Radiosensitization with combined use of olaparib and PI-103 in triple-negative breast cancer	Jang NY, Kim DH, Cho BJ, Choi EJ, Lee JS, Wu HG, Chie EK, Kim IA.	BMC Cancer. 2015 Mar 3;15:89. doi: 10.1186/s12885-015-1090-7.	Jang NY	BMC Cancer	2015	2015-04-18	PMC4355140	NA	10.1186/s12885-015-1090-7	NA	1	NA	1	Yes
Text mining	PARP2	26799421	PARP1 inhibition radiosensitizes HNSCC cells deficient in homologous recombination by disabling the DNA replication fork elongation response	Wurster S, Hennes F, Parplys AC, Seelbach JI, Mansour WY, Zielinski A, Petersen C, Clauditz TS, Münscher A, Friedl AA, Borgmann K.	Oncotarget. 2016 Mar 1;7(9):9732-41. doi: 10.18632/oncotarget.6947.	Wurster S	Oncotarget	2016	2016-01-23	PMC4891080	NA	10.18632/oncotarget.6947	0	1	0	1	Yes
Text mining	PARP2	27020103	Hypoxia Potentiates the Radiation-Sensitizing Effect of Olaparib in Human Non-Small Cell Lung Cancer Xenografts by Contextual Synthetic Lethality	Jiang Y, Verbiest T, Devery AM, Bokobza SM, Weber AM, Leszczynska KB, Hammond EM, Ryan AJ.	Int J Radiat Oncol Biol Phys. 2016 Jun 1;95(2):772-81. doi: 10.1016/j.ijrobp.2016.01.035. Epub 2016 Jan 23.	Jiang Y	Int J Radiat Oncol Biol Phys	2016	2016-03-30	PMC4856738	NA	10.1016/j.ijrobp.2016.01.035	0	1	1	1	Yes
Text mining	PARP2	27570553	Potentiation of Peptide Receptor Radionuclide Therapy by the PARP Inhibitor Olaparib	Nonnekens J, van Kranenburg M, Beerens CE, Suker M, Doukas M, van Eijck CH, de Jong M, van Gent DC.	Theranostics. 2016 Jul 18;6(11):1821-32. doi: 10.7150/thno.15311. eCollection 2016.	Nonnekens J	Theranostics	2016	2016-08-30	PMC4997239	NA	10.7150/thno.15311	0	1	0	1	Yes
Text mining	PARP2	28033382	Effects of Combined Treatment with Ionizing Radiation and the PARP Inhibitor Olaparib in BRCA Mutant and Wild Type Patient-Derived Pancreatic Cancer Xenografts	Lohse I, Kumareswaran R, Cao P, Pitcher B, Gallinger S, Bristow RG, Hedley DW.	PLoS One. 2016 Dec 29;11(12):e0167272. doi: 10.1371/journal.pone.0167272. eCollection 2016.	Lohse I	PLoS One	2016	2016-12-30	PMC5199060	NA	10.1371/journal.pone.0167272	0	1	0	1	Yes
Text mining	PARP2	28118040	PARP-1 Expression Quantified by [(18)F]FluorThanatrace: A Biomarker of Response to PARP Inhibition Adjuvant to Radiation Therapy	Sander Effron S, Makvandi M, Lin L, Xu K, Li S, Lee H, Hou C, Pryma DA, Koch C, Mach RH.	Cancer Biother Radiopharm. 2017 Feb;32(1):9-15. doi: 10.1089/cbr.2016.2133. Epub 2017 Jan 24.	Sander Effron S	Cancer Biother Radiopharm	2017	2017-01-25	PMC5312613	NA	10.1089/cbr.2016.2133	1	1	0	1	Yes
Text mining	PARP2	29179156	Radiosensitization with an inhibitor of poly(ADP-ribose) glycohydrolase: A comparison with the PARP1/2/3 inhibitor olaparib	Gravells P, Neale J, Grant E, Nathubhai A, Smith KM, James DI, Bryant HE.	DNA Repair (Amst). 2018 Jan;61:25-36. doi: 10.1016/j.dnarep.2017.11.004. Epub 2017 Nov 22.	Gravells P	DNA Repair (Amst)	2018	2017-11-28	PMC5765821	NA	10.1016/j.dnarep.2017.11.004	NA	1	1	1	Yes
Text mining	PARP2	29479816	PARP inhibitor olaparib sensitizes cholangiocarcinoma cells to radiation	Mao Y, Huang X, Shuang Z, Lin G, Wang J, Duan F, Chen J, Li S.	Cancer Med. 2018 Apr;7(4):1285-1296. doi: 10.1002/cam4.1318. Epub 2018 Feb 26.	Mao Y	Cancer Med	2018	2018-02-27	PMC5911590	NA	10.1002/cam4.1318	0	1	0	1	Yes
Text mining	PARP2	29945991	Talazoparib Is a Potent Radiosensitizer in Small Cell Lung Cancer Cell Lines and Xenografts	Laird JH, Lok BH, Ma J, Bell A, de Stanchina E, Poirier JT, Rudin CM.	Clin Cancer Res. 2018 Oct 15;24(20):5143-5152. doi: 10.1158/1078-0432.CCR-18-0401. Epub 2018 Jun 26.	Laird JH	Clin Cancer Res	2018	2018-06-28	PMC6742772	NIHMS978909	10.1158/1078-0432.CCR-18-0401	1	1	1	1	Yes
Text mining	PARP2	30851349	Characterisation of Deubiquitylating Enzymes in the Cellular Response to High-LET Ionizing Radiation and Complex DNA Damage	Carter RJ, Nickson CM, Thompson JM, Kacperek A, Hill MA, Parsons JL.	Int J Radiat Oncol Biol Phys. 2019 Jul 1;104(3):656-665. doi: 10.1016/j.ijrobp.2019.02.053. Epub 2019 Mar 7.	Carter RJ	Int J Radiat Oncol Biol Phys	2019	2019-03-10	PMC6542414	NA	10.1016/j.ijrobp.2019.02.053	NA	1	0	1	Yes
Text mining	PARP2	30889466	Nitric oxide-donor/PARP-inhibitor combination: A new approach for sensitization to ionizing radiation	Wilson A, Menon V, Khan Z, Alam A, Litovchick L, Yakovlev V.	Redox Biol. 2019 Jun;24:101169. doi: 10.1016/j.redox.2019.101169. Epub 2019 Mar 15.	Wilson A	Redox Biol	2019	2019-03-20	PMC6423503	NA	10.1016/j.redox.2019.101169	0	1	1	1	Yes
Text mining	PARP2	31795418	A Small Compound KJ-28d Enhances the Sensitivity of Non-Small Cell Lung Cancer to Radio- and Chemotherapy	Ryu H, Kim HJ, Song JY, Hwang SG, Kim JS, Kim J, Bui THN, Choi HK, Ahn J.	Int J Mol Sci. 2019 Nov 29;20(23):6026. doi: 10.3390/ijms20236026.	Ryu H	Int J Mol Sci	2019	2019-12-05	PMC6928747	NA	10.3390/ijms20236026	1	1	1	1	Yes
Text mining	PARP2	32576907	Enhancing the anti-tumour activity of (177)Lu-DOTA-octreotate radionuclide therapy in somatostatin receptor-2 expressing tumour models by targeting PARP	Cullinane C, Waldeck K, Kirby L, Rogers BE, Eu P, Tothill RW, Hicks RJ.	Sci Rep. 2020 Jun 23;10(1):10196. doi: 10.1038/s41598-020-67199-9.	Cullinane C	Sci Rep	2020	2020-06-25	PMC7311440	NA	10.1038/s41598-020-67199-9	0	1	0	1	Yes
Text mining	PARP2	33268569	Combinatorial Efficacy of Olaparib with Radiation and ATR Inhibitor Requires PARP1 Protein in Homologous Recombination-Proficient Pancreatic Cancer	Parsels LA, Engelke CG, Parsels J, Flanagan SA, Zhang Q, Tanska D, Wahl DR, Canman CE, Lawrence TS, Morgan MA.	Mol Cancer Ther. 2021 Feb;20(2):263-273. doi: 10.1158/1535-7163.MCT-20-0365. Epub 2020 Dec 2.	Parsels LA	Mol Cancer Ther	2021	2020-12-03	PMC7867626	NIHMS1647180	10.1158/1535-7163.MCT-20-0365	0	1	1	1	Yes
Text mining	PARP2	34201963	Gemcitabine-Based Chemoradiotherapy Enhanced by a PARP Inhibitor in Pancreatic Cancer Cell Lines	Waissi W, Amé JC, Mura C, Noël G, Burckel H.	Int J Mol Sci. 2021 Jun 25;22(13):6825. doi: 10.3390/ijms22136825.	Waissi W	Int J Mol Sci	2021	2021-07-02	PMC8269291	NA	10.3390/ijms22136825	0	1	1	1	Yes
Text mining	PARP2	35421273	Blocking PARP activity with the inhibitor veliparib enhances radiotherapy sensitivity in endometrial carcinoma	Wang J, Xing W, Lin Y, Uskenbayeva N, Yan H, Xu Y, Fang L.	J Clin Lab Anal. 2022 May;36(5):e24435. doi: 10.1002/jcla.24435. Epub 2022 Apr 14.	Wang J	J Clin Lab Anal	2022	2022-04-14	PMC9102625	NA	10.1002/jcla.24435	1	1	1	1	Yes
Text mining	PARP2	36786286	Anti-tumour and radiosensitising effects of PARP inhibitor on cervical cancer xenografts	Xue Q, Enyang W, Tingting G, Xiaolin M, Qipeng M, Song G.	J Obstet Gynaecol. 2023 Dec;43(1):2171783. doi: 10.1080/01443615.2023.2171783.	Xue Q	J Obstet Gynaecol	2023	2023-02-14	NA	NA	10.1080/01443615.2023.2171783	NA	1	NA	1	Yes
Text mining	ATM	29769307	Orally Bioavailable and Blood-Brain Barrier-Penetrating ATM Inhibitor (AZ32) Radiosensitizes Intracranial Gliomas in Mice	Karlin J, Allen J, Ahmad SF, Hughes G, Sheridan V, Odedra R, Farrington P, Cadogan EB, Riches LC, Garcia-Trinidad A, Thomason AG, Patel B, Vincent J, Lau A, Pike KG, Hunt TA, Sule A, Valerie NCK, Biddlestone-Thorpe L, Kahn J, Beckta JM, Mukhopadhyay N, Barlaam B, Degorce SL, Kettle J, Colclough N, Wilson J, Smith A, Barrett IP, Zheng L, Zhang T, Wang Y, Chen K, Pass M, Durant ST, Valerie K.	Mol Cancer Ther. 2018 Aug;17(8):1637-1647. doi: 10.1158/1535-7163.MCT-17-0975. Epub 2018 May 16.	Karlin J	Mol Cancer Ther	2018	2018-05-18	PMC6072596	NIHMS967169	10.1158/1535-7163.MCT-17-0975	NA	1	NA	1	Yes
Text mining	ATM	29620203	Inhibition of DNA‑PK activity sensitizes A549 cells to X‑ray irradiation by inducing the ATM‑dependent DNA damage response	Yang L, Yang X, Tang Y, Zhang D, Zhu L, Wang S, Wang B, Ma T.	Mol Med Rep. 2018 Jun;17(6):7545-7552. doi: 10.3892/mmr.2018.8828. Epub 2018 Mar 29.	Yang L	Mol Med Rep	2018	2018-04-06	PMC5983948	NA	10.3892/mmr.2018.8828	NA	1	NA	1	Yes
Text mining	ATM	25205037	Abrogation of radioresistance in glioblastoma stem-like cells by inhibition of ATM kinase	Carruthers R, Ahmed SU, Strathdee K, Gomez-Roman N, Amoah-Buahin E, Watts C, Chalmers AJ.	Mol Oncol. 2015 Jan;9(1):192-203. doi: 10.1016/j.molonc.2014.08.003. Epub 2014 Aug 24.	Carruthers R	Mol Oncol	2015	2014-09-11	PMC5528679	NA	10.1016/j.molonc.2014.08.003	NA	1	NA	1	Yes
Text mining	ATM	22370485	Dynamic inhibition of ATM kinase provides a strategy for glioblastoma multiforme radiosensitization and growth control	Golding SE, Rosenberg E, Adams BR, Wignarajah S, Beckta JM, O'Connor MJ, Valerie K.	Cell Cycle. 2012 Mar 15;11(6):1167-73. doi: 10.4161/cc.11.6.19576. Epub 2012 Mar 15.	Golding SE	Cell Cycle	2012	2012-02-29	PMC3335919	NA	10.4161/cc.11.6.19576	NA	1	NA	1	Yes
Text mining	ATM	34123995	G2/M Checkpoint Abrogation With Selective Inhibitors Results in Increased Chromatid Breaks and Radiosensitization of 82-6 hTERT and RPE Human Cells	Nikolakopoulou A, Soni A, Habibi M, Karaiskos P, Pantelias G, Terzoudi GI, Iliakis G.	Front Public Health. 2021 May 28;9:675095. doi: 10.3389/fpubh.2021.675095. eCollection 2021.	Nikolakopoulou A	Front Public Health	2021	2021-06-14	PMC8193504	NA	10.3389/fpubh.2021.675095	NA	1	NA	1	Yes
Text mining	ATM	31940492	FBXW7 Confers Radiation Survival by Targeting p53 for Degradation	Cui D, Xiong X, Shu J, Dai X, Sun Y, Zhao Y.	Cell Rep. 2020 Jan 14;30(2):497-509.e4. doi: 10.1016/j.celrep.2019.12.032.	Cui D	Cell Rep	2020	2020-01-16	NA	NA	10.1016/j.celrep.2019.12.032	NA	1	NA	1	Yes
Text mining	ATM	28746371	Ionizing radiation response of primary normal human lens epithelial cells	Hamada N.	PLoS One. 2017 Jul 26;12(7):e0181530. doi: 10.1371/journal.pone.0181530. eCollection 2017.	Hamada N	PLoS One	2017	2017-07-27	PMC5528879	NA	10.1371/journal.pone.0181530	NA	1	NA	1	Yes
Text mining	CDK9	22795803	AZD5438, an inhibitor of Cdk1, 2, and 9, enhances the radiosensitivity of non-small cell lung carcinoma cells	Raghavan P, Tumati V, Yu L, Chan N, Tomimatsu N, Burma S, Bristow RG, Saha D.	Int J Radiat Oncol Biol Phys. 2012 Nov 15;84(4):e507-14. doi: 10.1016/j.ijrobp.2012.05.035. Epub 2012 Jul 12.	Raghavan P	Int J Radiat Oncol Biol Phys	2012	2012-07-17	PMC3623267	NIHMS395825	10.1016/j.ijrobp.2012.05.035	NA	1	NA	1	Yes
Text mining	HDAC1	26582395	Isotype-Specific Inhibition of Histone Deacetylases: Identification of Optimal Targets for Radiosensitization	Kim JH, Moon SH, No M, Kim JJ, Choi EJ, Cho BJ, Kim JS, Kim IH, Kim IA.	Cancer Res Treat. 2016 Jul;48(3):1130-40. doi: 10.4143/crt.2015.206. Epub 2015 Nov 17.	Kim JH	Cancer Res Treat	2016	2015-11-20	PMC4946349	NA	10.4143/crt.2015.206	NA	1	NA	1	Yes
Text mining	MDM2	35179215	Targeting the TP53/MDM2 axis enhances radiation sensitivity in atypical teratoid rhabdoid tumors	Alimova I, Wang D, Danis E, Pierce A, Donson A, Serkova N, Madhavan K, Lakshmanachetty S, Balakrishnan I, Foreman NK, Mitra S, Venkataraman S, Vibhakar R.	Int J Oncol. 2022 Mar;60(3):32. doi: 10.3892/ijo.2022.5322. Epub 2022 Feb 18.	Alimova I	Int J Oncol	2022	2022-02-18	PMC8878716	NA	10.3892/ijo.2022.5322	NA	1	NA	1	Yes
Text mining	MDM2	27108384	MDM2 Inhibition Sensitizes Prostate Cancer Cells to Androgen Ablation and Radiotherapy in a p53-Dependent Manner	Feng FY, Zhang Y, Kothari V, Evans JR, Jackson WC, Chen W, Johnson SB, Luczak C, Wang S, Hamstra DA.	Neoplasia. 2016 Apr;18(4):213-22. doi: 10.1016/j.neo.2016.01.006.	Feng FY	Neoplasia	2016	2016-04-25	PMC4840291	NA	10.1016/j.neo.2016.01.006	NA	1	NA	1	Yes
Text mining	PARP1	23966622	Combining PARP-1 inhibition and radiation in Ewing sarcoma results in lethal DNA damage	Lee HJ, Yoon C, Schmidt B, Park DJ, Zhang AY, Erkizan HV, Toretsky JA, Kirsch DG, Yoon SS.	Mol Cancer Ther. 2013 Nov;12(11):2591-600. doi: 10.1158/1535-7163.MCT-13-0338. Epub 2013 Aug 21.	Lee HJ	Mol Cancer Ther	2013	2013-08-23	PMC3823674	NIHMS517937	10.1158/1535-7163.MCT-13-0338	NA	1	NA	1	Yes
Text mining	PARP1	35421273	Blocking PARP activity with the inhibitor veliparib enhances radiotherapy sensitivity in endometrial carcinoma	Wang J, Xing W, Lin Y, Uskenbayeva N, Yan H, Xu Y, Fang L.	J Clin Lab Anal. 2022 May;36(5):e24435. doi: 10.1002/jcla.24435. Epub 2022 Apr 14.	Wang J	J Clin Lab Anal	2022	2022-04-14	PMC9102625	NA	10.1002/jcla.24435	NA	1	NA	1	Yes
Text mining	PARP1	29479816	PARP inhibitor olaparib sensitizes cholangiocarcinoma cells to radiation	Mao Y, Huang X, Shuang Z, Lin G, Wang J, Duan F, Chen J, Li S.	Cancer Med. 2018 Apr;7(4):1285-1296. doi: 10.1002/cam4.1318. Epub 2018 Feb 26.	Mao Y	Cancer Med	2018	2018-02-27	PMC5911590	NA	10.1002/cam4.1318	NA	1	NA	1	Yes
Text mining	PARP1	23565244	PARP inhibition sensitizes to low dose-rate radiation TMPRSS2-ERG fusion gene-expressing and PTEN-deficient prostate cancer cells	Chatterjee P, Choudhary GS, Sharma A, Singh K, Heston WD, Ciezki J, Klein EA, Almasan A.	PLoS One. 2013;8(4):e60408. doi: 10.1371/journal.pone.0060408. Epub 2013 Apr 2.	Chatterjee P	PLoS One	2013	2013-04-09	PMC3614551	NA	10.1371/journal.pone.0060408	NA	1	NA	1	Yes
Text mining	PARP1	26026052	The TMPRSS2-ERG Gene Fusion Blocks XRCC4-Mediated Nonhomologous End-Joining Repair and Radiosensitizes Prostate Cancer Cells to PARP Inhibition	Chatterjee P, Choudhary GS, Alswillah T, Xiong X, Heston WD, Magi-Galluzzi C, Zhang J, Klein EA, Almasan A.	Mol Cancer Ther. 2015 Aug;14(8):1896-906. doi: 10.1158/1535-7163.MCT-14-0865. Epub 2015 May 29.	Chatterjee P	Mol Cancer Ther	2015	2015-05-31	PMC4529796	NIHMS694854	10.1158/1535-7163.MCT-14-0865	NA	1	NA	1	Yes
Text mining	PRKDC	29344644	Inactivation of DNA-PK by knockdown DNA-PKcs or NU7441 impairs non-homologous end-joining of radiation-induced double strand break repair	Dong J, Ren Y, Zhang T, Wang Z, Ling CC, Li GC, He F, Wang C, Wen B.	Oncol Rep. 2018 Mar;39(3):912-920. doi: 10.3892/or.2018.6217. Epub 2018 Jan 16.	Dong J	Oncol Rep	2018	2018-01-19	PMC5802037	NA	10.3892/or.2018.6217	NA	1	NA	1	Yes
Text mining	ATM	20731837	Gefitinib radiosensitizes non-small cell lung cancer cells through inhibition of ataxia telangiectasia mutated	Park SY, Kim YM, Pyo H.	Mol Cancer. 2010 Aug 23;9:222. doi: 10.1186/1476-4598-9-222.	Park SY	Mol Cancer	2010	2010-08-25	PMC2936341	NA	10.1186/1476-4598-9-222	NA	NA	NA	1	Yes
Text mining	ATM	25093836	A novel ATM/TP53/p21-mediated checkpoint only activated by chronic γ-irradiation	Cao L, Kawai H, Sasatani M, Iizuka D, Masuda Y, Inaba T, Suzuki K, Ootsuyama A, Umata T, Kamiya K, Suzuki F.	PLoS One. 2014 Aug 5;9(8):e104279. doi: 10.1371/journal.pone.0104279. eCollection 2014.	Cao L	PLoS One	2014	2014-08-06	PMC4122452	NA	10.1371/journal.pone.0104279	NA	NA	NA	1	Yes
Text mining	ATM	16238096	Roles of nibrin and AtM/ATR kinases on the G2 checkpoint under endogenous or radio-induced DNA damage	Marcelain K, De La Torre C, González P, Pincheira J.	Biol Res. 2005;38(2-3):179-85. doi: 10.4067/s0716-97602005000200007.	Marcelain K	Biol Res	2005	2005-10-22	NA	NA	10.4067/s0716-97602005000200007	NA	NA	NA	1	Yes
Text mining	ATM	35045984	Targeting Squalene Epoxidase Interrupts Homologous Recombination via the ER Stress Response and Promotes Radiotherapy Efficacy	Hong Z, Liu T, Wan L, Fa P, Kumar P, Cao Y, Prasad CB, Qiu Z, Liu J, Wang H, Li Z, Wang QE, Guo P, Guo D, Yilmaz AS, Lu L, Papandreou I, Jacob NK, Yan C, Zhang X, She QB, Ma Z, Zhang J.	Cancer Res. 2022 Apr 1;82(7):1298-1312. doi: 10.1158/0008-5472.CAN-21-2229.	Hong Z	Cancer Res	2022	2022-01-20	PMC8983553	NIHMS1774769	10.1158/0008-5472.CAN-21-2229	NA	NA	NA	1	Yes
Text mining	ATM	27135971	Torin2 Suppresses Ionizing Radiation-Induced DNA Damage Repair	Udayakumar D, Pandita RK, Horikoshi N, Liu Y, Liu Q, Wong KK, Hunt CR, Gray NS, Minna JD, Pandita TK, Westover KD.	Radiat Res. 2016 May;185(5):527-38. doi: 10.1667/RR14373.1. Epub 2016 May 2.	Udayakumar D	Radiat Res	2016	2016-05-03	PMC4922265	NIHMS788296	10.1667/RR14373.1	NA	NA	NA	1	Yes
Text mining	ATM	23045526	Targeting protein for xenopus kinesin-like protein 2 (TPX2) regulates γ-histone 2AX (γ-H2AX) levels upon ionizing radiation	Neumayer G, Helfricht A, Shim SY, Le HT, Lundin C, Belzil C, Chansard M, Yu Y, Lees-Miller SP, Gruss OJ, van Attikum H, Helleday T, Nguyen MD.	J Biol Chem. 2012 Dec 7;287(50):42206-22. doi: 10.1074/jbc.M112.385674. Epub 2012 Oct 8.	Neumayer G	J Biol Chem	2012	2012-10-10	PMC3516765	NA	10.1074/jbc.M112.385674	NA	NA	NA	1	Yes
Text mining	CDK9	27233076	Selective antitumor activity of roscovitine in head and neck cancer	Gary C, Hajek M, Biktasova A, Bellinger G, Yarbrough WG, Issaeva N.	Oncotarget. 2016 Jun 21;7(25):38598-38611. doi: 10.18632/oncotarget.9560.	Gary C	Oncotarget	2016	2016-05-28	PMC5122414	NA	10.18632/oncotarget.9560	NA	NA	NA	1	Yes
Text mining	HDAC1	31900196	Elevated HDAC activity and altered histone phospho-acetylation confer acquired radio-resistant phenotype to breast cancer cells	Sharda A, Rashid M, Shah SG, Sharma AK, Singh SR, Gera P, Chilkapati MK, Gupta S.	Clin Epigenetics. 2020 Jan 3;12(1):4. doi: 10.1186/s13148-019-0800-4.	Sharda A	Clin Epigenetics	2020	2020-01-05	PMC6942324	NA	10.1186/s13148-019-0800-4	NA	NA	NA	1	Yes
Text mining	MDM2	32724100	Model-based optimization of combination protocols for irradiation-insensitive cancers	Hat B, Jaruszewicz-Błońska J, Lipniacki T.	Sci Rep. 2020 Jul 28;10(1):12652. doi: 10.1038/s41598-020-69380-6.	Hat B	Sci Rep	2020	2020-07-30	PMC7387345	NA	10.1038/s41598-020-69380-6	NA	NA	NA	1	Yes
Text mining	PARP1	25117293	Combined inhibition of Wee1 and PARP1/2 for radiosensitization in pancreatic cancer	Karnak D, Engelke CG, Parsels LA, Kausar T, Wei D, Robertson JR, Marsh KB, Davis MA, Zhao L, Maybaum J, Lawrence TS, Morgan MA.	Clin Cancer Res. 2014 Oct 1;20(19):5085-96. doi: 10.1158/1078-0432.CCR-14-1038. Epub 2014 Aug 12.	Karnak D	Clin Cancer Res	2014	2014-08-14	PMC4184968	NIHMS620730	10.1158/1078-0432.CCR-14-1038	NA	NA	NA	1	Yes
Text mining	PARP1	27515310	An evaluation in vitro of PARP-1 inhibitors, rucaparib and olaparib, as radiosensitisers for the treatment of neuroblastoma	Nile DL, Rae C, Hyndman IJ, Gaze MN, Mairs RJ.	BMC Cancer. 2016 Aug 11;16:621. doi: 10.1186/s12885-016-2656-8.	Nile DL	BMC Cancer	2016	2016-08-13	PMC4982014	NA	10.1186/s12885-016-2656-8	NA	NA	NA	1	Yes
Text mining	PARP1	28118040	PARP-1 Expression Quantified by [(18)F]FluorThanatrace: A Biomarker of Response to PARP Inhibition Adjuvant to Radiation Therapy	Sander Effron S, Makvandi M, Lin L, Xu K, Li S, Lee H, Hou C, Pryma DA, Koch C, Mach RH.	Cancer Biother Radiopharm. 2017 Feb;32(1):9-15. doi: 10.1089/cbr.2016.2133. Epub 2017 Jan 24.	Sander Effron S	Cancer Biother Radiopharm	2017	2017-01-25	PMC5312613	NA	10.1089/cbr.2016.2133	NA	NA	NA	1	Yes
Text mining	PRKDC	35626687	Black Phosphorus Quantum Dots Enhance the Radiosensitivity of Human Renal Cell Carcinoma Cells through Inhibition of DNA-PKcs Kinase	Lang Y, Tian X, Dong HY, Zhang XX, Yu L, Li M, Gu MM, Gao D, Shang ZF.	Cells. 2022 May 16;11(10):1651. doi: 10.3390/cells11101651.	Lang Y	Cells	2022	2022-05-28	PMC9139844	NA	10.3390/cells11101651	NA	NA	NA	1	Yes
Text mining	EGFR	34321039	Functional and mutational analysis after radiation and cetuximab treatment on prostate carcinoma cell line DU145	Schneider R, Gademann G, Ochel HJ, Neumann K, Jandrig B, Hass P, Walke M, Schostak M, Brunner T, Christoph F.	Radiat Oncol. 2021 Jul 28;16(1):137. doi: 10.1186/s13014-021-01859-6.	Schneider R	Radiat Oncol	2021	2021-07-29	PMC8317395	NA	10.1186/s13014-021-01859-6	0	0	NA	NA	Yes
Text mining	EGFR	20103665	Radiosensitization of epidermal growth factor receptor/HER2-positive pancreatic cancer is mediated by inhibition of Akt independent of ras mutational status	Kimple RJ, Vaseva AV, Cox AD, Baerman KM, Calvo BF, Tepper JE, Shields JM, Sartor CI.	Clin Cancer Res. 2010 Feb 1;16(3):912-23. doi: 10.1158/1078-0432.CCR-09-1324. Epub 2010 Jan 26.	Kimple RJ	Clin Cancer Res	2010	2010-01-28	PMC2818631	NIHMS163744	10.1158/1078-0432.CCR-09-1324	NA	0	NA	NA	Yes
Text mining	MAPK1	30986607	Dual blockage of STAT3 and ERK1/2 eliminates radioresistant GBM cells	Xie B, Zhang L, Hu W, Fan M, Jiang N, Duan Y, Jing D, Xiao W, Fragoso RC, Lam KS, Sun LQ, Li JJ.	Redox Biol. 2019 Jun;24:101189. doi: 10.1016/j.redox.2019.101189. Epub 2019 Apr 9.	Xie B	Redox Biol	2019	2019-04-16	PMC6463934	NA	10.1016/j.redox.2019.101189	1	0	NA	NA	Yes
Text mining	ABL1	32439698	AXL Mediates Cetuximab and Radiation Resistance Through Tyrosine 821 and the c-ABL Kinase Pathway in Head and Neck Cancer	McDaniel NK, Iida M, Nickel KP, Longhurst CA, Fischbach SR, Rodems TS, Kranjac CA, Bo AY, Luo Q, Gallagher MM, Welke NB, Mitchell KR, Schulz AE, Eckers JC, Hu R, Salgia R, Hong S, Bruce JY, Kimple RJ, Wheeler DL.	Clin Cancer Res. 2020 Aug 15;26(16):4349-4359. doi: 10.1158/1078-0432.CCR-19-3142. Epub 2020 May 21.	McDaniel NK	Clin Cancer Res	2020	2020-05-23	PMC7442604	NIHMS1596993	10.1158/1078-0432.CCR-19-3142	1	1	NA	NA	Yes
Text mining	ABL1	23154488	The effect of imatinib mesylate on the proliferation, invasive ability, and radiosensitivity of retinoblastoma cell lines	de Moura LR, Marshall JC, Di Cesare S, Fernandes BF, Antecka E, Burnier MN.	Eye (Lond). 2013 Jan;27(1):92-9. doi: 10.1038/eye.2012.231. Epub 2012 Nov 16.	de Moura LR	Eye (Lond)	2013	2012-11-17	PMC3545385	NA	10.1038/eye.2012.231	1	1	NA	NA	Yes
Text mining	ABL1	20691121	In vitro effects of imatinib mesylate on radiosensitivity and chemosensitivity of breast cancer cells	Weigel MT, Dahmke L, Schem C, Bauerschlag DO, Weber K, Niehoff P, Bauer M, Strauss A, Jonat W, Maass N, Mundhenke C.	BMC Cancer. 2010 Aug 9;10:412. doi: 10.1186/1471-2407-10-412.	Weigel MT	BMC Cancer	2010	2010-08-10	PMC2925350	NA	10.1186/1471-2407-10-412	NA	1	NA	NA	Yes
Text mining	EGFR	33227356	Radiotherapy enhances uptake and efficacy of (90)Y-cetuximab: A preclinical trial	Dietrich A, Andreeff M, Koi L, Bergmann R, Schubert M, Schreiner L, Löck S, Sihver W, Freudenberg R, Hering S, Pietzsch HJ, Steinbach J, Kotzerke J, Baumann M, Krause M.	Radiother Oncol. 2021 Feb;155:285-292. doi: 10.1016/j.radonc.2020.11.013. Epub 2020 Nov 21.	Dietrich A	Radiother Oncol	2021	2020-11-23	NA	NA	10.1016/j.radonc.2020.11.013	NA	1	NA	NA	Yes
Text mining	EGFR	31359406	Radioresistance of KRAS/TP53-mutated lung cancer can be overcome by radiation dose escalation or EGFR tyrosine kinase inhibition in vivo	Gurtner K, Kryzmien Z, Koi L, Wang M, Benes CH, Hering S, Willers H, Baumann M, Krause M.	Int J Cancer. 2020 Jul 15;147(2):472-477. doi: 10.1002/ijc.32598. Epub 2019 Aug 19.	Gurtner K	Int J Cancer	2020	2019-07-31	PMC7440664	NIHMS1617233	10.1002/ijc.32598	NA	1	NA	NA	Yes
Text mining	EGFR	30678455	EGFR inhibitor C225 Increases the Radio-Sensitivity of Human Breast Cancer Cells	Yao Z, Peng P, Xu D, Zhou X, Pan Z, Li Z, Yao J, Chen J.	Asian Pac J Cancer Prev. 2019 Jan 25;20(1):311-319. doi: 10.31557/APJCP.2019.20.1.311.	Yao Z	Asian Pac J Cancer Prev	2019	2019-01-26	PMC6485551	NA	10.31557/APJCP.2019.20.1.311	1	1	NA	NA	Yes
Text mining	EGFR	30038488	Radiosensitivity enhancement by combined treatment of nimotuzumab and celecoxib on nasopharyngeal carcinoma cells	Huang J, Yuan X, Pang Q, Zhang H, Yu J, Yang B, Zhou L, Zhang F, Liu F.	Drug Des Devel Ther. 2018 Jul 16;12:2223-2231. doi: 10.2147/DDDT.S163595. eCollection 2018.	Huang J	Drug Des Devel Ther	2018	2018-07-25	PMC6052925	NA	10.2147/DDDT.S163595	0	1	NA	NA	Yes
Text mining	EGFR	25987640	Sensitization of Radiation or Gemcitabine-Based Chemoradiation Therapeutic Effect by Nimotuzumab in Pancreatic Cancer Cells	Gao C, Wu X, Yan Y, Meng L, Shan D, Li Y, Han B.	Technol Cancer Res Treat. 2016 Jun;15(3):446-52. doi: 10.1177/1533034615585209. Epub 2015 May 18.	Gao C	Technol Cancer Res Treat	2016	2015-05-20	NA	NA	10.1177/1533034615585209	1	1	NA	NA	Yes
Text mining	EGFR	25444177	Effect of combined irradiation and EGFR/Erb-B inhibition with BIBW 2992 on proliferation and tumour cure in cell lines and xenografts	Gurtner K, Ebert N, Pfitzmann D, Eicheler W, Zips D, Baumann M, Krause M.	Radiat Oncol. 2014 Dec 2;9:261. doi: 10.1186/s13014-014-0261-z.	Gurtner K	Radiat Oncol	2014	2014-12-03	PMC4271482	NA	10.1186/s13014-014-0261-z	1	1	NA	NA	Yes
Text mining	EGFR	25401399	Synthetic genistein glycosides inhibiting EGFR phosphorylation enhance the effect of radiation in HCT 116 colon cancer cells	Gruca A, Krawczyk Z, Szeja W, Grynkiewicz G, Rusin A.	Molecules. 2014 Nov 13;19(11):18558-73. doi: 10.3390/molecules191118558.	Gruca A	Molecules	2014	2014-11-18	PMC6270897	NA	10.3390/molecules191118558	NA	1	NA	NA	Yes
Text mining	EGFR	25245676	Inhibition of SphK1 reduces radiation-induced migration and enhances sensitivity to cetuximab treatment by affecting the EGFR / SphK1 crosstalk	Schiefler C, Piontek G, Doescher J, Schuettler D, Mißlbeck M, Rudelius M, Haug A, Reiter R, Brockhoff G, Pickhard A.	Oncotarget. 2014 Oct 30;5(20):9877-88. doi: 10.18632/oncotarget.2436.	Schiefler C	Oncotarget	2014	2014-09-24	PMC4259444	NA	10.18632/oncotarget.2436	1	1	NA	NA	Yes
Text mining	EGFR	25077442	Dasatinib worsens the effect of cetuximab in combination with fractionated radiotherapy in FaDu- and A431-derived xenografted tumours	Baro M, de Llobet LI, Figueras A, Skvortsova I, Mesia R, Balart J.	Br J Cancer. 2014 Sep 23;111(7):1310-8. doi: 10.1038/bjc.2014.432. Epub 2014 Jul 31.	Baro M	Br J Cancer	2014	2014-08-01	PMC4183853	NA	10.1038/bjc.2014.432	1	1	NA	NA	Yes
Text mining	EGFR	23777562	Co-inhibition of epidermal growth factor receptor and insulin-like growth factor receptor 1 enhances radiosensitivity in human breast cancer cells	Li P, Veldwijk MR, Zhang Q, Li ZB, Xu WC, Fu S.	BMC Cancer. 2013 Jun 19;13:297. doi: 10.1186/1471-2407-13-297.	Li P	BMC Cancer	2013	2013-06-20	PMC3697997	NA	10.1186/1471-2407-13-297	1	1	NA	NA	Yes
Text mining	EGFR	23232108	Nimotuzumab promotes radiosensitivity of EGFR-overexpression esophageal squamous cell carcinoma cells by upregulating IGFBP-3	Zhao L, He LR, Xi M, Cai MY, Shen JX, Li QQ, Liao YJ, Qian D, Feng ZZ, Zeng YX, Xie D, Liu MZ.	J Transl Med. 2012 Dec 11;10:249. doi: 10.1186/1479-5876-10-249.	Zhao L	J Transl Med	2012	2012-12-13	PMC3540017	NA	10.1186/1479-5876-10-249	NA	1	NA	NA	Yes
Text mining	EGFR	22348829	The anti-EGFR antibody cetuximab sensitizes human head and neck squamous cell carcinoma cells to radiation in part through inhibiting radiation-induced upregulation of HIF-1α	Lu H, Liang K, Lu Y, Fan Z.	Cancer Lett. 2012 Sep 1;322(1):78-85. doi: 10.1016/j.canlet.2012.02.012. Epub 2012 Feb 17.	Lu H	Cancer Lett	2012	2012-02-22	PMC3361552	NIHMS358241	10.1016/j.canlet.2012.02.012	NA	1	NA	NA	Yes
Text mining	EGFR	22242139	Irreversible EGFR inhibitor EKB-569 targets low-LET γ-radiation-triggered rel orchestration and potentiates cell death in squamous cell carcinoma	Aravindan N, Thomas CR Jr, Aravindan S, Mohan AS, Veeraraghavan J, Natarajan M.	PLoS One. 2011;6(12):e29705. doi: 10.1371/journal.pone.0029705. Epub 2011 Dec 29.	Aravindan N	PLoS One	2011	2012-01-14	PMC3248439	NA	10.1371/journal.pone.0029705	1	1	NA	NA	Yes
Text mining	EGFR	21896192	Inhibition of radiation induced migration of human head and neck squamous cell carcinoma cells by blocking of EGF receptor pathways	Pickhard AC, Margraf J, Knopf A, Stark T, Piontek G, Beck C, Boulesteix AL, Scherer EQ, Pigorsch S, Schlegel J, Arnold W, Reiter R.	BMC Cancer. 2011 Sep 6;11:388. doi: 10.1186/1471-2407-11-388.	Pickhard AC	BMC Cancer	2011	2011-09-08	PMC3224383	NA	10.1186/1471-2407-11-388	NA	1	NA	NA	Yes
Text mining	EGFR	20798193	Cetuximab may inhibit tumor growth and angiogenesis induced by ionizing radiation: a preclinical rationale for maintenance treatment after radiotherapy	Pueyo G, Mesia R, Figueras A, Lozano A, Baro M, Vazquez S, Capella G, Balart J.	Oncologist. 2010;15(9):976-86. doi: 10.1634/theoncologist.2008-0290. Epub 2010 Aug 26.	Pueyo G	Oncologist	2010	2010-08-28	PMC3228040	NA	10.1634/theoncologist.2008-0290	1	1	NA	NA	Yes
Text mining	EGFR	20457354	Lapatinib in combination with radiation diminishes tumor regrowth in HER2+ and basal-like/EGFR+ breast tumor xenografts	Sambade MJ, Kimple RJ, Camp JT, Peters E, Livasy CA, Sartor CI, Shields JM.	Int J Radiat Oncol Biol Phys. 2010 Jun 1;77(2):575-81. doi: 10.1016/j.ijrobp.2009.12.063.	Sambade MJ	Int J Radiat Oncol Biol Phys	2010	2010-05-12	PMC2976524	NIHMS243711	10.1016/j.ijrobp.2009.12.063	0	1	NA	NA	Yes
Text mining	EGFR	19853943	Mechanism of lapatinib-mediated radiosensitization of breast cancer cells is primarily by inhibition of the Raf>MEK>ERK mitogen-activated protein kinase cascade and radiosensitization of lapatinib-resistant cells restored by direct inhibition of MEK	Sambade MJ, Camp JT, Kimple RJ, Sartor CI, Shields JM.	Radiother Oncol. 2009 Dec;93(3):639-44. doi: 10.1016/j.radonc.2009.09.006. Epub 2009 Oct 23.	Sambade MJ	Radiother Oncol	2009	2009-10-27	PMC2799330	NIHMS162857	10.1016/j.radonc.2009.09.006	NA	1	NA	NA	Yes
Text mining	EGFR	19828040	Radiation-induced Akt activation modulates radioresistance in human glioblastoma cells	Li HF, Kim JS, Waldman T.	Radiat Oncol. 2009 Oct 14;4:43. doi: 10.1186/1748-717X-4-43.	Li HF	Radiat Oncol	2009	2009-10-16	PMC2765447	NA	10.1186/1748-717X-4-43	NA	1	NA	NA	Yes
Text mining	EGFR	19723324	The drug-resistance to gefitinib in PTEN low expression cancer cells is reversed by irradiation in vitro	Zhuang HQ, Wang J, Yuan ZY, Zhao LJ, Wang P, Wang CL.	J Exp Clin Cancer Res. 2009 Sep 1;28(1):123. doi: 10.1186/1756-9966-28-123.	Zhuang HQ	J Exp Clin Cancer Res	2009	2009-09-03	PMC2741431	NA	10.1186/1756-9966-28-123	0	1	NA	NA	Yes
Text mining	EGFR	19654571	Combination of cetuximab with chemoradiation, trastuzumab or MAPK inhibitors: mechanisms of sensitisation of cervical cancer cells	Meira DD, de Almeida VH, Mororó JS, Nóbrega I, Bardella L, Silva RL, Albano RM, Ferreira CG.	Br J Cancer. 2009 Sep 1;101(5):782-91. doi: 10.1038/sj.bjc.6605216. Epub 2009 Aug 4.	Meira DD	Br J Cancer	2009	2009-08-06	PMC2736849	NA	10.1038/sj.bjc.6605216	1	1	NA	NA	Yes
Text mining	EGFR	19509222	Role of cell cycle in epidermal growth factor receptor inhibitor-mediated radiosensitization	Ahsan A, Hiniker SM, Davis MA, Lawrence TS, Nyati MK.	Cancer Res. 2009 Jun 15;69(12):5108-14. doi: 10.1158/0008-5472.CAN-09-0466. Epub 2009 Jun 9.	Ahsan A	Cancer Res	2009	2009-06-11	PMC2697971	NIHMS113001	10.1158/0008-5472.CAN-09-0466	NA	1	NA	NA	Yes
Text mining	EGFR	19435898	EGFRvIII and DNA double-strand break repair: a molecular mechanism for radioresistance in glioblastoma	Mukherjee B, McEllin B, Camacho CV, Tomimatsu N, Sirasanagandala S, Nannepaga S, Hatanpaa KJ, Mickey B, Madden C, Maher E, Boothman DA, Furnari F, Cavenee WK, Bachoo RM, Burma S.	Cancer Res. 2009 May 15;69(10):4252-9. doi: 10.1158/0008-5472.CAN-08-4853. Epub 2009 May 12.	Mukherjee B	Cancer Res	2009	2009-05-14	PMC2694953	NIHMS103754	10.1158/0008-5472.CAN-08-4853	NA	1	NA	NA	Yes
Text mining	EGFR	19414361	ZD1839 (IRESSA) stabilizes p27Kip1 and enhances radiosensitivity in cholangiocarcinoma cell lines	Yabuuchi S, Katayose Y, Oda A, Mizuma M, Shirasou S, Sasaki T, Yamamoto K, Oikawa M, Rikiyama T, Onogawa T, Yoshida H, Ohtuska H, Motoi F, Egawa S, Unno M.	Anticancer Res. 2009 Apr;29(4):1169-80.	Yabuuchi S	Anticancer Res	2009	2009-05-06	NA	NA		1	1	NA	NA	Yes
Text mining	EGFR	19293809	Radiosensitisation of U87MG brain tumours by anti-epidermal growth factor receptor monoclonal antibodies	Diaz Miqueli A, Rolff J, Lemm M, Fichtner I, Perez R, Montero E.	Br J Cancer. 2009 Mar 24;100(6):950-8. doi: 10.1038/sj.bjc.6604943.	Diaz Miqueli A	Br J Cancer	2009	2009-03-19	PMC2661790	NA	10.1038/sj.bjc.6604943	0	1	NA	NA	Yes
Text mining	EGFR	17609586	Combination treatment with ionising radiation and gefitinib ('Iressa', ZD1839), an epidermal growth factor receptor (EGFR) inhibitor, significantly inhibits bladder cancer cell growth in vitro and in vivo	Colquhoun AJ, Mchugh LA, Tulchinsky E, Kriajevska M, Mellon JK.	J Radiat Res. 2007 Sep;48(5):351-60. doi: 10.1269/jrr.07014. Epub 2007 Jul 3.	Colquhoun AJ	J Radiat Res	2007	2007-07-05	NA	NA	10.1269/jrr.07014	1	1	NA	NA	Yes
Text mining	EGFR	17460778	Oncogenic K-Ras signals through epidermal growth factor receptor and wild-type H-Ras to promote radiation survival in pancreatic and colorectal carcinoma cells	Cengel KA, Voong KR, Chandrasekaran S, Maggiorella L, Brunner TB, Stanbridge E, Kao GD, McKenna WG, Bernhard EJ.	Neoplasia. 2007 Apr;9(4):341-8. doi: 10.1593/neo.06823.	Cengel KA	Neoplasia	2007	2007-04-27	PMC1854847	NA	10.1593/neo.06823	NA	1	NA	NA	Yes
Text mining	EGFR	16818947	Radioimmunotherapy of head and neck cancer xenografts using 131I-labeled antibody L19-SIP for selective targeting of tumor vasculature	Tijink BM, Neri D, Leemans CR, Budde M, Dinkelborg LM, Stigter-van Walsum M, Zardi L, van Dongen GA.	J Nucl Med. 2006 Jul;47(7):1127-35.	Tijink BM	J Nucl Med	2006	2006-07-05	NA	NA		1	1	NA	NA	Yes
Text mining	EGFR	16508686	Gefitinib, an epidermal growth factor receptor blockade agent, shows additional or synergistic effects on the radiosensitivity of esophageal cancer cells in vitro	Taira N, Doihara H, Oota T, Hara F, Shien T, Takahashi H, Yoshitomi S, Ishibe Y, Shimizu N.	Acta Med Okayama. 2006 Feb;60(1):25-34. doi: 10.18926/AMO/30755.	Taira N	Acta Med Okayama	2006	2006-03-02	NA	NA	10.18926/AMO/30755	1	1	NA	NA	Yes
Text mining	EGFR	15161032	Selective inhibition of survival signal transduction pathways enhanced radiosensitivity in human esophageal cancer cell lines in vitro	Akimoto T, Nonaka T, Harashima K, Ishikawa H, Sakurai H, Mitsuhashi N.	Anticancer Res. 2004 Mar-Apr;24(2B):811-9.	Akimoto T	Anticancer Res	2004	2004-05-27	NA	NA		NA	1	NA	NA	Yes
Text mining	ILK	18464290	Alphavbeta3 and alphavbeta5 integrins control glioma cell response to ionising radiation through ILK and RhoB	Monferran S, Skuli N, Delmas C, Favre G, Bonnet J, Cohen-Jonathan-Moyal E, Toulas C.	Int J Cancer. 2008 Jul 15;123(2):357-364. doi: 10.1002/ijc.23498.	Monferran S	Int J Cancer	2008	2008-05-09	NA	NA	10.1002/ijc.23498	NA	1	NA	NA	Yes
Text mining	ITGA6	18058365	alpha6 integrin cleavage: sensitizing human prostate cancer to ionizing radiation	Pawar SC, Dougherty S, Pennington ME, Demetriou MC, Stea BD, Dorr RT, Cress AE.	Int J Radiat Biol. 2007 Nov-Dec;83(11-12):761-7. doi: 10.1080/09553000701633135.	Pawar SC	Int J Radiat Biol	2007	2007-12-07	PMC2732343	NIHMS121881	10.1080/09553000701633135	NA	1	NA	NA	Yes
Text mining	ITGA6	29204055	Combined treatment of pancreatic cancer xenograft with (90)Y-ITGA6B4-mediated radioimmunotherapy and PI3K/mTOR inhibitor	Aung W, Tsuji AB, Sudo H, Sugyo A, Ukai Y, Kouda K, Kurosawa Y, Furukawa T, Saga T, Higashi T.	World J Gastroenterol. 2017 Nov 14;23(42):7551-7562. doi: 10.3748/wjg.v23.i42.7551.	Aung W	World J Gastroenterol	2017	2017-12-06	PMC5698248	NA	10.3748/wjg.v23.i42.7551	NA	1	NA	NA	Yes
Text mining	ITGB1	20516121	Breast cancer cells in three-dimensional culture display an enhanced radioresponse after coordinate targeting of integrin alpha5beta1 and fibronectin	Nam JM, Onodera Y, Bissell MJ, Park CC.	Cancer Res. 2010 Jul 1;70(13):5238-48. doi: 10.1158/0008-5472.CAN-09-2319. Epub 2010 Jun 1.	Nam JM	Cancer Res	2010	2010-06-03	PMC2933183	NIHMS221732	10.1158/0008-5472.CAN-09-2319	0	1	NA	NA	Yes
Text mining	ITGB1	23359252	β1 integrins mediate resistance to ionizing radiation in vivo by inhibiting c-Jun amino terminal kinase 1	Goel HL, Sayeed A, Breen M, Zarif MJ, Garlick DS, Leav I, Davis RJ, Fitzgerald TJ, Morrione A, Hsieh CC, Liu Q, Dicker AP, Altieri DC, Languino LR.	J Cell Physiol. 2013 Jul;228(7):1601-9. doi: 10.1002/jcp.24323.	Goel HL	J Cell Physiol	2013	2013-01-30	PMC3749928	NIHMS481338	10.1002/jcp.24323	0	1	NA	NA	Yes
Text mining	ITGB1	23883667	β1-Integrin via NF-κB signaling is essential for acquisition of invasiveness in a model of radiation treated in situ breast cancer	Nam JM, Ahmed KM, Costes S, Zhang H, Onodera Y, Olshen AB, Hatanaka KC, Kinoshita R, Ishikawa M, Sabe H, Shirato H, Park CC.	Breast Cancer Res. 2013;15(4):R60. doi: 10.1186/bcr3454.	Nam JM	Breast Cancer Res	2013	2013-07-26	PMC3978561	NA	10.1186/bcr3454	0	1	NA	NA	Yes
Text mining	ITGB1	28954241	Targeting the Cohesive Cluster Phenotype in Chordoma via β1 Integrin Increases Ionizing Radiation Efficacy	Harryman WL, Gard JMC, Pond KW, Simpson SJ, Heppner LH, Hernandez-Cortes D, Little AS, Eschbacher JM, Cress AE.	Neoplasia. 2017 Nov;19(11):919-927. doi: 10.1016/j.neo.2017.08.005. Epub 2017 Sep 24.	Harryman WL	Neoplasia	2017	2017-09-28	PMC5614733	NA	10.1016/j.neo.2017.08.005	1	1	NA	NA	Yes
Text mining	ITGB1	31658985	Collective cancer invasion forms an integrin-dependent radioresistant niche	Haeger A, Alexander S, Vullings M, Kaiser FMP, Veelken C, Flucke U, Koehl GE, Hirschberg M, Flentje M, Hoffman RM, Geissler EK, Kissler S, Friedl P.	J Exp Med. 2020 Jan 6;217(1):e20181184. doi: 10.1084/jem.20181184.	Haeger A	J Exp Med	2020	2019-10-30	PMC7037234	NA	10.1084/jem.20181184	1	1	NA	NA	Yes
Text mining	ITGB1	35944750	CD146 interaction with integrin β1 activates LATS1-YAP signaling and induces radiation-resistance in breast cancer cells	Liang Y, Zhou X, Xie Q, Sun H, Huang K, Chen H, Wang W, Zhou B, Wei X, Zeng D, Lin H.	Cancer Lett. 2022 Oct 10;546:215856. doi: 10.1016/j.canlet.2022.215856. Epub 2022 Aug 6.	Liang Y	Cancer Lett	2022	2022-08-09	NA	NA	10.1016/j.canlet.2022.215856	0	1	NA	NA	Yes
Text mining	MAPK1	19843666	The mitogen-activated protein/extracellular signal-regulated kinase kinase 1/2 inhibitor AZD6244 (ARRY-142886) enhances the radiation responsiveness of lung and colorectal tumor xenografts	Shannon AM, Telfer BA, Smith PD, Babur M, Logie A, Wilkinson RW, Debray C, Stratford IJ, Williams KJ, Wedge SR.	Clin Cancer Res. 2009 Nov 1;15(21):6619-29. doi: 10.1158/1078-0432.CCR-08-2958. Epub 2009 Oct 20.	Shannon AM	Clin Cancer Res	2009	2009-10-22	NA	NA	10.1158/1078-0432.CCR-08-2958	1	1	NA	NA	Yes
Text mining	MAPK1	31547056	Platelet-Derived Growth Factor Receptor and Ionizing Radiation in High Grade Glioma Cell Lines							NA	NA		1	1	NA	NA	Yes
Text mining	MAPK1	34066541	Activated ERK Signaling Is One of the Major Hub Signals Related to the Acquisition of Radiotherapy-Resistant MDA-MB-231 Breast Cancer Cells	Paramanantham A, Jung EJ, Go SI, Jeong BK, Jung JM, Hong SC, Kim GS, Lee WS.	Int J Mol Sci. 2021 May 6;22(9):4940. doi: 10.3390/ijms22094940.	Paramanantham A	Int J Mol Sci	2021	2021-06-02	PMC8124562	NA	10.3390/ijms22094940	1	1	1	NA	Yes
Text mining	MAPK8	31547056	Platelet-Derived Growth Factor Receptor and Ionizing Radiation in High Grade Glioma Cell Lines	Alexandru O, Sevastre AS, Castro J, Artene SA, Tache DE, Purcaru OS, Sfredel V, Tataranu LG, Dricu A.	Int J Mol Sci. 2019 Sep 20;20(19):4663. doi: 10.3390/ijms20194663.	Alexandru O	Int J Mol Sci	2019	2019-09-25	PMC6802357	NA	10.3390/ijms20194663	1	1	NA	NA	Yes
Text mining	PARP2	22404155	Radiosensitization effect of poly(ADP-ribose) polymerase inhibition in cells exposed to low and high liner energy transfer radiation	Hirai T, Shirai H, Fujimori H, Okayasu R, Sasai K, Masutani M.	Cancer Sci. 2012 Jun;103(6):1045-50. doi: 10.1111/j.1349-7006.2012.02268.x. Epub 2012 Apr 19.	Hirai T	Cancer Sci	2012	2012-03-13	PMC7685087	NA	10.1111/j.1349-7006.2012.02268.x	NA	1	NA	NA	Yes
Text mining	PARP2	22524618	The combination of olaparib and camptothecin for effective radiosensitization	Miura K, Sakata K, Someya M, Matsumoto Y, Matsumoto H, Takahashi A, Hareyama M.	Radiat Oncol. 2012 Apr 23;7:62. doi: 10.1186/1748-717X-7-62.	Miura K	Radiat Oncol	2012	2012-04-25	PMC3430568	NA	10.1186/1748-717X-7-62	1	1	NA	NA	Yes
Text mining	PARP2	25139788	PARP inhibition and the radiosensitizing effects of the PARP inhibitor ABT-888 in in vitro hepatocellular carcinoma models	Guillot C, Favaudon V, Herceg Z, Sagne C, Sauvaigo S, Merle P, Hall J, Chemin I.	BMC Cancer. 2014 Aug 20;14:603. doi: 10.1186/1471-2407-14-603.	Guillot C	BMC Cancer	2014	2014-08-21	PMC4153905	NA	10.1186/1471-2407-14-603	NA	1	NA	NA	Yes
Text mining	PARP2	25369795	RNA-seq profiling of a radiation resistant and radiation sensitive prostate cancer cell line highlights opposing regulation of DNA repair and targets for radiosensitization	Young A, Berry R, Holloway AF, Blackburn NB, Dickinson JL, Skala M, Phillips JL, Brettingham-Moore KH.	BMC Cancer. 2014 Nov 4;14:808. doi: 10.1186/1471-2407-14-808.	Young A	BMC Cancer	2014	2014-11-06	PMC4233036	NA	10.1186/1471-2407-14-808	0	1	NA	NA	Yes
Text mining	PARP2	27515310	An evaluation in vitro of PARP-1 inhibitors, rucaparib and olaparib, as radiosensitisers for the treatment of neuroblastoma	Nile DL, Rae C, Hyndman IJ, Gaze MN, Mairs RJ.	BMC Cancer. 2016 Aug 11;16:621. doi: 10.1186/s12885-016-2656-8.	Nile DL	BMC Cancer	2016	2016-08-13	PMC4982014	NA	10.1186/s12885-016-2656-8	0	1	NA	NA	Yes
Text mining	PARP2	29511347	PARP-1 inhibition with or without ionizing radiation confers reactive oxygen species-mediated cytotoxicity preferentially to cancer cells with mutant TP53	Liu Q, Gheorghiu L, Drumm M, Clayman R, Eidelman A, Wszolek MF, Olumi A, Feldman A, Wang M, Marcar L, Citrin DE, Wu CL, Benes CH, Efstathiou JA, Willers H.	Oncogene. 2018 May;37(21):2793-2805. doi: 10.1038/s41388-018-0130-6. Epub 2018 Mar 7.	Liu Q	Oncogene	2018	2018-03-08	PMC5970015	NIHMS923164	10.1038/s41388-018-0130-6	1	1	1	NA	Yes
Text mining	PARP2	32036006	Combination Therapy with Radiation and PARP Inhibition Enhances Responsiveness to Anti-PD-1 Therapy in Colorectal Tumor Models	Seyedin SN, Hasibuzzaman MM, Pham V, Petronek MS, Callaghan C, Kalen AL, Mapuskar KA, Mott SL, Spitz DR, Allen BG, Caster JM.	Int J Radiat Oncol Biol Phys. 2020 Sep 1;108(1):81-92. doi: 10.1016/j.ijrobp.2020.01.030. Epub 2020 Feb 6.	Seyedin SN	Int J Radiat Oncol Biol Phys	2020	2020-02-10	PMC7416439	NIHMS1568927	10.1016/j.ijrobp.2020.01.030	0	1	NA	NA	Yes
Text mining	PARP2	33358698	Targeting NPM1 in irradiated cells inhibits NPM1 binding to RAD51, RAD51 foci formation and radiosensitizes NSCLC	Traver G, Sekhar KR, Crooks PA, Keeney DS, Freeman ML.	Cancer Lett. 2021 Mar 1;500:220-227. doi: 10.1016/j.canlet.2020.12.023. Epub 2020 Dec 21.	Traver G	Cancer Lett	2021	2020-12-28	PMC7822076	NIHMS1658200	10.1016/j.canlet.2020.12.023	0	1	NA	NA	Yes
Text mining	PARP2	34158341	Radiopotentiation Profiling of Multiple Inhibitors of the DNA Damage Response for Early Clinical Development	Gill SJ, Wijnhoven PWG, Fok JHL, Lloyd RL, Cairns J, Armenia J, Nikkilä J, Lau A, Bakkenist CJ, Galbraith SM, Vens C, O'Connor MJ.	Mol Cancer Ther. 2021 Sep;20(9):1614-1626. doi: 10.1158/1535-7163.MCT-20-0502. Epub 2021 Jun 22.	Gill SJ	Mol Cancer Ther	2021	2021-06-23	PMC8650722	NIHMS1718784	10.1158/1535-7163.MCT-20-0502	1	1	NA	NA	Yes
Text mining	PARP2	36361678	PTEN Loss Enhances Error-Prone DSB Processing and Tumor Cell Radiosensitivity by Suppressing RAD51 Expression and Homologous Recombination	Pei X, Mladenov E, Soni A, Li F, Stuschke M, Iliakis G.	Int J Mol Sci. 2022 Oct 25;23(21):12876. doi: 10.3390/ijms232112876.	Pei X	Int J Mol Sci	2022	2022-11-11	PMC9658850	NA	10.3390/ijms232112876	0	1	NA	NA	Yes
Text mining	PTK2	27286256	HER2 reduces breast cancer radiosensitivity by activating focal adhesion kinase in vitro and in vivo	Hou J, Zhou Z, Chen X, Zhao R, Yang Z, Wei N, Ni Q, Feng Y, Yu X, Ma J, Guo X.	Oncotarget. 2016 Jul 19;7(29):45186-45198. doi: 10.18632/oncotarget.9870.	Hou J	Oncotarget	2016	2016-06-11	PMC5216715	NA	10.18632/oncotarget.9870	0	1	NA	NA	Yes
Text mining	PTK2	32651227	Radiosensitization by Kinase Inhibition Revealed by Phosphoproteomic Analysis of Pancreatic Cancer Cells	Wiechmann S, Saupp E, Schilling D, Heinzlmeir S, Schneider G, Schmid RM, Combs SE, Kuster B, Dobiasch S.	Mol Cell Proteomics. 2020 Oct;19(10):1649-1663. doi: 10.1074/mcp.RA120.002046. Epub 2020 Jul 10.	Wiechmann S	Mol Cell Proteomics	2020	2020-07-12	PMC8014995	NA	10.1074/mcp.RA120.002046	1	1	NA	NA	Yes
Text mining	PTK2	34343607	Screening and Validation of Molecular Targeted Radiosensitizers	Willers H, Pan X, Borgeaud N, Korovina I, Koi L, Egan R, Greninger P, Rosenkranz A, Kung J, Liss AS, Parsels LA, Morgan MA, Lawrence TS, Lin SH, Hong TS, Yeap BY, Wirth LJ, Hata AN, Ott CJ, Benes CH, Baumann M, Krause M.	Int J Radiat Oncol Biol Phys. 2021 Dec 1;111(5):e63-e74. doi: 10.1016/j.ijrobp.2021.07.1694. Epub 2021 Jul 31.	Willers H	Int J Radiat Oncol Biol Phys	2021	2021-08-03	PMC8602724	NIHMS1731250	10.1016/j.ijrobp.2021.07.1694	NA	1	NA	NA	Yes
Text mining	SYNM	34469741	GAGE mediates radio resistance in cervical cancers via the regulation of chromatin accessibility	Nin DS, Wujanto C, Tan TZ, Lim D, Damen JMA, Wu KY, Dai ZM, Lee ZW, Idres SB, Leong YH, Jha S, Ng JS, Low JJH, Chang SC, Tan DSP, Wu W, Choo BA, Deng LW.	Cell Rep. 2021 Aug 31;36(9):109621. doi: 10.1016/j.celrep.2021.109621.	Nin DS	Cell Rep	2021	2021-09-01	NA	NA	10.1016/j.celrep.2021.109621	NA	1	NA	NA	Yes
Text mining	ABL1	31795835	Enhancing the abscopal effect of radiation and immune checkpoint inhibitor therapies with magnetic nanoparticle hyperthermia in a model of metastatic breast cancer	Oei AL, Korangath P, Mulka K, Helenius M, Coulter JB, Stewart J, Velarde E, Crezee J, Simons B, Stalpers LJA, Kok HP, Gabrielson K, Franken NAP, Ivkov R.	Int J Hyperthermia. 2019 Nov;36(sup1):47-63. doi: 10.1080/02656736.2019.1685686.	Oei AL	Int J Hyperthermia	2019	2019-12-05	PMC7017719	NIHMS1550277	10.1080/02656736.2019.1685686	NA	NA	NA	NA	Yes
Text mining	ABL1	26583567	Novel oral transforming growth factor-β signaling inhibitor EW-7197 eradicates CML-initiating cells	Naka K, Ishihara K, Jomen Y, Jin CH, Kim DH, Gu YK, Jeong ES, Li S, Krause DS, Kim DW, Bae E, Takihara Y, Hirao A, Oshima H, Oshima M, Ooshima A, Sheen YY, Kim SJ, Kim DK.	Cancer Sci. 2016 Feb;107(2):140-8. doi: 10.1111/cas.12849. Epub 2016 Jan 26.	Naka K	Cancer Sci	2016	2015-11-20	PMC4768399	NA	10.1111/cas.12849	NA	NA	NA	NA	Yes
Text mining	ABL1	25910841	Does lung cancer mutation status and targeted therapy predict for outcomes and local control in the setting of brain metastases treated with radiation?	Wang TJ, Saad S, Qureshi YH, Jani A, Nanda T, Yaeh AM, Rozenblat T, Sisti MB, Bruce JN, McKhann GM, Lesser J, Halmos B, Stoopler MB, Lassman AB, Cheng SK, Isaacson SR.	Neuro Oncol. 2015 Jul;17(7):1022-8. doi: 10.1093/neuonc/nov043. Epub 2015 Apr 24.	Wang TJ	Neuro Oncol	2015	2015-04-26	PMC5762012	NA	10.1093/neuonc/nov043	NA	NA	NA	NA	Yes
Text mining	ABL1	20837665	Integrated microfluidic and imaging platform for a kinase activity radioassay to analyze minute patient cancer samples	Fang C, Wang Y, Vu NT, Lin WY, Hsieh YT, Rubbi L, Phelps ME, Müschen M, Kim YM, Chatziioannou AF, Tseng HR, Graeber TG.	Cancer Res. 2010 Nov 1;70(21):8299-308. doi: 10.1158/0008-5472.CAN-10-0851. Epub 2010 Sep 13.	Fang C	Cancer Res	2010	2010-09-15	PMC3989903	NIHMS234510	10.1158/0008-5472.CAN-10-0851	NA	NA	NA	NA	Yes
Text mining	ABL1	19735874	Systems biology modeling of the radiation sensitivity network: a biomarker discovery platform	Eschrich S, Zhang H, Zhao H, Boulware D, Lee JH, Bloom G, Torres-Roca JF.	Int J Radiat Oncol Biol Phys. 2009 Oct 1;75(2):497-505. doi: 10.1016/j.ijrobp.2009.05.056.	Eschrich S	Int J Radiat Oncol Biol Phys	2009	2009-09-09	PMC2762403	NIHMS125404	10.1016/j.ijrobp.2009.05.056	NA	NA	NA	NA	Yes
Text mining	ABL1	19442657	Evidence for a direct involvement of hMSH5 in promoting ionizing radiation induced apoptosis	Tompkins JD, Wu X, Chu YL, Her C.	Exp Cell Res. 2009 Aug 15;315(14):2420-32. doi: 10.1016/j.yexcr.2009.05.004. Epub 2009 May 12.	Tompkins JD	Exp Cell Res	2009	2009-05-16	PMC3171649	NIHMS131201	10.1016/j.yexcr.2009.05.004	NA	NA	NA	NA	Yes
Text mining	ABL1	18794134	Transient inhibition of ATM kinase is sufficient to enhance cellular sensitivity to ionizing radiation	Rainey MD, Charlton ME, Stanton RV, Kastan MB.	Cancer Res. 2008 Sep 15;68(18):7466-74. doi: 10.1158/0008-5472.CAN-08-0763.	Rainey MD	Cancer Res	2008	2008-09-17	PMC2559948	NIHMS61127	10.1158/0008-5472.CAN-08-0763	NA	NA	NA	NA	Yes
Text mining	ABL1	16556328	Small molecule receptor tyrosine kinase inhibitor of platelet-derived growth factor signaling (SU9518) modifies radiation response in fibroblasts and endothelial cells	Li M, Ping G, Plathow C, Trinh T, Lipson KE, Hauser K, Krempien R, Debus J, Abdollahi A, Huber PE.	BMC Cancer. 2006 Mar 24;6:79. doi: 10.1186/1471-2407-6-79.	Li M	BMC Cancer	2006	2006-03-25	PMC1458351	NA	10.1186/1471-2407-6-79	NA	NA	NA	NA	Yes
Text mining	CAV1	33637118	Acquired radioresistance in cancer associated fibroblasts is concomitant with enhanced antioxidant potential and DNA repair capacity	Domogauer JD, de Toledo SM, Howell RW, Azzam EI.	Cell Commun Signal. 2021 Feb 26;19(1):30. doi: 10.1186/s12964-021-00711-4.	Domogauer JD	Cell Commun Signal	2021	2021-02-27	PMC7912493	NA	10.1186/s12964-021-00711-4	NA	NA	NA	NA	Yes
Text mining	CAV1	32690018	Irradiation pretreatment enhances the therapeutic efficacy of platelet-membrane-camouflaged antitumor nanoparticles	Chen Y, Shen X, Han S, Wang T, Zhao J, He Y, Chen S, Deng S, Wang C, Wang J.	J Nanobiotechnology. 2020 Jul 20;18(1):101. doi: 10.1186/s12951-020-00660-z.	Chen Y	J Nanobiotechnology	2020	2020-07-22	PMC7372815	NA	10.1186/s12951-020-00660-z	NA	NA	NA	NA	Yes
Text mining	CAV1	18789131	Radiation-induced caveolin-1 associated EGFR internalization is linked with nuclear EGFR transport and activation of DNA-PK	Dittmann K, Mayer C, Kehlbach R, Rodemann HP.	Mol Cancer. 2008 Sep 12;7:69. doi: 10.1186/1476-4598-7-69.	Dittmann K	Mol Cancer	2008	2008-09-16	PMC2546440	NA	10.1186/1476-4598-7-69	NA	NA	NA	NA	Yes
Text mining	EGFR	36709315	G2 checkpoint targeting via Wee1 inhibition radiosensitizes EGFRvIII-positive glioblastoma cells	Cetin MH, Rieckmann T, Hoffer K, Riepen B, Christiansen S, Gatzemeier F, Feyerabend S, Schoof M, Schüller U, Petersen C, Mynarek M, Rothkamm K, Kriegs M, Struve N.	Radiat Oncol. 2023 Jan 29;18(1):19. doi: 10.1186/s13014-023-02210-x.	Cetin MH	Radiat Oncol	2023	2023-01-28	PMC9884419	NA	10.1186/s13014-023-02210-x	NA	NA	NA	NA	Yes
Text mining	EGFR	36647876	Integrative analyses of radiation-related genes and biomarkers associated with breast cancer	Dan WC, Guo XY, Zhang GZ, Wang SL, Deng M, Liu JL.	Eur Rev Med Pharmacol Sci. 2023 Jan;27(1):256-274. doi: 10.26355/eurrev_202301_30907.	Dan WC	Eur Rev Med Pharmacol Sci	2023	2023-01-17	NA	NA	10.26355/eurrev_202301_30907	NA	NA	NA	NA	Yes
Text mining	EGFR	36573995	Tumor Targeting of (211)At-Labeled Antibody under Sodium Ascorbate Protection against Radiolysis	Takashima H, Ohnuki K, Manabe S, Koga Y, Tsumura R, Anzai T, Wang Y, Yin X, Sato N, Shigekawa Y, Nambu A, Usuda S, Haba H, Fujii H, Yasunaga M.	Mol Pharm. 2023 Feb 6;20(2):1156-1167. doi: 10.1021/acs.molpharmaceut.2c00869. Epub 2022 Dec 27.	Takashima H	Mol Pharm	2023	2022-12-27	PMC9906747	NA	10.1021/acs.molpharmaceut.2c00869	NA	NA	NA	NA	Yes
Text mining	EGFR	36563124	RNF126-Mediated MRE11 Ubiquitination Activates the DNA Damage Response and Confers Resistance of Triple-Negative Breast Cancer to Radiotherapy	Liu W, Zheng M, Zhang R, Jiang Q, Du G, Wu Y, Yang C, Li F, Li W, Wang L, Wu J, Shi L, Li W, Zhang K, Zhou Z, Liu R, Gao Y, Huang X, Fan S, Zhi X, Jiang D, Chen C.	Adv Sci (Weinh). 2023 Feb;10(5):e2203884. doi: 10.1002/advs.202203884. Epub 2022 Dec 23.	Liu W	Adv Sci (Weinh)	2023	2022-12-23	PMC9929257	NA	10.1002/advs.202203884	NA	NA	NA	NA	Yes
Text mining	EGFR	36530656	Therapeutic targets and signaling mechanisms of dasatinib activity against radiation skin ulcer	Su W, Chen X, Zhang W, Li D, Chen X, Yu D.	Front Public Health. 2022 Nov 30;10:1031038. doi: 10.3389/fpubh.2022.1031038. eCollection 2022.	Su W	Front Public Health	2022	2022-12-19	PMC9749824	NA	10.3389/fpubh.2022.1031038	NA	NA	NA	NA	Yes
Text mining	EGFR	36142267	Targeted Next-Generation Sequencing-Based Multiple Gene Mutation Profiling of Patients with Rectal Adenocarcinoma Receiving or Not Receiving Neoadjuvant Chemoradiotherapy	Chang YK, Tseng HH, Leung CM, Lu KC, Tsai KW.	Int J Mol Sci. 2022 Sep 8;23(18):10353. doi: 10.3390/ijms231810353.	Chang YK	Int J Mol Sci	2022	2022-09-23	PMC9499649	NA	10.3390/ijms231810353	NA	NA	NA	NA	Yes
Text mining	EGFR	36053457	Serine protease inhibitor Kazal type 1 (SPINK1) promotes proliferation, migration, invasion and radiation resistance in rectal cancer patients receiving concurrent chemoradiotherapy: a potential target for precision medicine	Chen YT, Tseng TT, Tsai HP, Kuo SH, Huang MY, Wang JY, Chai CY.	Hum Cell. 2022 Nov;35(6):1912-1927. doi: 10.1007/s13577-022-00776-4. Epub 2022 Sep 2.	Chen YT	Hum Cell	2022	2022-09-02	PMC9515043	NA	10.1007/s13577-022-00776-4	NA	NA	NA	NA	Yes
Text mining	EGFR	36008072	Nimotuzumab plus induction chemotherapy followed by radiotherapy/concurrent chemoradiotherapy plus nimotuzumab for locally advanced nasopharyngeal carcinoma: protocol of a multicentre, open-label, single-arm, prospective phase II trial	Yuan JJ, Ding JW, Li JW, Hu RH, Gong D, Hu JL, Zhu KB, Liu Y, Ding YH, Wei JW, Zeng JL, Lu ZB, Yin WH, Ai SF, Zha GH, Zhang ZL, Zou R, Zeng L.	BMJ Open. 2022 Aug 25;12(8):e051594. doi: 10.1136/bmjopen-2021-051594.	Yuan JJ	BMJ Open	2022	2022-08-25	PMC9422822	NA	10.1136/bmjopen-2021-051594	NA	NA	NA	NA	Yes
Text mining	EGFR	35851267	Comparison of epidermal growth factor receptor (EGFR) and cyclooxygenase-2 (COX-2) immunohistochemical expression and outcomes in canine nasal carcinomas treated with radiation therapy	Fu DR, Kadosawa T.	J Vet Med Sci. 2022 Sep 5;84(9):1237-1243. doi: 10.1292/jvms.22-0106. Epub 2022 Jul 15.	Fu DR	J Vet Med Sci	2022	2022-07-19	PMC9523303	NA	10.1292/jvms.22-0106	NA	NA	NA	NA	Yes
Text mining	EGFR	35628616	In Vitro Tumor Cell-Binding Assay to Select High-Binding Antibody and Predict Therapy Response for Personalized (64)Cu-Intraperitoneal Radioimmunotherapy against Peritoneal Dissemination of Pancreatic Cancer: A Feasibility Study	Hihara F, Matsumoto H, Yoshimoto M, Masuko T, Endo Y, Igarashi C, Tachibana T, Shinada M, Zhang MR, Kurosawa G, Sugyo A, Tsuji AB, Higashi T, Kurihara H, Ueno M, Yoshii Y.	Int J Mol Sci. 2022 May 22;23(10):5807. doi: 10.3390/ijms23105807.	Hihara F	Int J Mol Sci	2022	2022-05-28	PMC9146758	NA	10.3390/ijms23105807	NA	NA	NA	NA	Yes
Text mining	EGFR	35487053	Delineating and sparing functional nephrons for radiotherapy in the case of lymphoma with polycystic kidney disease	Gurusamy VM, Chandramouli SH, Usman M, Divakar SR, Hammoud RW, Al-Hammadi N.	Cancer Treat Res Commun. 2022;31:100566. doi: 10.1016/j.ctarc.2022.100566. Epub 2022 Apr 21.	Gurusamy VM	Cancer Treat Res Commun	2022	2022-04-29	NA	NA	10.1016/j.ctarc.2022.100566	NA	NA	NA	NA	Yes
Text mining	EGFR	35422007	Radiomics combined with clinical characteristics predicted the progression-free survival time in first-line targeted therapy for advanced non-small cell lung cancer with EGFR mutation	Zhu JM, Sun L, Wang L, Zhou TC, Yuan Y, Zhen X, Liao ZW.	BMC Res Notes. 2022 Apr 14;15(1):140. doi: 10.1186/s13104-022-06019-x.	Zhu JM	BMC Res Notes	2022	2022-04-15	PMC9008953	NA	10.1186/s13104-022-06019-x	NA	NA	NA	NA	Yes
Text mining	EGFR	35203275	Nucleus Near-Infrared (nNIR) Irradiation of Single A549 Cells Induces DNA Damage and Activates EGFR Leading to Mitochondrial Fission	Gbetuwa M, Lu LS, Wang TJ, Chen YJ, Chiou JF, Su TY, Yang TS.	Cells. 2022 Feb 11;11(4):624. doi: 10.3390/cells11040624.	Gbetuwa M	Cells	2022	2022-02-25	PMC8870661	NA	10.3390/cells11040624	NA	NA	NA	NA	Yes
Text mining	EGFR	35194100	Evaluation of an (131)I-labeled HER2-specific single domain antibody fragment for the radiopharmaceutical therapy of HER2-expressing cancers	Feng Y, Meshaw R, McDougald D, Zhou Z, Zhao XG, Jannetti SA, Reiman RE, Pippen E, Marjoram R, Schaal JL, Vaidyanathan G, Zalutsky MR.	Sci Rep. 2022 Feb 22;12(1):3020. doi: 10.1038/s41598-022-07006-9.	Feng Y	Sci Rep	2022	2022-02-23	PMC8864007	NA	10.1038/s41598-022-07006-9	NA	NA	NA	NA	Yes
Text mining	EGFR	35045748	Enhancing Radioiodine Incorporation in BRAF-Mutant, Radioiodine-Refractory Thyroid Cancers with Vemurafenib and the Anti-ErbB3 Monoclonal Antibody CDX-3379: Results of a Pilot Clinical Trial	Tchekmedyian V, Dunn L, Sherman E, Baxi SS, Grewal RK, Larson SM, Pentlow KS, Haque S, Tuttle RM, Sabra MM, Fish S, Boucai L, Walters J, Ghossein RA, Seshan VE, Knauf JA, Pfister DG, Fagin JA, Ho AL.	Thyroid. 2022 Mar;32(3):273-282. doi: 10.1089/thy.2021.0565.	Tchekmedyian V	Thyroid	2022	2022-01-20	PMC9206492	NA	10.1089/thy.2021.0565	NA	NA	NA	NA	Yes
Text mining	EGFR	35038823	Genomic Correlates of Unfavorable Outcome in Locally Advanced Cervical Cancer Treated with Neoadjuvant Chemoradiation	Wei Y, Wei C, Chen L, Liu N, Ou Q, Yin JC, Pang J, Fang Z, Wu X, Wang X, Mu D, Shao Y, Yu J, Yuan S.	Cancer Res Treat. 2022 Oct;54(4):1209-1218. doi: 10.4143/crt.2021.963. Epub 2022 Jan 17.	Wei Y	Cancer Res Treat	2022	2022-01-18	PMC9582489	NA	10.4143/crt.2021.963	NA	NA	NA	NA	Yes
Text mining	EGFR	34927371	Development and validation of a prediction model using molecular marker for long-term survival in unresectable stage III non-small cell lung cancer treated with chemoradiotherapy	Yang Y, Zhang T, Zhou Z, Liang J, Chen D, Feng Q, Xiao Z, Hui Z, Lv J, Deng L, Wang X, Wang W, Wang J, Liu W, Zhai Y, Wang J, Bi N, Wang L.	Thorac Cancer. 2022 Feb;13(3):296-307. doi: 10.1111/1759-7714.14218. Epub 2021 Dec 19.	Yang Y	Thorac Cancer	2022	2021-12-20	PMC8807329	NA	10.1111/1759-7714.14218	NA	NA	NA	NA	Yes
Text mining	EGFR	34747365	SPINK1 as a plasma marker for tumor hypoxia and a therapeutic target for radiosensitization	Suwa T, Kobayashi M, Shirai Y, Nam JM, Tabuchi Y, Takeda N, Akamatsu S, Ogawa O, Mizowaki T, Hammond EM, Harada H.	JCI Insight. 2021 Nov 8;6(21):e148135. doi: 10.1172/jci.insight.148135.	Suwa T	JCI Insight	2021	2021-11-08	PMC8663551	NA	10.1172/jci.insight.148135	NA	NA	NA	NA	Yes
Text mining	EGFR	34738874	AZD3759 enhances radiation effects in non-small-cell lung cancer by a synergistic blockade of epidermal growth factor receptor and Janus kinase-1	Zhao R, Yin W, Yu Q, Mao Y, Deng Q, Zhang K, Ma S.	Bioengineered. 2022 Jan;13(1):331-344. doi: 10.1080/21655979.2021.2001238.	Zhao R	Bioengineered	2022	2021-11-05	PMC8805903	NA	10.1080/21655979.2021.2001238	NA	NA	NA	NA	Yes
Text mining	EGFR	34685495	Irradiation Suppresses IFNγ-Mediated PD-L1 and MCL1 Expression in EGFR-Positive Lung Cancer to Augment CD8(+) T Cells Cytotoxicity	Wang CI, Chang YF, Sie ZL, Ho AS, Chang JS, Peng CL, Cheng CC.	Cells. 2021 Sep 23;10(10):2515. doi: 10.3390/cells10102515.	Wang CI	Cells	2021	2021-10-23	PMC8533912	NA	10.3390/cells10102515	NA	NA	NA	NA	Yes
Text mining	EGFR	34548052	ER expression associates with poor prognosis in male lung squamous carcinoma after radical resection	Yang X, Jin X, Xu R, Yu Z, An N.	BMC Cancer. 2021 Sep 21;21(1):1043. doi: 10.1186/s12885-021-08777-6.	Yang X	BMC Cancer	2021	2021-09-22	PMC8456567	NA	10.1186/s12885-021-08777-6	NA	NA	NA	NA	Yes
Text mining	EGFR	34534627	Radioresistance and Transcriptional Reprograming of Invasive Glioblastoma Cells	Tang Z, Dokic I, Knoll M, Ciamarone F, Schwager C, Klein C, Cebulla G, Hoffmann DC, Schlegel J, Seidel P, Rutenberg C, Brons S, Herold-Mende C, Wick W, Debus J, Lemke D, Abdollahi A.	Int J Radiat Oncol Biol Phys. 2022 Feb 1;112(2):499-513. doi: 10.1016/j.ijrobp.2021.09.017. Epub 2021 Sep 14.	Tang Z	Int J Radiat Oncol Biol Phys	2022	2021-09-17	NA	NA	10.1016/j.ijrobp.2021.09.017	NA	NA	NA	NA	Yes
Text mining	EGFR	34407687	Tumor treating fields combined with a poly (adenosine diphosphate-ribose) polymerase inhibitor during radiotherapy for rapidly progressing IDH-wildtype diffuse astrocytoma: a case report	Wang Z, Ren Y, Du F, Sun Y, Jiang W.	J Int Med Res. 2021 Aug;49(8):3000605211036847. doi: 10.1177/03000605211036847.	Wang Z	J Int Med Res	2021	2021-08-19	PMC8381428	NA	10.1177/03000605211036847	NA	NA	NA	NA	Yes
Text mining	EGFR	34343607	Screening and Validation of Molecular Targeted Radiosensitizers	Willers H, Pan X, Borgeaud N, Korovina I, Koi L, Egan R, Greninger P, Rosenkranz A, Kung J, Liss AS, Parsels LA, Morgan MA, Lawrence TS, Lin SH, Hong TS, Yeap BY, Wirth LJ, Hata AN, Ott CJ, Benes CH, Baumann M, Krause M.	Int J Radiat Oncol Biol Phys. 2021 Dec 1;111(5):e63-e74. doi: 10.1016/j.ijrobp.2021.07.1694. Epub 2021 Jul 31.	Willers H	Int J Radiat Oncol Biol Phys	2021	2021-08-03	PMC8602724	NIHMS1731250	10.1016/j.ijrobp.2021.07.1694	NA	NA	NA	NA	Yes
Text mining	EGFR	34320941	Cancer cell line microarray as a novel screening method for identification of radioresistance biomarkers in head and neck squamous cell carcinoma	Routila J, Suvila K, Grénman R, Leivo I, Westermarck J, Ventelä S.	BMC Cancer. 2021 Jul 29;21(1):868. doi: 10.1186/s12885-021-08618-6.	Routila J	BMC Cancer	2021	2021-07-29	PMC8320194	NA	10.1186/s12885-021-08618-6	NA	NA	NA	NA	Yes
Text mining	EGFR	34263612	Successful treatment using targeted therapy, radiotherapy, and intrathecal chemotherapy in a patient with leptomeningeal metastasis with an epidermal growth factor receptor exon 20 insertion mutation: a case report	Ma Y, Liu H, Zhang M, Liu B, Ding Q, Zhang L, Guo L, Liu M.	Ann Palliat Med. 2022 Apr;11(4):1533-1541. doi: 10.21037/apm-21-321. Epub 2021 Jul 1.	Ma Y	Ann Palliat Med	2022	2021-07-15	NA	NA	10.21037/apm-21-321	NA	NA	NA	NA	Yes
Text mining	EGFR	34158343	The Radiosensitizing Effect of AZD0530 in Glioblastoma and Glioblastoma Stem-Like Cells	Yun HS, Lee J, Kil WJ, Kramp TR, Tofilon PJ, Camphausen K.	Mol Cancer Ther. 2021 Sep;20(9):1672-1679. doi: 10.1158/1535-7163.MCT-20-0883. Epub 2021 Jun 22.	Yun HS	Mol Cancer Ther	2021	2021-06-23	PMC8419151	NIHMS1718787	10.1158/1535-7163.MCT-20-0883	NA	NA	NA	NA	Yes
Text mining	EGFR	34111559	Phosphorylation of TRIP13 at Y56 induces radiation resistance but sensitizes head and neck cancer to cetuximab	Banerjee R, Liu M, Bellile E, Schmitd LB, Goto M, Hutchinson MND, Singh P, Zhang S, Damodaran DPV, Nyati MK, Spector ME, Ward B, Wolf G, Casper K, Mierzwa M, D'Silva NJ.	Mol Ther. 2022 Jan 5;30(1):468-484. doi: 10.1016/j.ymthe.2021.06.009. Epub 2021 Jun 8.	Banerjee R	Mol Ther	2022	2021-06-10	PMC8753291	NA	10.1016/j.ymthe.2021.06.009	NA	NA	NA	NA	Yes
Text mining	EGFR	34044476	Targeted Liquid Biopsy Using Irradiation to Facilitate the Release of Cell-Free DNA from a Spatially Aimed Tumor Tissue	Noh JM, Kim YJ, Lee HY, Choi C, Ahn WG, Lee T, Pyo H, Park JH, Park D, Park WY.	Cancer Res Treat. 2022 Jan;54(1):40-53. doi: 10.4143/crt.2021.151. Epub 2021 May 25.	Noh JM	Cancer Res Treat	2022	2021-05-27	PMC8756125	NA	10.4143/crt.2021.151	NA	NA	NA	NA	Yes
Text mining	EGFR	33985511	Dimeric Her2-specific affibody mediated cisplatin-loaded nanoparticles for tumor enhanced chemo-radiotherapy	Wang H, Jia D, Yuan D, Yin X, Yuan F, Wang F, Shi W, Li H, Zhu LM, Fan Q.	J Nanobiotechnology. 2021 May 13;19(1):138. doi: 10.1186/s12951-021-00885-6.	Wang H	J Nanobiotechnology	2021	2021-05-14	PMC8120847	NA	10.1186/s12951-021-00885-6	NA	NA	NA	NA	Yes
Text mining	EGFR	33976268	Combining radiomic phenotypes of non-small cell lung cancer with liquid biopsy data may improve prediction of response to EGFR inhibitors	Yousefi B, LaRiviere MJ, Cohen EA, Buckingham TH, Yee SS, Black TA, Chien AL, Noël P, Hwang WT, Katz SI, Aggarwal C, Thompson JC, Carpenter EL, Kontos D.	Sci Rep. 2021 May 11;11(1):9984. doi: 10.1038/s41598-021-88239-y.	Yousefi B	Sci Rep	2021	2021-05-12	PMC8113313	NA	10.1038/s41598-021-88239-y	NA	NA	NA	NA	Yes
Text mining	EGFR	33924205	Repeated Irradiation with γ-Ray Induces Cancer Stemness through TGF-β-DLX2 Signaling in the A549 Human Lung Cancer Cell Line	Park HR, Choi YJ, Kim JY, Kim IG, Jung U.	Int J Mol Sci. 2021 Apr 20;22(8):4284. doi: 10.3390/ijms22084284.	Park HR	Int J Mol Sci	2021	2021-04-30	PMC8074596	NA	10.3390/ijms22084284	NA	NA	NA	NA	Yes
Text mining	EGFR	33753168	Age and insulin-like growth factor-1 impact PCNA monoubiquitination in UVB-irradiated human skin	Hutcherson RJ, Gabbard RD, Castellanos AJ, Travers JB, Kemp MG.	J Biol Chem. 2021 Jan-Jun;296:100570. doi: 10.1016/j.jbc.2021.100570. Epub 2021 Mar 19.	Hutcherson RJ	J Biol Chem	2021	2021-03-23	PMC8065225	NA	10.1016/j.jbc.2021.100570	NA	NA	NA	NA	Yes
Text mining	EGFR	33672989	Bi-Functional Radiotheranostics of (188)Re-Liposome-Fcy-hEGF for Radio- and Chemo-Therapy of EGFR-Overexpressing Cancer Cells	Huang YS, Hsu WC, Lin CH, Lo SN, Cheng CN, Lin MS, Lee TW, Chang CH, Lan KL.	Int J Mol Sci. 2021 Feb 14;22(4):1902. doi: 10.3390/ijms22041902.	Huang YS	Int J Mol Sci	2021	2021-03-06	PMC7918434	NA	10.3390/ijms22041902	NA	NA	NA	NA	Yes
Text mining	EGFR	33606344	Radioimmunotherapy with an (211) At-labeled anti-tissue factor antibody protected by sodium ascorbate	Takashima H, Koga Y, Manabe S, Ohnuki K, Tsumura R, Anzai T, Iwata N, Wang Y, Yokokita T, Komori Y, Mori D, Usuda S, Haba H, Fujii H, Matsumura Y, Yasunaga M.	Cancer Sci. 2021 May;112(5):1975-1986. doi: 10.1111/cas.14857. Epub 2021 Mar 30.	Takashima H	Cancer Sci	2021	2021-02-19	PMC8088967	NA	10.1111/cas.14857	NA	NA	NA	NA	Yes
Text mining	EGFR	33574346	Copper-67 radioimmunotheranostics for simultaneous immunotherapy and immuno-SPECT	Hao G, Mastren T, Silvers W, Hassan G, Öz OK, Sun X.	Sci Rep. 2021 Feb 11;11(1):3622. doi: 10.1038/s41598-021-82812-1.	Hao G	Sci Rep	2021	2021-02-12	PMC7878802	NA	10.1038/s41598-021-82812-1	NA	NA	NA	NA	Yes
Text mining	EGFR	33547212	Utility of (211)At-Trastuzumab for the Treatment of Metastatic Gastric Cancer in the Liver: Evaluation of a Preclinical α-Radioimmunotherapy Approach in a Clinically Relevant Mouse Model	Li HK, Morokoshi Y, Kodaira S, Kusumoto T, Minegishi K, Kanda H, Nagatsu K, Hasegawa S.	J Nucl Med. 2021 Oct;62(10):1468-1474. doi: 10.2967/jnumed.120.249300. Epub 2021 Feb 5.	Li HK	J Nucl Med	2021	2021-02-06	PMC8724896	NA	10.2967/jnumed.120.249300	NA	NA	NA	NA	Yes
Text mining	EGFR	33509972	A Phase 1 and Biodistribution Study of ABT-806i, an (111)In-Radiolabeled Conjugate of the Tumor-Specific Anti-EGFR Antibody ABT-806	Gan HK, Burge M, Solomon B, Lee ST, Holen KD, Zhang Y, Ciprotti M, Lee FT, Munasinghe W, Fischer J, Ansell P, Fox G, Xiong H, Reilly EB, Humerickhouse R, Scott AM.	J Nucl Med. 2021 Jun 1;62(6):787-794. doi: 10.2967/jnumed.120.253146. Epub 2021 Jan 28.	Gan HK	J Nucl Med	2021	2021-01-29	NA	NA	10.2967/jnumed.120.253146	NA	NA	NA	NA	Yes
Text mining	EGFR	33431066	A pilot radiogenomic study of DIPG reveals distinct subgroups with unique clinical trajectories and therapeutic targets	Zhu X, Lazow MA, Schafer A, Bartlett A, Senthil Kumar S, Mishra DK, Dexheimer P, DeWire M, Fuller C, Leach JL, Fouladi M, Drissi R.	Acta Neuropathol Commun. 2021 Jan 11;9(1):14. doi: 10.1186/s40478-020-01107-0.	Zhu X	Acta Neuropathol Commun	2021	2021-01-12	PMC7798248	NA	10.1186/s40478-020-01107-0	NA	NA	NA	NA	Yes
Text mining	EGFR	33407611	Metastasis directed stereotactic radiotherapy in NSCLC patients progressing under targeted- or immunotherapy: efficacy and safety reporting from the 'TOaSTT' database	Kroeze SGC, Schaule J, Fritz C, Kaul D, Blanck O, Kahl KH, Roeder F, Siva S, Verhoeff JJC, Adebahr S, Schymalla MM, Glatzer M, Szuecs M, Geier M, Skazikis G, Sackerer I, Lohaus F, Eckert F, Guckenberger M.	Radiat Oncol. 2021 Jan 6;16(1):4. doi: 10.1186/s13014-020-01730-0.	Kroeze SGC	Radiat Oncol	2021	2021-01-07	PMC7788768	NA	10.1186/s13014-020-01730-0	NA	NA	NA	NA	Yes
Text mining	EGFR	33281820	Tumor-Specific Antibody, Cetuximab, Enhances the In Situ Vaccine Effect of Radiation in Immunologically Cold Head and Neck Squamous Cell Carcinoma	Jin WJ, Erbe AK, Schwarz CN, Jaquish AA, Anderson BR, Sriramaneni RN, Jagodinsky JC, Bates AM, Clark PA, Le T, Lan KH, Chen Y, Kim K, Morris ZS.	Front Immunol. 2020 Nov 12;11:591139. doi: 10.3389/fimmu.2020.591139. eCollection 2020.	Jin WJ	Front Immunol	2020	2020-12-07	PMC7689006	NA	10.3389/fimmu.2020.591139	NA	NA	NA	NA	Yes
Text mining	EGFR	33277400	Phase I Trial of (131)I-GMIB-Anti-HER2-VHH1, a New Promising Candidate for HER2-Targeted Radionuclide Therapy in Breast Cancer Patients	D'Huyvetter M, Vos J, Caveliers V, Vaneycken I, Heemskerk J, Duhoux FP, Fontaine C, Vanhoeij M, Windhorst AD, Aa FV, Hendrikse NH, Eersels JLE, Everaert H, Gykiere P, Devoogdt N, Raes G, Lahoutte T, Keyaerts M.	J Nucl Med. 2021 Aug 1;62(8):1097-1105. doi: 10.2967/jnumed.120.255679. Epub 2020 Dec 4.	D'Huyvetter M	J Nucl Med	2021	2020-12-05	NA	NA	10.2967/jnumed.120.255679	NA	NA	NA	NA	Yes
Text mining	EGFR	33247180	Evaluation of an antibody-PNA conjugate as a clearing agent for antibody-based PNA-mediated radionuclide pretargeting	Myrhammar A, Vorobyeva A, Westerlund K, Yoneoka S, Orlova A, Tsukahara T, Tolmachev V, Karlström AE, Altai M.	Sci Rep. 2020 Nov 27;10(1):20777. doi: 10.1038/s41598-020-77523-y.	Myrhammar A	Sci Rep	2020	2020-11-28	PMC7695838	NA	10.1038/s41598-020-77523-y	NA	NA	NA	NA	Yes
Text mining	EGFR	32939054	Prognostic and predictive significance of nuclear HIF1α expression in locally advanced HNSCC patients treated with chemoradiation with or without nimotuzumab	Patel U, Pandey M, Kannan S, Samant TA, Gera P, Mittal N, Rane S, Patil A, Noronha V, Joshi A, Patil VM, Prabhash K, Mahimkar MB.	Br J Cancer. 2020 Dec;123(12):1757-1766. doi: 10.1038/s41416-020-01064-4. Epub 2020 Sep 17.	Patel U	Br J Cancer	2020	2020-09-17	PMC7722894	NA	10.1038/s41416-020-01064-4	NA	NA	NA	NA	Yes
Text mining	EGFR	32936912	Combined EGFR1 and PARP1 Inhibition Enhances the Effect of Radiation in Head and Neck Squamous Cell Carcinoma Models	Frederick BA, Gupta R, Atilano-Roque A, Su TT, Raben D.	Radiat Res. 2020 Nov 10;194(5):519-531. doi: 10.1667/RR15480.1.	Frederick BA	Radiat Res	2020	2020-09-16	PMC7682633	NIHMS1642167	10.1667/RR15480.1	NA	NA	NA	NA	Yes
Text mining	EGFR	32929084	Dual blockade of CD47 and HER2 eliminates radioresistant breast cancer cells	Candas-Green D, Xie B, Huang J, Fan M, Wang A, Menaa C, Zhang Y, Zhang L, Jing D, Azghadi S, Zhou W, Liu L, Jiang N, Li T, Gao T, Sweeney C, Shen R, Lin TY, Pan CX, Ozpiskin OM, Woloschak G, Grdina DJ, Vaughan AT, Wang JM, Xia S, Monjazeb AM, Murphy WJ, Sun LQ, Chen HW, Lam KS, Weichselbaum RR, Li JJ.	Nat Commun. 2020 Sep 14;11(1):4591. doi: 10.1038/s41467-020-18245-7.	Candas-Green D	Nat Commun	2020	2020-09-15	PMC7490264	NA	10.1038/s41467-020-18245-7	NA	NA	NA	NA	Yes
Text mining	EGFR	32929081	Transient IGF-1R inhibition combined with osimertinib eradicates AXL-low expressing EGFR mutated lung cancer	Wang R, Yamada T, Kita K, Taniguchi H, Arai S, Fukuda K, Terashima M, Ishimura A, Nishiyama A, Tanimoto A, Takeuchi S, Ohtsubo K, Yamashita K, Yamano T, Yoshimura A, Takayama K, Kaira K, Taniguchi Y, Atagi S, Uehara H, Hanayama R, Matsumoto I, Han X, Matsumoto K, Wang W, Suzuki T, Yano S.	Nat Commun. 2020 Sep 14;11(1):4607. doi: 10.1038/s41467-020-18442-4.	Wang R	Nat Commun	2020	2020-09-15	PMC7490421	NA	10.1038/s41467-020-18442-4	NA	NA	NA	NA	Yes
Text mining	EGFR	32907839	Modeling Resistance and Recurrence Patterns of Combined Targeted-Chemoradiotherapy Predicts Benefit of Shorter Induction Period	McClatchy DM, Willers H, Hata AN, Piotrowska Z, Sequist LV, Paganetti H, Grassberger C.	Cancer Res. 2020 Nov 15;80(22):5121-5133. doi: 10.1158/0008-5472.CAN-19-3883. Epub 2020 Sep 9.	McClatchy DM	Cancer Res	2020	2020-09-10	PMC7669719	NIHMS1628036	10.1158/0008-5472.CAN-19-3883	NA	NA	NA	NA	Yes
Text mining	EGFR	32866424	Chloroquine combined with concurrent radiotherapy and temozolomide for newly diagnosed glioblastoma: a phase IB trial	Compter I, Eekers DBP, Hoeben A, Rouschop KMA, Reymen B, Ackermans L, Beckervordersantforth J, Bauer NJC, Anten MM, Wesseling P, Postma AA, De Ruysscher D, Lambin P.	Autophagy. 2021 Sep;17(9):2604-2612. doi: 10.1080/15548627.2020.1816343. Epub 2020 Sep 20.	Compter I	Autophagy	2021	2020-09-01	PMC8496728	NA	10.1080/15548627.2020.1816343	NA	NA	NA	NA	Yes
Text mining	EGFR	32819120	Erlotinib enhanced chemoradiotherapy sensitivity via inhibiting DNA damage repair in nasopharyngeal carcinoma CNE2 cells	Zhang Y, Zhou F, Zhang J, Zou Q, Fan Q, Zhang F.	Ann Palliat Med. 2020 Sep;9(5):2559-2567. doi: 10.21037/apm-19-466. Epub 2020 Aug 18.	Zhang Y	Ann Palliat Med	2020	2020-08-22	NA	NA	10.21037/apm-19-466	NA	NA	NA	NA	Yes
Text mining	EGFR	32736566	Whole brain radiotherapy (WBRT) for leptomeningeal metastasis from NSCLC in the era of targeted therapy: a retrospective study	Zhen J, Wen L, Lai M, Zhou Z, Shan C, Li S, Lin T, Wu J, Wang W, Xu S, Liu D, Lu M, Zhu D, Chen L, Cai L, Zhou C.	Radiat Oncol. 2020 Jul 31;15(1):185. doi: 10.1186/s13014-020-01627-y.	Zhen J	Radiat Oncol	2020	2020-08-02	PMC7393872	NA	10.1186/s13014-020-01627-y	NA	NA	NA	NA	Yes
Text mining	EGFR	32605153	RIP1 Is a Novel Component of γ-ionizing Radiation-Induced Invasion of Non-Small Cell Lung Cancer Cells	Kang AR, Cho JH, Lee NG, Song JY, Hwang SG, Lee DH, Um HD, Park JK.	Int J Mol Sci. 2020 Jun 28;21(13):4584. doi: 10.3390/ijms21134584.	Kang AR	Int J Mol Sci	2020	2020-07-02	PMC7369811	NA	10.3390/ijms21134584	NA	NA	NA	NA	Yes
Text mining	EGFR	32439698	AXL Mediates Cetuximab and Radiation Resistance Through Tyrosine 821 and the c-ABL Kinase Pathway in Head and Neck Cancer	McDaniel NK, Iida M, Nickel KP, Longhurst CA, Fischbach SR, Rodems TS, Kranjac CA, Bo AY, Luo Q, Gallagher MM, Welke NB, Mitchell KR, Schulz AE, Eckers JC, Hu R, Salgia R, Hong S, Bruce JY, Kimple RJ, Wheeler DL.	Clin Cancer Res. 2020 Aug 15;26(16):4349-4359. doi: 10.1158/1078-0432.CCR-19-3142. Epub 2020 May 21.	McDaniel NK	Clin Cancer Res	2020	2020-05-23	PMC7442604	NIHMS1596993	10.1158/1078-0432.CCR-19-3142	NA	NA	NA	NA	Yes
Text mining	EGFR	32426176	UniCAR T cell immunotherapy enables efficient elimination of radioresistant cancer cells	Arndt C, Loureiro LR, Feldmann A, Jureczek J, Bergmann R, Máthé D, Hegedüs N, Berndt N, Koristka S, Mitwasi N, Fasslrinner F, Lamprecht C, Kegler A, Hoffmann A, Bartsch T, Köseer AS, Egan G, Schmitz M, Hořejší V, Krause M, Dubrovska A, Bachmann M.	Oncoimmunology. 2020 Apr 5;9(1):1743036. doi: 10.1080/2162402X.2020.1743036. eCollection 2020.	Arndt C	Oncoimmunology	2020	2020-05-20	PMC7219270	NA	10.1080/2162402X.2020.1743036	NA	NA	NA	NA	Yes
Text mining	EGFR	32245259	Knockdown of Musashi RNA Binding Proteins Decreases Radioresistance but Enhances Cell Motility and Invasion in Triple-Negative Breast Cancer	Troschel FM, Minte A, Ismail YM, Kamal A, Abdullah MS, Ahmed SH, Deffner M, Kemper B, Kiesel L, Eich HT, Ibrahim SA, Götte M, Greve B.	Int J Mol Sci. 2020 Mar 21;21(6):2169. doi: 10.3390/ijms21062169.	Troschel FM	Int J Mol Sci	2020	2020-04-05	PMC7139790	NA	10.3390/ijms21062169	NA	NA	NA	NA	Yes
Text mining	EGFR	32143669	Targeting human epidermal growth factor receptor 2 enhances radiosensitivity and reduces the metastatic potential of Lewis lung carcinoma cells	Tien Y, Tsai CL, Hou WH, Chiang Y, Hsu FM, Tsai YC, Cheng JC.	Radiat Oncol. 2020 Mar 6;15(1):58. doi: 10.1186/s13014-020-01493-8.	Tien Y	Radiat Oncol	2020	2020-03-08	PMC7060577	NA	10.1186/s13014-020-01493-8	NA	NA	NA	NA	Yes
Text mining	EGFR	32075258	Influence of Residualizing Properties of the Radiolabel on Radionuclide Molecular Imaging of HER3 Using Affibody Molecules	Rinne SS, Xu T, Dahlsson Leitao C, Ståhl S, Löfblom J, Orlova A, Tolmachev V, Vorobyeva A.	Int J Mol Sci. 2020 Feb 15;21(4):1312. doi: 10.3390/ijms21041312.	Rinne SS	Int J Mol Sci	2020	2020-02-21	PMC7072899	NA	10.3390/ijms21041312	NA	NA	NA	NA	Yes
Text mining	EGFR	32072746	Response rate of patients with baseline brain metastases from recently diagnosed non-small cell lung cancer receiving radiotherapy according to EGFR, ALK and KRAS mutation status	Arrieta O, Ramírez-Tirado LA, Caballé-Perez E, Mejia-Perez A, Zatarain-Barrón ZL, Cardona AF, Lozano-Ruíz F, Segura-González M, Cruz-Rico G, Maldonado F, Rosell R.	Thorac Cancer. 2020 Apr;11(4):1026-1037. doi: 10.1111/1759-7714.13359. Epub 2020 Feb 19.	Arrieta O	Thorac Cancer	2020	2020-02-20	PMC7113051	NA	10.1111/1759-7714.13359	NA	NA	NA	NA	Yes
Text mining	EGFR	32052681	Regorafenib sensitizes human breast cancer cells to radiation by inhibiting multiple kinases and inducing DNA damage	Mehta M, Griffith J, Panneerselvam J, Babu A, Mani J, Herman T, Ramesh R, Munshi A.	Int J Radiat Biol. 2021;97(8):1109-1120. doi: 10.1080/09553002.2020.1730012. Epub 2020 Mar 2.	Mehta M	Int J Radiat Biol	2021	2020-02-14	PMC7882427	NIHMS1667563	10.1080/09553002.2020.1730012	NA	NA	NA	NA	Yes
Text mining	EGFR	32022229	Radiosensitization of HER2-positive esophageal cancer cells by pyrotinib	Lian X, Zhu C, Lin H, Gao Z, Li G, Zhang N, Cao B, Kang Y.	Biosci Rep. 2020 Feb 28;40(2):BSR20194167. doi: 10.1042/BSR20194167.	Lian X	Biosci Rep	2020	2020-02-06	PMC7029153	NA	10.1042/BSR20194167	NA	NA	NA	NA	Yes
Text mining	EGFR	31918742	lncTUG1/miR-144-3p affect the radiosensitivity of esophageal squamous cell carcinoma by competitively regulating c-MET	Wang P, Yang Z, Ye T, Shao F, Li J, Sun N, He J.	J Exp Clin Cancer Res. 2020 Jan 9;39(1):7. doi: 10.1186/s13046-019-1519-y.	Wang P	J Exp Clin Cancer Res	2020	2020-01-11	PMC6953235	NA	10.1186/s13046-019-1519-y	NA	NA	NA	NA	Yes
Text mining	EGFR	31888551	Administration of nimotuzumab combined with cisplatin plus 5-fluorouracil as induction therapy improves treatment response and tolerance in patients with locally advanced nasopharyngeal carcinoma receiving concurrent radiochemotherapy: a multicenter randomized controlled study	Lu Y, Chen D, Liang J, Gao J, Luo Z, Wang R, Liu W, Huang C, Ning X, Liu M, Huang H.	BMC Cancer. 2019 Dec 30;19(1):1262. doi: 10.1186/s12885-019-6459-6.	Lu Y	BMC Cancer	2019	2020-01-01	PMC6937916	NA	10.1186/s12885-019-6459-6	NA	NA	NA	NA	Yes
Text mining	EGFR	31777268	Radiographic appearance of leptomeningeal disease in patients with EGFR-mutated non-small-cell lung carcinoma treated with tyrosine kinase inhibitors: a case series	Sener U, Matin N, Yu H, Lin A, Yang TJ, Malani R.	CNS Oncol. 2019 Dec 1;8(4):CNS42. doi: 10.2217/cns-2019-0010. Epub 2019 Nov 28.	Sener U	CNS Oncol	2019	2019-11-29	PMC6912846	NA	10.2217/cns-2019-0010	NA	NA	NA	NA	Yes
Text mining	EGFR	31740864	Concurrent radiotherapy and chemotherapy with erlotinib followed by maintenance erlotinib in patients with Epidermal Growth Factor Receptor mutation- positive adenocarcinoma lung	Nisaa Zia NU, Khokhar MA, Qamar S, Hanif A, Goraya AW, Awan NU.	J Pak Med Assoc. 2019 Nov;69(11):1605-1609. doi: 10.5455/JPMA.297968..	Nisaa Zia NU	J Pak Med Assoc	2019	2019-11-20	NA	NA	10.5455/JPMA.297968.	NA	NA	NA	NA	Yes
Text mining	EGFR	31678144	Involvement of adenosine A2B receptor in radiation-induced translocation of epidermal growth factor receptor and DNA damage response leading to radioresistance in human lung cancer cells	Kitabatake K, Yoshida E, Kaji T, Tsukimoto M.	Biochim Biophys Acta Gen Subj. 2020 Jan;1864(1):129457. doi: 10.1016/j.bbagen.2019.129457. Epub 2019 Oct 31.	Kitabatake K	Biochim Biophys Acta Gen Subj	2020	2019-11-04	NA	NA	10.1016/j.bbagen.2019.129457	NA	NA	NA	NA	Yes
Text mining	EGFR	31638979	Robotic stereotactic ablative radiotherapy for renal cell carcinoma in patients with impaired renal function	Senger C, Conti A, Kluge A, Pasemann D, Kufeld M, Acker G, Lukas M, Grün A, Kalinauskaite G, Budach V, Waiser J, Stromberger C.	BMC Urol. 2019 Oct 21;19(1):96. doi: 10.1186/s12894-019-0531-z.	Senger C	BMC Urol	2019	2019-10-23	PMC6805546	NA	10.1186/s12894-019-0531-z	NA	NA	NA	NA	Yes
Text mining	EGFR	31597712	Precision Chemoradiotherapy for HER2 Tumors Using Antibody Conjugates of an Auristatin Derivative with Reduced Cell Permeability	Hingorani DV, Doan MK, Camargo MF, Aguilera J, Song SM, Pizzo D, Scanderbeg DJ, Cohen EEW, Lowy AM, Adams SR, Advani SJ.	Mol Cancer Ther. 2020 Jan;19(1):157-167. doi: 10.1158/1535-7163.MCT-18-1302. Epub 2019 Oct 9.	Hingorani DV	Mol Cancer Ther	2020	2019-10-11	PMC6946877	NIHMS1541069	10.1158/1535-7163.MCT-18-1302	NA	NA	NA	NA	Yes
Text mining	EGFR	31563561	PLK1 and EGFR targeted nanoparticle as a radiation sensitizer for non-small cell lung cancer	Reda M, Ngamcherdtrakul W, Gu S, Bejan DS, Siriwon N, Gray JW, Yantasee W.	Cancer Lett. 2019 Dec 28;467:9-18. doi: 10.1016/j.canlet.2019.09.014. Epub 2019 Sep 26.	Reda M	Cancer Lett	2019	2019-09-30	PMC6927399	NIHMS1543996	10.1016/j.canlet.2019.09.014	NA	NA	NA	NA	Yes
Text mining	EGFR	31414580	Decoding tumor mutation burden and driver mutations in early stage lung adenocarcinoma using CT-based radiomics signature	Wang X, Kong C, Xu W, Yang S, Shi D, Zhang J, Du M, Wang S, Bai Y, Zhang T, Chen Z, Ma Z, Wang J, Dong G, Sun M, Yin R, Chen F.	Thorac Cancer. 2019 Oct;10(10):1904-1912. doi: 10.1111/1759-7714.13163. Epub 2019 Aug 14.	Wang X	Thorac Cancer	2019	2019-08-16	PMC6775017	NA	10.1111/1759-7714.13163	NA	NA	NA	NA	Yes
Text mining	EGFR	31399067	Combination therapy of brain radiotherapy and EGFR-TKIs is more effective than TKIs alone for EGFR-mutant lung adenocarcinoma patients with asymptomatic brain metastasis	Chen Y, Wei J, Cai J, Liu A.	BMC Cancer. 2019 Aug 9;19(1):793. doi: 10.1186/s12885-019-6005-6.	Chen Y	BMC Cancer	2019	2019-08-11	PMC6688250	NA	10.1186/s12885-019-6005-6	NA	NA	NA	NA	Yes
Text mining	EGFR	31299997	Pulsed-laser irradiation of multifunctional gold nanoshells to overcome trastuzumab resistance in HER2-overexpressing breast cancer	Nunes T, Pons T, Hou X, Van Do K, Caron B, Rigal M, Di Benedetto M, Palpant B, Leboeuf C, Janin A, Bousquet G.	J Exp Clin Cancer Res. 2019 Jul 12;38(1):306. doi: 10.1186/s13046-019-1305-x.	Nunes T	J Exp Clin Cancer Res	2019	2019-07-14	PMC6626398	NA	10.1186/s13046-019-1305-x	NA	NA	NA	NA	Yes
Text mining	EGFR	31298332	Long noncoding RNA FAM201A involves in radioresistance of non-small-cell lung cancer by enhancing EGFR expression via miR-370	Liu AM, Zhu Y, Huang ZW, Lei L, Fu SZ, Chen Y.	Eur Rev Med Pharmacol Sci. 2019 Jul;23(13):5802-5814. doi: 10.26355/eurrev_201907_18319.	Liu AM	Eur Rev Med Pharmacol Sci	2019	2019-07-13	NA	NA	10.26355/eurrev_201907_18319	NA	NA	NA	NA	Yes
Text mining	EGFR	31187548	Interleukin-6 production mediated by the IRE1-XBP1 pathway confers radioresistance in human papillomavirus-negative oropharyngeal carcinoma	Lyu X, Zhang M, Li G, Cai Y, Li G, Qiao Q.	Cancer Sci. 2019 Aug;110(8):2471-2484. doi: 10.1111/cas.14094. Epub 2019 Jul 3.	Lyu X	Cancer Sci	2019	2019-06-13	PMC6676107	NA	10.1111/cas.14094	NA	NA	NA	NA	Yes
Text mining	EGFR	31127020	Cranial Irradiation for Patients with Epidermal Growth Factor Receptor (EGFR) Mutant Lung Cancer Who Have Brain Metastases in the Era of a New Generation of EGFR Inhibitors	Lee JH, Chen HY, Hsu FM, Chen JS, Liao WY, Shih JY, Yu CJ, Chen KY, Tsai TH, Yang JC.	Oncologist. 2019 Dec;24(12):e1417-e1425. doi: 10.1634/theoncologist.2019-0152. Epub 2019 May 24.	Lee JH	Oncologist	2019	2019-05-26	PMC6975931	NA	10.1634/theoncologist.2019-0152	NA	NA	NA	NA	Yes
Text mining	EGFR	30983494	Slight advantages of nimotuzumab versus cetuximab plus concurrent chemoradiotherapy in locally advanced esophageal squamous cell carcinoma	Jing W, Yan W, Liu Y, Li J, Yu J, Zhu H.	Cancer Biol Ther. 2019;20(8):1121-1126. doi: 10.1080/15384047.2019.1598760. Epub 2019 Apr 14.	Jing W	Cancer Biol Ther	2019	2019-04-16	PMC6606014	NA	10.1080/15384047.2019.1598760	NA	NA	NA	NA	Yes
Text mining	EGFR	30961547	Abscopal effect of radiation on multiple lung metastases of lung adenocarcinoma: a case report	Kuroda A, Tabuchi T, Iwami E, Sasahara K, Matsuzaki T, Nakajima T, Tsutsumi Y, Eguchi K, Terashima T.	BMC Cancer. 2019 Apr 8;19(1):336. doi: 10.1186/s12885-019-5566-8.	Kuroda A	BMC Cancer	2019	2019-04-10	PMC6454618	NA	10.1186/s12885-019-5566-8	NA	NA	NA	NA	Yes
Text mining	EGFR	30940654	Combination of Trastuzumab Emtansine and Stereotactic Radiosurgery Results in High Rates of Clinically Significant Radionecrosis and Dysregulation of Aquaporin-4	Stumpf PK, Cittelly DM, Robin TP, Carlson JA, Stuhr KA, Contreras-Zarate MJ, Lai S, Ormond DR, Rusthoven CG, Gaspar LE, Rabinovitch R, Kavanagh BD, Liu A, Diamond JR, Kabos P, Fisher CM.	Clin Cancer Res. 2019 Jul 1;25(13):3946-3953. doi: 10.1158/1078-0432.CCR-18-2851. Epub 2019 Apr 2.	Stumpf PK	Clin Cancer Res	2019	2019-04-04	PMC6751332	NIHMS1526278	10.1158/1078-0432.CCR-18-2851	NA	NA	NA	NA	Yes
Text mining	EGFR	30825614	Dual-isotope imaging allows in vivo immunohistochemistry using radiolabelled antibodies in tumours	Knight JC, Mosley MJ, Kersemans V, Dias GM, Allen PD, Smart S, Cornelissen B.	Nucl Med Biol. 2019 Mar;70:14-22. doi: 10.1016/j.nucmedbio.2019.01.010. Epub 2019 Feb 5.	Knight JC	Nucl Med Biol	2019	2019-03-03	PMC6599172	NA	10.1016/j.nucmedbio.2019.01.010	NA	NA	NA	NA	Yes
Text mining	EGFR	30736848	Phase Ib evaluation of a self-adjuvanted protamine formulated mRNA-based active cancer immunotherapy, BI1361849 (CV9202), combined with local radiation treatment in patients with stage IV non-small cell lung cancer	Papachristofilou A, Hipp MM, Klinkhardt U, Früh M, Sebastian M, Weiss C, Pless M, Cathomas R, Hilbe W, Pall G, Wehler T, Alt J, Bischoff H, Geißler M, Griesinger F, Kallen KJ, Fotin-Mleczek M, Schröder A, Scheel B, Muth A, Seibel T, Stosnach C, Doener F, Hong HS, Koch SD, Gnad-Vogt U, Zippelius A.	J Immunother Cancer. 2019 Feb 8;7(1):38. doi: 10.1186/s40425-019-0520-5.	Papachristofilou A	J Immunother Cancer	2019	2019-02-10	PMC6368815	NA	10.1186/s40425-019-0520-5	NA	NA	NA	NA	Yes
Text mining	EGFR	30717752	miR-205 enhances radiation sensitivity of prostate cancer cells by impairing DNA damage repair through PKCε and ZEB1 inhibition	El Bezawy R, Tinelli S, Tortoreto M, Doldi V, Zuco V, Folini M, Stucchi C, Rancati T, Valdagni R, Gandellini P, Zaffaroni N.	J Exp Clin Cancer Res. 2019 Feb 4;38(1):51. doi: 10.1186/s13046-019-1060-z.	El Bezawy R	J Exp Clin Cancer Res	2019	2019-02-06	PMC6360656	NA	10.1186/s13046-019-1060-z	NA	NA	NA	NA	Yes
Text mining	EGFR	30429889	Theranostic pretargeted radioimmunotherapy of internalizing solid tumor antigens in human tumor xenografts in mice: Curative treatment of HER2-positive breast carcinoma	Cheal SM, Xu H, Guo HF, Patel M, Punzalan B, Fung EK, Lee SG, Bell M, Singh M, Jungbluth AA, Zanzonico PB, Piersigilli A, Larson SM, Cheung NV.	Theranostics. 2018 Oct 6;8(18):5106-5125. doi: 10.7150/thno.26585. eCollection 2018.	Cheal SM	Theranostics	2018	2018-11-16	PMC6217068	NA	10.7150/thno.26585	NA	NA	NA	NA	Yes
Text mining	EGFR	30289964	Inhibition of NF-κB improves sensitivity to irradiation and EGFR-TKIs and decreases irradiation-induced lung toxicity	Wang R, Peng S, Zhang X, Wu Z, Duan H, Yuan Y, Wang W.	Int J Cancer. 2019 Jan 1;144(1):200-209. doi: 10.1002/ijc.31907. Epub 2018 Oct 31.	Wang R	Int J Cancer	2019	2018-10-06	NA	NA	10.1002/ijc.31907	NA	NA	NA	NA	Yes
Text mining	EGFR	30259607	Silencing human epidermal growth factor receptor-3 radiosensitizes human luminal A breast cancer cells	He G, Di X, Yan J, Zhu C, Sun X, Zhang S.	Cancer Sci. 2018 Dec;109(12):3774-3782. doi: 10.1111/cas.13810. Epub 2018 Oct 22.	He G	Cancer Sci	2018	2018-09-28	PMC6272105	NA	10.1111/cas.13810	NA	NA	NA	NA	Yes
Text mining	EGFR	30194234	Radioactive ((90)Y) upconversion nanoparticles conjugated with recombinant targeted toxin for synergistic nanotheranostics of cancer	Guryev EL, Volodina NO, Shilyagina NY, Gudkov SV, Balalaeva IV, Volovetskiy AB, Lyubeshkin AV, Sen' AV, Ermilov SA, Vodeneev VA, Petrov RV, Zvyagin AV, Alferov ZI, Deyev SM.	Proc Natl Acad Sci U S A. 2018 Sep 25;115(39):9690-9695. doi: 10.1073/pnas.1809258115. Epub 2018 Sep 7.	Guryev EL	Proc Natl Acad Sci U S A	2018	2018-09-09	PMC6166851	NA	10.1073/pnas.1809258115	NA	NA	NA	NA	Yes
Text mining	EGFR	30120912	Targeted sequencing and intracranial outcomes of patients with lung adenocarcinoma brain metastases treated with radiotherapy	Press RH, Zhang C, Cassidy RJ, Ferris MJ, Zhong J, Steuer CE, Pillai RN, Owonikoko TK, Kahn S, Ramalingam SS, Patel PR, Curran WJ, Shu HG, Sica GL, Higgins KA.	Cancer. 2018 Sep 1;124(17):3586-3595. doi: 10.1002/cncr.31589. Epub 2018 Aug 18.	Press RH	Cancer	2018	2018-08-19	NA	NA	10.1002/cncr.31589	NA	NA	NA	NA	Yes
Text mining	EGFR	29967251	Oligosaccharyltransferase Inhibition Reduces Receptor Tyrosine Kinase Activation and Enhances Glioma Radiosensitivity	Baro M, Lopez Sambrooks C, Quijano A, Saltzman WM, Contessa J.	Clin Cancer Res. 2019 Jan 15;25(2):784-795. doi: 10.1158/1078-0432.CCR-18-0792. Epub 2018 Jul 2.	Baro M	Clin Cancer Res	2019	2018-07-04	PMC6314911	NIHMS994008	10.1158/1078-0432.CCR-18-0792	NA	NA	NA	NA	Yes
Text mining	EGFR	29913253	C11 Methionine PET (MET-PET) Imaging of Glioblastoma for Detecting Postoperative Residual Disease and Response to Chemoradiation Therapy	Wang Y, Rapalino O, Heidari P, Loeffler J, Shih HA, Oh K, Mahmood U.	Int J Radiat Oncol Biol Phys. 2018 Nov 15;102(4):1024-1028. doi: 10.1016/j.ijrobp.2018.06.011. Epub 2018 Jun 18.	Wang Y	Int J Radiat Oncol Biol Phys	2018	2018-06-19	PMC7336810	NIHMS1604939	10.1016/j.ijrobp.2018.06.011	NA	NA	NA	NA	Yes
Text mining	EGFR	29808844	(111)In-labelled polymeric nanoparticles incorporating a ruthenium-based radiosensitizer for EGFR-targeted combination therapy in oesophageal cancer cells	Gill MR , Menon JU , Jarman PJ , Owen J , Skaripa-Koukelli I , Able S , Thomas JA , Carlisle R , Vallis KA .	Nanoscale. 2018 Jun 7;10(22):10596-10608. doi: 10.1039/c7nr09606b.	Gill MR	Nanoscale	2018	2018-05-30	PMC5994990	NA	10.1039/c7nr09606b	NA	NA	NA	NA	Yes
Text mining	EGFR	29742701	Early tumor shrinkage served as a prognostic factor for patients with stage III non-small cell lung cancer treated with concurrent chemoradiotherapy	Wei M, Ye Q, Wang X, Wang M, Hu Y, Yang Y, Yang J, Cai J.	Medicine (Baltimore). 2018 May;97(19):e0632. doi: 10.1097/MD.0000000000010632.	Wei M	Medicine (Baltimore)	2018	2018-05-10	PMC5959434	NA	10.1097/MD.0000000000010632	NA	NA	NA	NA	Yes
Text mining	EGFR	29716919	Abemaciclib, a Selective CDK4/6 Inhibitor, Enhances the Radiosensitivity of Non-Small Cell Lung Cancer In Vitro and In Vivo	Naz S, Sowers A, Choudhuri R, Wissler M, Gamson J, Mathias A, Cook JA, Mitchell JB.	Clin Cancer Res. 2018 Aug 15;24(16):3994-4005. doi: 10.1158/1078-0432.CCR-17-3575. Epub 2018 May 1.	Naz S	Clin Cancer Res	2018	2018-05-03	PMC6137329	NIHMS965508	10.1158/1078-0432.CCR-17-3575	NA	NA	NA	NA	Yes
Text mining	EGFR	29713042	Endothelial trans-differentiation in glioblastoma recurring after radiotherapy	De Pascalis I, Morgante L, Pacioni S, D'Alessandris QG, Giannetti S, Martini M, Ricci-Vitiani L, Malinverno M, Dejana E, Larocca LM, Pallini R.	Mod Pathol. 2018 Sep;31(9):1361-1366. doi: 10.1038/s41379-018-0046-2. Epub 2018 Apr 30.	De Pascalis I	Mod Pathol	2018	2018-05-02	NA	NA	10.1038/s41379-018-0046-2	NA	NA	NA	NA	Yes
Text mining	EGFR	29636598	The role of propranolol as a radiosensitizer in gastric cancer treatment	Liao X, Chaudhary P, Qiu G, Che X, Fan L.	Drug Des Devel Ther. 2018 Mar 28;12:639-645. doi: 10.2147/DDDT.S160865. eCollection 2018.	Liao X	Drug Des Devel Ther	2018	2018-04-12	PMC5880513	NA	10.2147/DDDT.S160865	NA	NA	NA	NA	Yes
Text mining	EGFR	29617354	Radiation-Induced Gene Expression Changes in High and Low Grade Breast Cancer Cell Types	Bravatà V, Cava C, Minafra L, Cammarata FP, Russo G, Gilardi MC, Castiglioni I, Forte GI.	Int J Mol Sci. 2018 Apr 4;19(4):1084. doi: 10.3390/ijms19041084.	Bravatà V	Int J Mol Sci	2018	2018-04-05	PMC5979377	NA	10.3390/ijms19041084	NA	NA	NA	NA	Yes
Text mining	EGFR	29590083	Efficacy of gefitinib and radiotherapy combination in Indonesian patients with lung adenocarcinoma	Syahruddin E, Huswatun AL, Prabowo A, Zaini J, Nurwidya F, Hudoyo A, Jusuf A.	Rom J Intern Med. 2018 Sep 1;56(3):173-181. doi: 10.2478/rjim-2018-0011.	Syahruddin E	Rom J Intern Med	2018	2018-03-29	NA	NA	10.2478/rjim-2018-0011	NA	NA	NA	NA	Yes
Text mining	EGFR	29580204	Anti-EGFR targeted therapy delivered before versus during radiotherapy in locoregionally advanced nasopharyngeal carcinoma: a big-data, intelligence platform-based analysis	Peng H, Tang LL, Liu X, Chen L, Li WF, Mao YP, Zhang Y, Liu LZ, Tian L, Guo Y, Sun Y, Ma J.	BMC Cancer. 2018 Mar 27;18(1):323. doi: 10.1186/s12885-018-4268-y.	Peng H	BMC Cancer	2018	2018-03-28	PMC5870169	NA	10.1186/s12885-018-4268-y	NA	NA	NA	NA	Yes
Text mining	EGFR	29562708	HER2-Targeted Multifunctional Silica Nanoparticles Specifically Enhance the Radiosensitivity of HER2-Overexpressing Breast Cancer Cells	Yamaguchi H, Hayama K, Sasagawa I, Okada Y, Kawase T, Tsubokawa N, Tsuchimochi M.	Int J Mol Sci. 2018 Mar 19;19(3):908. doi: 10.3390/ijms19030908.	Yamaguchi H	Int J Mol Sci	2018	2018-03-23	PMC5877769	NA	10.3390/ijms19030908	NA	NA	NA	NA	Yes
Text mining	EGFR	29452913	Photo-immobilized EGF chemical gradients differentially impact breast cancer cell invasion and drug response in defined 3D hydrogels	Fisher SA, Tam RY, Fokina A, Mahmoodi MM, Distefano MD, Shoichet MS.	Biomaterials. 2018 Sep;178:751-766. doi: 10.1016/j.biomaterials.2018.01.032. Epub 2018 Feb 13.	Fisher SA	Biomaterials	2018	2018-02-18	PMC6066187	NIHMS980725	10.1016/j.biomaterials.2018.01.032	NA	NA	NA	NA	Yes
Text mining	EGFR	29439013	Radionuclide Therapy of HER2-Expressing Human Xenografts Using Affibody-Based Peptide Nucleic Acid-Mediated Pretargeting: In Vivo Proof of Principle	Westerlund K, Altai M, Mitran B, Konijnenberg M, Oroujeni M, Atterby C, de Jong M, Orlova A, Mattsson J, Micke P, Karlström AE, Tolmachev V.	J Nucl Med. 2018 Jul;59(7):1092-1098. doi: 10.2967/jnumed.118.208348. Epub 2018 Feb 9.	Westerlund K	J Nucl Med	2018	2018-02-14	NA	NA	10.2967/jnumed.118.208348	NA	NA	NA	NA	Yes
Text mining	EGFR	29396299	Radiotherapy Upregulates Programmed Death Ligand-1 through the Pathways Downstream of Epidermal Growth Factor Receptor in Glioma	Song X, Shao Y, Jiang T, Ding Y, Xu B, Zheng X, Wang Q, Chen X, Gu W, Wu C, Jiang J.	EBioMedicine. 2018 Feb;28:105-113. doi: 10.1016/j.ebiom.2018.01.027. Epub 2018 Jan 31.	Song X	EBioMedicine	2018	2018-02-04	PMC5835577	NA	10.1016/j.ebiom.2018.01.027	NA	NA	NA	NA	Yes
Text mining	EGFR	29031230	Astatine-211 labeled anti-HER2 5F7 single domain antibody fragment conjugates: radiolabeling and preliminary evaluation	Choi J, Vaidyanathan G, Koumarianou E, Kang CM, Zalutsky MR.	Nucl Med Biol. 2018 Jan;56:10-20. doi: 10.1016/j.nucmedbio.2017.09.003. Epub 2017 Sep 19.	Choi J	Nucl Med Biol	2018	2017-10-15	PMC5732883	NIHMS912556	10.1016/j.nucmedbio.2017.09.003	NA	NA	NA	NA	Yes
Text mining	EGFR	28973074	Consolidative Radiotherapy for Limited Metastatic Non-Small-Cell Lung Cancer: A Phase 2 Randomized Clinical Trial	Iyengar P, Wardak Z, Gerber DE, Tumati V, Ahn C, Hughes RS, Dowell JE, Cheedella N, Nedzi L, Westover KD, Pulipparacharuvil S, Choy H, Timmerman RD.	JAMA Oncol. 2018 Jan 11;4(1):e173501. doi: 10.1001/jamaoncol.2017.3501. Epub 2018 Jan 11.	Iyengar P	JAMA Oncol	2018	2017-10-04	PMC5833648	NA	10.1001/jamaoncol.2017.3501	NA	NA	NA	NA	Yes
Text mining	EGFR	28848345	Important factors for cell-membrane permeabilization by gold nanoparticles activated by nanosecond-laser irradiation	Yao C, Rudnitzki F, Hüttmann G, Zhang Z, Rahmanzadeh R.	Int J Nanomedicine. 2017 Aug 7;12:5659-5672. doi: 10.2147/IJN.S140620. eCollection 2017.	Yao C	Int J Nanomedicine	2017	2017-08-30	PMC5557627	NA	10.2147/IJN.S140620	NA	NA	NA	NA	Yes
Text mining	EGFR	28818992	Long-Half-Life (89)Zr-Labeled Radiotracers Can Guide Percutaneous Biopsy Within the PET/CT Suite Without Reinjection of Radiotracer	Cornelis FH, Durack JC, Pandit-Taskar N, Ulaner GA, Lewis JS, Morris MJ, Solomon SB.	J Nucl Med. 2018 Mar;59(3):399-402. doi: 10.2967/jnumed.117.194480. Epub 2017 Aug 17.	Cornelis FH	J Nucl Med	2018	2017-08-19	PMC5868497	NA	10.2967/jnumed.117.194480	NA	NA	NA	NA	Yes
Text mining	EGFR	28801308	EGFR Mutations Compromise Hypoxia-Associated Radiation Resistance through Impaired Replication Fork-Associated DNA Damage Repair	Saki M, Makino H, Javvadi P, Tomimatsu N, Ding LH, Clark JE, Gavin E, Takeda K, Andrews J, Saha D, Story MD, Burma S, Nirodi CS.	Mol Cancer Res. 2017 Nov;15(11):1503-1516. doi: 10.1158/1541-7786.MCR-17-0136. Epub 2017 Aug 11.	Saki M	Mol Cancer Res	2017	2017-08-13	PMC5668182	NIHMS898119	10.1158/1541-7786.MCR-17-0136	NA	NA	NA	NA	Yes
Text mining	EGFR	28740554	Concurrent Chemoradiotherapy with or without Anti-EGFR-Targeted Treatment for Stage II-IVb Nasopharyngeal Carcinoma: Retrospective Analysis with a Large Cohort and Long Follow-up	You R, Hua YJ, Liu YP, Yang Q, Zhang YN, Li JB, Li CF, Zou X, Yu T, Cao JY, Zhang MX, Jiang R, Sun R, Mo HY, Guo L, Cao KJ, Lin AH, Sun Y, Qian CN, Ma J, Chen MY.	Theranostics. 2017 Jun 1;7(8):2314-2324. doi: 10.7150/thno.19710. eCollection 2017.	You R	Theranostics	2017	2017-07-26	PMC5505063	NA	10.7150/thno.19710	NA	NA	NA	NA	Yes
Text mining	EGFR	28669012	Report of safety of pulse dosing of lapatinib with temozolomide and radiation therapy for newly-diagnosed glioblastoma in a pilot phase II study	Yu A, Faiq N, Green S, Lai A, Green R, Hu J, Cloughesy TF, Mellinghoff I, Nghiemphu PL.	J Neurooncol. 2017 Sep;134(2):357-362. doi: 10.1007/s11060-017-2533-6. Epub 2017 Jul 1.	Yu A	J Neurooncol	2017	2017-07-03	PMC6135089	NIHMS987042	10.1007/s11060-017-2533-6	NA	NA	NA	NA	Yes
Text mining	EGFR	28637800	Pharmacokinetics, Biodistribution, and Radiation Dosimetry for (89)Zr-Trastuzumab in Patients with Esophagogastric Cancer	O'Donoghue JA, Lewis JS, Pandit-Taskar N, Fleming SE, Schöder H, Larson SM, Beylergil V, Ruan S, Lyashchenko SK, Zanzonico PB, Weber WA, Carrasquillo JA, Janjigian YY.	J Nucl Med. 2018 Jan;59(1):161-166. doi: 10.2967/jnumed.117.194555. Epub 2017 Jun 21.	O'Donoghue JA	J Nucl Med	2018	2017-06-23	PMC5750520	NA	10.2967/jnumed.117.194555	NA	NA	NA	NA	Yes
Text mining	EGFR	28608966	Next-generation sequencing and clinical outcomes of patients with lung adenocarcinoma treated with stereotactic body radiotherapy	Cassidy RJ, Zhang X, Patel PR, Shelton JW, Escott CE, Sica GL, Rossi MR, Hill CE, Steuer CE, Pillai RN, Ramalingam SS, Owonikoko TK, Behera M, Force SD, Fernandez FG, Curran WJ, Higgins KA.	Cancer. 2017 Oct 1;123(19):3681-3690. doi: 10.1002/cncr.30794. Epub 2017 Jun 13.	Cassidy RJ	Cancer	2017	2017-06-14	NA	NA	10.1002/cncr.30794	NA	NA	NA	NA	Yes
Text mining	EGFR	28518211	Inhibition of EGFR nuclear shuttling decreases irradiation resistance in HeLa cells	Wei H, Zhu Z, Lu L.	Folia Histochem Cytobiol. 2017;55(2):43-51. doi: 10.5603/FHC.a2017.0007. Epub 2017 May 18.	Wei H	Folia Histochem Cytobiol	2017	2017-05-19	NA	NA	10.5603/FHC.a2017.0007	NA	NA	NA	NA	Yes
Text mining	EGFR	28427242	Epidermal growth factor receptor variant III in head and neck squamous cell carcinoma is not relevant for targeted therapy and irradiation	Thomas Koch D, Pickhard A, Gebel L, Buchberger AMS, Bas M, Mogler C, Reiter R, Piontek G, Wirth M.	Oncotarget. 2017 May 16;8(20):32668-32682. doi: 10.18632/oncotarget.15949.	Thomas Koch D	Oncotarget	2017	2017-04-22	PMC5464818	NA	10.18632/oncotarget.15949	NA	NA	NA	NA	Yes
Text mining	EGFR	28376188	Regional Nodal Irradiation After Breast Conserving Surgery for Early HER2-Positive Breast Cancer: Results of a Subanalysis From the ALTTO Trial	Gingras I, Holmes E, De Azambuja E, Nguyen DH, Izquierdo M, Anne Zujewski J, Inbar M, Naume B, Tomasello G, Gralow JR, Wolff AC, Harris L, Gnant M, Moreno-Aspitia A, Piccart MJ, Azim HA Jr.	J Natl Cancer Inst. 2017 Aug 1;109(8):djw331. doi: 10.1093/jnci/djw331.	Gingras I	J Natl Cancer Inst	2017	2017-04-05	PMC6279283	NA	10.1093/jnci/djw331	NA	NA	NA	NA	Yes
Text mining	EGFR	28192598	Overall survival and the response to radiotherapy among molecular subtypes of breast cancer brain metastases treated with targeted therapies	Miller JA, Kotecha R, Ahluwalia MS, Mohammadi AM, Chao ST, Barnett GH, Murphy ES, Vogelbaum MA, Angelov L, Peereboom DM, Suh JH.	Cancer. 2017 Jun 15;123(12):2283-2293. doi: 10.1002/cncr.30616. Epub 2017 Feb 13.	Miller JA	Cancer	2017	2017-02-14	NA	NA	10.1002/cncr.30616	NA	NA	NA	NA	Yes
Text mining	EGFR	28126304	Significance of Co-expression of Epidermal Growth Factor Receptor and Ki67 on Clinical Outcome in Patients With Anal Cancer Treated With Chemoradiotherapy: An Analysis of NRG Oncology RTOG 9811	Doll CM, Moughan J, Klimowicz A, Ho CK, Kornaga EN, Lees-Miller SP, Ajani JA, Crane CH, Kachnic LA, Okawara GS, Berk LB, Roof KS, Becker MJ, Grisell DL, Ellis RJ, Sperduto PW, Marsa GW, Guha C, Magliocco AM.	Int J Radiat Oncol Biol Phys. 2017 Mar 1;97(3):554-562. doi: 10.1016/j.ijrobp.2016.11.021. Epub 2016 Nov 23.	Doll CM	Int J Radiat Oncol Biol Phys	2017	2017-01-28	PMC5687248	NIHMS886778	10.1016/j.ijrobp.2016.11.021	NA	NA	NA	NA	Yes
Text mining	EGFR	28068355	A Methodology for Cancer Therapeutics by Systems Pharmacology-Based Analysis: A Case Study on Breast Cancer-Related Traditional Chinese Medicines	Li Y, Wang J, Lin F, Yang Y, Chen SS.	PLoS One. 2017 Jan 9;12(1):e0169363. doi: 10.1371/journal.pone.0169363. eCollection 2017.	Li Y	PLoS One	2017	2017-01-10	PMC5222515	NA	10.1371/journal.pone.0169363	NA	NA	NA	NA	Yes
Text mining	EGFR	28039367	Efficacy and safety results of ABT-414 in combination with radiation and temozolomide in newly diagnosed glioblastoma	Reardon DA, Lassman AB, van den Bent M, Kumthekar P, Merrell R, Scott AM, Fichtel L, Sulman EP, Gomez E, Fischer J, Lee HJ, Munasinghe W, Xiong H, Mandich H, Roberts-Rapp L, Ansell P, Holen KD, Gan HK.	Neuro Oncol. 2017 Jul 1;19(7):965-975. doi: 10.1093/neuonc/now257.	Reardon DA	Neuro Oncol	2017	2017-01-01	PMC5570193	NA	10.1093/neuonc/now257	NA	NA	NA	NA	Yes
Text mining	EGFR	28011764	Inhibition of radiation-induced glioblastoma invasion by genetic and pharmacological targeting of MDA-9/Syntenin	Kegelman TP, Wu B, Das SK, Talukdar S, Beckta JM, Hu B, Emdad L, Valerie K, Sarkar D, Furnari FB, Cavenee WK, Wei J, Purves A, De SK, Pellecchia M, Fisher PB.	Proc Natl Acad Sci U S A. 2017 Jan 10;114(2):370-375. doi: 10.1073/pnas.1616100114. Epub 2016 Dec 23.	Kegelman TP	Proc Natl Acad Sci U S A	2017	2016-12-25	PMC5240699	NA	10.1073/pnas.1616100114	NA	NA	NA	NA	Yes
Text mining	EGFR	27815936	MicroRNA-124 enhances response to radiotherapy in human epidermal growth factor receptor 2-positive breast cancer cells by targeting signal transducer and activator of transcription 3	Fu Y, Xiong J.	Croat Med J. 2016 Oct 31;57(5):457-464. doi: 10.3325/cmj.2016.57.457.	Fu Y	Croat Med J	2016	2016-11-06	PMC5141458	NA	10.3325/cmj.2016.57.457	NA	NA	NA	NA	Yes
Text mining	EGFR	27813061	Development of Lu-177-trastuzumab for radioimmunotherapy of HER2 expressing breast cancer and its feasibility assessment in breast cancer patients	Bhusari P, Vatsa R, Singh G, Parmar M, Bal A, Dhawan DK, Mittal BR, Shukla J.	Int J Cancer. 2017 Feb 15;140(4):938-947. doi: 10.1002/ijc.30500. Epub 2016 Nov 18.	Bhusari P	Int J Cancer	2017	2016-11-05	NA	NA	10.1002/ijc.30500	NA	NA	NA	NA	Yes
Text mining	EGFR	27225691	Maternal Embryonic Leucine Zipper Kinase (MELK) as a Novel Mediator and Biomarker of Radioresistance in Human Breast Cancer	Speers C, Zhao SG, Kothari V, Santola A, Liu M, Wilder-Romans K, Evans J, Batra N, Bartelink H, Hayes DF, Lawrence TS, Brown PH, Pierce LJ, Feng FY.	Clin Cancer Res. 2016 Dec 1;22(23):5864-5875. doi: 10.1158/1078-0432.CCR-15-2711. Epub 2016 May 25.	Speers C	Clin Cancer Res	2016	2016-05-27	PMC8820108	NIHMS1693456	10.1158/1078-0432.CCR-15-2711	NA	NA	NA	NA	Yes
Text mining	EGFR	27203740	MiR-193a-5p/ERBB2 act as concurrent chemoradiation therapy response indicator of esophageal squamous cell carcinoma	Lin CH, Tsai CH, Yeh CT, Liang JL, Hung WC, Lin FC, Chang WL, Li HY, Yao YC, Hsu TI, Lee YC, Wang YC, Sheu BS, Lai WW, Calkins MJ, Hsiao M, Lu PJ.	Oncotarget. 2016 Jun 28;7(26):39680-39693. doi: 10.18632/oncotarget.9444.	Lin CH	Oncotarget	2016	2016-05-21	PMC5129962	NA	10.18632/oncotarget.9444	NA	NA	NA	NA	Yes
Text mining	EGFR	27776176	Evaluation of CD146 as Target for Radioimmunotherapy against Osteosarcoma	Westrøm S, Bønsdorff TB, Abbas N, Bruland ØS, Jonasdottir TJ, Mælandsmo GM, Larsen RH.	PLoS One. 2016 Oct 24;11(10):e0165382. doi: 10.1371/journal.pone.0165382. eCollection 2016.	Westrøm S	PLoS One	2016	2016-10-25	PMC5077112	NA	10.1371/journal.pone.0165382	NA	NA	NA	NA	Yes
Text mining	EGFR	27733374	Phase II trial of post-operative radiotherapy with concurrent cisplatin plus panitumumab in patients with high-risk, resected head and neck cancer	Ferris RL, Geiger JL, Trivedi S, Schmitt NC, Heron DE, Johnson JT, Kim S, Duvvuri U, Clump DA, Bauman JE, Ohr JP, Gooding WE, Argiris A.	Ann Oncol. 2016 Dec;27(12):2257-2262. doi: 10.1093/annonc/mdw428. Epub 2016 Oct 11.	Ferris RL	Ann Oncol	2016	2016-10-14	PMC5178143	NA	10.1093/annonc/mdw428	NA	NA	NA	NA	Yes
Text mining	EGFR	27698471	Anti-tubulin drugs conjugated to anti-ErbB antibodies selectively radiosensitize	Adams SR, Yang HC, Savariar EN, Aguilera J, Crisp JL, Jones KA, Whitney MA, Lippman SM, Cohen EE, Tsien RY, Advani SJ.	Nat Commun. 2016 Oct 4;7:13019. doi: 10.1038/ncomms13019.	Adams SR	Nat Commun	2016	2016-10-05	PMC5059467	NA	10.1038/ncomms13019	NA	NA	NA	NA	Yes
Text mining	EGFR	27645803	Defining a Radiomic Response Phenotype: A Pilot Study using targeted therapy in NSCLC	Aerts HJ, Grossmann P, Tan Y, Oxnard GR, Rizvi N, Schwartz LH, Zhao B.	Sci Rep. 2016 Sep 20;6:33860. doi: 10.1038/srep33860.	Aerts HJ	Sci Rep	2016	2016-09-21	PMC5028716	NA	10.1038/srep33860	NA	NA	NA	NA	Yes
Text mining	EGFR	27502248	Radiogenomics to characterize regional genetic heterogeneity in glioblastoma	Hu LS, Ning S, Eschbacher JM, Baxter LC, Gaw N, Ranjbar S, Plasencia J, Dueck AC, Peng S, Smith KA, Nakaji P, Karis JP, Quarles CC, Wu T, Loftus JC, Jenkins RB, Sicotte H, Kollmeyer TM, O'Neill BP, Elmquist W, Hoxworth JM, Frakes D, Sarkaria J, Swanson KR, Tran NL, Li J, Mitchell JR.	Neuro Oncol. 2017 Jan;19(1):128-137. doi: 10.1093/neuonc/now135. Epub 2016 Aug 8.	Hu LS	Neuro Oncol	2017	2016-08-10	PMC5193022	NA	10.1093/neuonc/now135	NA	NA	NA	NA	Yes
Text mining	EGFR	27496196	Lung adenocarcinoma harboring concomitant SPTBN1-ALK fusion, c-Met overexpression, and HER-2 amplification with inherent resistance to crizotinib, chemotherapy, and radiotherapy	Gu FF, Zhang Y, Liu YY, Hong XH, Liang JY, Tong F, Yang JS, Liu L.	J Hematol Oncol. 2016 Aug 5;9(1):66. doi: 10.1186/s13045-016-0296-8.	Gu FF	J Hematol Oncol	2016	2016-08-07	PMC4974806	NA	10.1186/s13045-016-0296-8	NA	NA	NA	NA	Yes
Text mining	EGFR	27377061	Expansive hematoma in delayed cerebral radiation necrosis in patients treated with T-DM1: a report of two cases	Mitsuya K, Watanabe J, Nakasu Y, Hayashi N, Harada H, Ito I.	BMC Cancer. 2016 Jul 4;16:391. doi: 10.1186/s12885-016-2464-1.	Mitsuya K	BMC Cancer	2016	2016-07-06	PMC4932671	NA	10.1186/s12885-016-2464-1	NA	NA	NA	NA	Yes
Text mining	EGFR	27374096	Carbon ion irradiation withstands cancer stem cells' migration/invasion process in Head and Neck Squamous Cell Carcinoma (HNSCC)	Moncharmont C, Guy JB, Wozny AS, Gilormini M, Battiston-Montagne P, Ardail D, Beuve M, Alphonse G, Simoëns X, Rancoule C, Rodriguez-Lafrasse C, Magné N.	Oncotarget. 2016 Jul 26;7(30):47738-47749. doi: 10.18632/oncotarget.10281.	Moncharmont C	Oncotarget	2016	2016-07-05	PMC5216975	NA	10.18632/oncotarget.10281	1	NA	NA	NA	Yes
Text mining	EGFR	27357023	Efficient [(18)F]AlF Radiolabeling of ZHER3:8698 Affibody Molecule for Imaging of HER3 Positive Tumors	Da Pieve C, Allott L, Martins CD, Vardon A, Ciobota DM, Kramer-Marek G, Smith G.	Bioconjug Chem. 2016 Aug 17;27(8):1839-49. doi: 10.1021/acs.bioconjchem.6b00259. Epub 2016 Jul 19.	Da Pieve C	Bioconjug Chem	2016	2016-07-01	NA	NA	10.1021/acs.bioconjchem.6b00259	NA	NA	NA	NA	Yes
Text mining	EGFR	27286256	HER2 reduces breast cancer radiosensitivity by activating focal adhesion kinase in vitro and in vivo	Hou J, Zhou Z, Chen X, Zhao R, Yang Z, Wei N, Ni Q, Feng Y, Yu X, Ma J, Guo X.	Oncotarget. 2016 Jul 19;7(29):45186-45198. doi: 10.18632/oncotarget.9870.	Hou J	Oncotarget	2016	2016-06-11	PMC5216715	NA	10.18632/oncotarget.9870	NA	NA	NA	NA	Yes
Text mining	EGFR	27268636	Breast Cancer in Men: a Report from the Department of Radiation Oncology in Kermanshah Province, Iran	Amirifard N, Sadeghi E.	Asian Pac J Cancer Prev. 2016;17(5):2593-6.	Amirifard N	Asian Pac J Cancer Prev	2016	2016-06-09	NA	NA		NA	NA	NA	NA	Yes
Text mining	EGFR	27268625	Correlation between EGFR Expression and Radiosensitivity in Cervical Adenocarcinoma Cases	Hernowo BS, Suryanti S, Wibisono F.	Asian Pac J Cancer Prev. 2016;17(5):2535-7.	Hernowo BS	Asian Pac J Cancer Prev	2016	2016-06-09	NA	NA		NA	NA	NA	NA	Yes
Text mining	EGFR	27230280	Epithelial-mesenchymal transition, proliferation, and angiogenesis in locally advanced cervical cancer treated with chemoradiotherapy	Rojas-Puentes L, Cardona AF, Carranza H, Vargas C, Jaramillo LF, Zea D, Cetina L, Wills B, Ruiz-Garcia E, Arrieta O.	Cancer Med. 2016 Aug;5(8):1989-99. doi: 10.1002/cam4.751. Epub 2016 May 27.	Rojas-Puentes L	Cancer Med	2016	2016-05-28	PMC4884920	NA	10.1002/cam4.751	NA	NA	NA	NA	Yes
Text mining	EGFR	27177865	Phase II randomized trial of radiation therapy, cetuximab, and pemetrexed with or without bevacizumab in patients with locally advanced head and neck cancer	Argiris A, Bauman JE, Ohr J, Gooding WE, Heron DE, Duvvuri U, Kubicek GJ, Posluszny DM, Vassilakopoulou M, Kim S, Grandis JR, Johnson JT, Gibson MK, Clump DA, Flaherty JT, Chiosea SI, Branstetter B, Ferris RL.	Ann Oncol. 2016 Aug;27(8):1594-600. doi: 10.1093/annonc/mdw204. Epub 2016 May 13.	Argiris A	Ann Oncol	2016	2016-05-15	PMC6279075	NA	10.1093/annonc/mdw204	NA	NA	NA	NA	Yes
Text mining	EGFR	27119227	Effective treatment of ductal carcinoma in situ with a HER-2- targeted alpha-particle emitting radionuclide in a preclinical model of human breast cancer	Yoshida T, Jin K, Song H, Park S, Huso DL, Zhang Z, Liangfeng H, Zhu C, Bruchertseifer F, Morgenstern A, Sgouros G, Sukumar S.	Oncotarget. 2016 May 31;7(22):33306-15. doi: 10.18632/oncotarget.8949.	Yoshida T	Oncotarget	2016	2016-04-28	PMC5078096	NA	10.18632/oncotarget.8949	NA	NA	NA	NA	Yes
Text mining	EGFR	27035553	Enhanced tumor retention of radioiodinated anti-epidermal growth factor receptor antibody using novel bifunctional iodination linker for radioimmunotherapy	Kim EJ, Kim BS, Choi DB, Chi SG, Choi TH.	Oncol Rep. 2016 Jun;35(6):3159-68. doi: 10.3892/or.2016.4706. Epub 2016 Mar 24.	Kim EJ	Oncol Rep	2016	2016-04-02	PMC4872277	NA	10.3892/or.2016.4706	NA	NA	NA	NA	Yes
Text mining	EGFR	26999580	EGF-coated gold nanoparticles provide an efficient nano-scale delivery system for the molecular radiotherapy of EGFR-positive cancer	Song L, Falzone N, Vallis KA.	Int J Radiat Biol. 2016 Nov;92(11):716-723. doi: 10.3109/09553002.2016.1145360. Epub 2016 Mar 21.	Song L	Int J Radiat Biol	2016	2016-03-22	PMC5116916	NA	10.3109/09553002.2016.1145360	NA	NA	NA	NA	Yes
Text mining	EGFR	26986978	Induction Therapy for Locally Advanced, Resectable Esophagogastric Cancer: A Phase I Trial of Vandetanib (ZD6474), Paclitaxel, Carboplatin, 5-Fluorouracil, and Radiotherapy Followed by Resection	Boland PM, Meyer JE, Berger AC, Cohen SJ, Neuman T, Cooper HS, Olszanski AJ, Davey M, Cheng JD, Lebenthal A, Burtness BA, Scott WJ, Astsaturov IA.	Am J Clin Oncol. 2017 Aug;40(4):393-398. doi: 10.1097/COC.0000000000000171.	Boland PM	Am J Clin Oncol	2017	2016-03-18	PMC5026539	NIHMS640074	10.1097/COC.0000000000000171	NA	NA	NA	NA	Yes
Text mining	EGFR	26917708	Immuno-PET Imaging and Radioimmunotherapy of 64Cu-/177Lu-Labeled Anti-EGFR Antibody in Esophageal Squamous Cell Carcinoma Model	Song IH, Lee TS, Park YS, Lee JS, Lee BC, Moon BS, An GI, Lee HW, Kim KI, Lee YJ, Kang JH, Lim SM.	J Nucl Med. 2016 Jul;57(7):1105-11. doi: 10.2967/jnumed.115.167155. Epub 2016 Feb 25.	Song IH	J Nucl Med	2016	2016-02-27	NA	NA	10.2967/jnumed.115.167155	NA	NA	NA	NA	Yes
Text mining	EGFR	26904167	TGF-β and Hypoxia/Reoxygenation Promote Radioresistance of A549 Lung Cancer Cells through Activation of Nrf2 and EGFR	Lee SL, Ryu H, Son AR, Seo B, Kim J, Jung SY, Song JY, Hwang SG, Ahn J.	Oxid Med Cell Longev. 2016;2016:6823471. doi: 10.1155/2016/6823471. Epub 2016 Jan 20.	Lee SL	Oxid Med Cell Longev	2016	2016-02-24	PMC4745286	NA	10.1155/2016/6823471	NA	NA	NA	NA	Yes
[truncated: 744 more rows]
