# Supplementary material for: Meta-analysis of expression and the targeting of cell adhesion associated genes in nine cancer types – A one research lab re-evaluation
Source: Comput Struct Biotechnol J. 2023 Apr 19;21:2824–36. doi: 10.1016/j.csbj.2023.04.017 (PMC10189096; doi:10.1016/j.csbj.2023.04.017)
Supplement: Supplementary file 3 — Supplementary material [file mmc3.xlsx]

## Sheet: Legend
Tables	Note
A	Similarly changed differentially expressed genes (scDEGs) in nine cancers and their corresponding cell models to normal tissue (expression fold change)
B	The enriched dataset was overlapped with scDEGs, adhesion associated genes defined by Gene Ontology (GO) and subsequently used for network analysis together with identified TFs. Genes with 1st neighbor interaction between the Cordes lab dataset were selected.
C	Only genes with a minimum of 2 degrees in the network and scDEGs with an average gene expression fold change of either > 1.5 or < 0.5 from normal tissue were considered in the following network reconstruction between scDEGs and survival analyses.
D	Correlation statistics of the Cell models to their corresponding cell tpes.
E	Gene sets formed after adhesion enrichment network analysis selected from table S-C were additionally taken to reconstruct 1st neighbor interaction between scDEGs. Functional analysis was performed on the identified gene set by OncoBoxPD to obtain equalized functional enrichment datasets.

## Sheet: A - scDEGs
Gene numbers of aquired GEPIA datasets
		All	scDEGs			Non-scDEGs
Cancer Type	Cancer type	Total	Total	Up-regulated	Down-regulated	Total	Up-regulated	Down-regulated
	abbreviation
Lung Squamous Cell Carcinoma	LUSC	13889	2536	2246	290	11353	3450	7903
Lung Adenocarcinoma	LUAD	12954	2506	2218	288	10448	2826	7622
Prostate Adenocarcinoma	PRAD	11532	2227	1880	347	9305	2567	6738
Colon Adenocarcinoma	COAD	13381	2615	2331	284	10766	4564	6202
Rectum Adenocarcinoma	READ	12893	2605	2321	284	10288	4439	5849
Lower Grade Glioma	LGG	13630	2540	2259	281	11090	7689	3401
Glioblastoma Multiforme	GBM	14539	2571	2289	282	11968	7787	4181
Head and Neck Squamous Cell Carcinoma	HNSCC	9417	2131	1976	155	7286	5842	1444
Pancreatic Adenocarcinoma	PAAD	15159	2556	2356	200	12603	11686	917
	Sex			Female	Male	Male	Male	Female	Male	Male	Male	Male	Male	Male	Female	Female	Female	Female	Male	Female	Female	Male	Female	Male	Female	Female	Female	Female	Male	Male	Male	Male	Female	Male	Male	Female	Male	Male	Male	Male	Male	Male	Male	Male	Female	Male	Female	Male	Female
	Class			Lung	Lung	Lung	Lung	Lung	Lung	Lung	Lung	Lung	Lung	Lung	Lung	Lung	Lung	Lung	Lung	Lung	Lung	Lung	Lung	Lung	Lung	Lung	Lung	Lung	Lung	Lung	Lung	Lung	Lung	Lung	Lung	Lung	Lung	Lung	Lung	Lung	Lung	Lung	Lung	Lung	Lung	Lung	Lung	Lung	Lung
Ensembl ID	Gene symbol	Lung_squamous_cell_carcinoma	Lung_adenocarcinoma_	HCC827	NCIH1581	NCIH1693	HCC827GR5	PC14	NCIH1819	NCIH1650	RERFLCMS	HCC4006	ACCMESO1	NCIH2452	NCIH3255	NCIH2405	NCIH1341	HCC2429	HCC2935	NCIH2052	CORL105	LOUNH91	NCIH1618	NCIH2444	CORL311	NCIH2887	CORL279	RERFLCAI	CALU6	NCIH1755	NCIH209	NCIH841	NCIH889	NCIH2029	NCIH2122	HCC2108	MPP89	NCIH1395	ISTMES2	MSTO211H	NCIH3122	HCC461	NCIH522	NCIH82	NCIH69	NCIH226	NCIH647	NCIH1781	CORL24
ENSG00000000003	TSPAN6	2.61534	2.61897	13.0352	6.35934	7.14509	20.7815	10.4784	8.97591	5.654	5.74729	10.5018	0.295003	1.23449	85.9394	4.53864	0.296752	8.25725	11.071	3.06914	3.82162	0.476016	6.45734	5.5338	1.45531	3.98831	3.46815	4.61624	4.6815	1.64975	3.65352	10.5994	1.14893	3.67204	5.57905	4.80478	3.34032	5.78504	2.20424	5.04073	28.2314	10.1072	11.9527	6.32725	8.37435	1.08816	3.69072	10.8358	3.70274
ENSG00000000460	C1orf112	2.85205	1.90132	10.8081	9.14124	19.3057	16.2743	8.68858	8.37081	8.28661	8.81569	13.6346	13.2209	13.1457	13.0236	5.94378	16.5755	18.7085	10.1468	6.33377	6.47892	6.70846	15.3755	13.26	9.84471	6.69031	9.65068	16.89	11.3374	12.9099	13.4054	16.0357	5.88374	4.68924	8.76842	9.0901	10.1249	6.33377	9.28362	7.07417	22.5727	15.2238	10.9217	17.9554	12.2735	10.1774	19.5983	15.8808	10.5227
ENSG00000001036	FUCA2	1	1.22519	9.8047	10.3762	9.8047	5.8869	5.46461	9.12352	9.26527	11.0164	7.6548	3.667	13.4019	10.0364	6.91673	0.119122	2.5492	8.4214	5.45046	7.3355	14.9986	0.826404	8.4531	0.659636	8.65856	4.0963	10.1363	6.38739	6.02657	0.061249	7.83038	1.78595	2.71353	10.9132	6.66585	8.89693	11.3206	6.00334	13.4516	4.90798	6.76293	0.0701708	0.238802	6.16936	12.1414	8.17	10.869	3.00926
ENSG00000001167	NFYA	1.25527	1.40737	6.174	10.5712	7.63502	10.1216	8.11474	8.81731	3.89914	6.34366	3.86335	4.69287	6.77098	9.72587	7.03034	10.7261	10.4993	12.7645	4.56559	8.50896	5.98275	16.934	8.76877	12.4642	9.2624	14.1342	11.341	9.90235	7.25204	16.0813	9.01785	7.23133	10.8348	6.24676	6.15212	5.81474	4.22727	6.03525	4.82367	8.08903	11.7048	9.46858	9.4324	8.46912	4.28074	7.81179	9.76422	17.5735
ENSG00000004142	POLDIP2	1.805	1.51887	7.65977	15.1125	5.99526	6.24661	9.12122	7.23679	13.9166	8.92584	10.4551	11.416	11.2935	8.95412	9.16695	7.62706	10.4729	11.3694	8.46231	15.881	10.1358	9.88582	3.02229	11.6583	16.7372	11.4716	5.83001	22.2506	9.73285	10.0014	12.0527	5.36338	5.69231	12.9589	5.67702	8.46231	11.9413	15.7673	12.4635	9.6966	7.87263	6.34706	10.3533	9.2003	11.4445	14.8604	8.92196	7.0907
ENSG00000004455	AK2	1.62338	1.79378	1.87723	1.73318	2.58896	1.50889	1.42272	2.21216	1.52644	1.58871	1.07246	2.62556	1.83206	1.17148	0.855934	2.59641	2.18679	0.710205	1.12384	1.15928	1.46435	0.870127	1.68618	1.27581	1.21642	1.63268	1.61438	1.36337	1.82951	1.96985	1.52379	1.44132	1.18075	1.73615	2.16275	1.36337	1.48782	1.58748	2.12076	2.14908	2.17902	1.53829	3.21025	0.721833	1.57054	1.70499	1.21197	3.73822
ENSG00000004487	KDM1A	1.38415	1	2.80718	4.99975	2.63974	2.55361	6.62255	3.30091	2.18184	2.06744	1.34707	2.73145	1.79013	2.08839	1.27566	6.327	6.05399	1.30804	1.84677	1.04254	2.31277	5.74995	2.21854	4.80981	2.14965	9.61857	2.79495	2.36242	2.63974	2.68017	6.97098	4.86433	3.56736	2.17936	2.77101	2.63974	1.11484	1.88454	3.11179	2.61395	2.54758	8.85154	10.0968	3.44094	1.90661	3.04931	1.96824	2.34224
ENSG00000004777	ARHGAP33	0.41151	0.414372	0.292254	0.327107	0.637794	0.257057	0.242349	0.519142	0.80826	0.17084	0.540131	0.458222	0.559125	0.412789	0.645708	1.5149	0.29643	0.619955	0.425514	0.456296	0.472741	3.40119	0.57808	1.24689	0.285963	1.60337	0.287084	0.389027	0.485218	2.40197	1.10568	3.68782	3.07826	0.224004	0.314242	0.735071	0.238862	0.356059	0.236373	0.180626	0.611282	0.50887	0.58202	2.34559	0.451568	0.544097	0.30824	1.44562
ENSG00000004779	NDUFAB1	1.59107	1.36226	14.0186	22.3925	42.9193	12.4962	27.8061	24.2144	45.4945	25.0624	42.3072	49.1115	20.9825	11.7275	65.6883	20.9825	18.7057	18.3935	18.8702	23.9304	15.1083	17.7497	22.4207	15.5032	33.0771	14.6235	20.1148	29.4562	24.9572	21.0626	17.4423	20.7116	17.085	32.6496	40.162	22.8742	74.2396	21.7811	25.5566	17.5605	18.2824	19.3097	38.94	24.235	25.8824	23.5232	17.1603	6.85516
ENSG00000004799	PDK4	0.0317962	0.0963882	0.00600729	0.0179308	0.000726455	0.141048	0.00910643	0.00112563	0.00158026	1.57255	0.00223087	0.000484324	0.0011739	0.00770998	0.0200625	0.00328479	0.0462597	0.00149287	0.00110325	0.0244325	0.00144063	0.00456385	0.00153482	0.000542513	0.057669	0.228143	0.00888707	0.0618054	0.130986	0.00452663	0.00068167	0.00187915	0.0951413	0.016986	0.000567502	0.00195273	0.0255009	0.000259565	0.0011739	0.00759639	0.00402515	0.000459469	0.0267594	0.00449222	0.000512105	0.00418306	0.00161347	0.0016842
ENSG00000004961	HCCS	1.76908	1.29954	9.72182	7.92916	11.7862	6.24074	11.0524	11.2912	9.46921	18.1549	12.4645	21.2835	10.4705	5.34142	7.57538	10.429	6.07665	11.2027	19.034	11.0327	7.9047	5.40573	7.37142	2.17008	16.9991	6.02043	14.1418	6.70438	8.41096	5.71486	24.6374	6.49295	4.44742	7.31881	15.6251	16.6342	11.0722	11.7155	12.6996	3.99837	7.74637	19.9127	13.1049	4.90399	13.4504	7.92916	6.65809	4.33616
ENSG00000005022	SLC25A5	1.84165	1.22179	29.8346	20.1672	8.89317	26.1228	26.9738	10.1582	11.743	19.4964	45.5554	15.674	16.7051	16.9027	13.9513	14.6292	16.9628	20.4301	9.58413	22.9658	9.77281	11.3261	14.4535	15.2607	23.5123	14.579	24.141	14.9677	18.8774	10.1582	9.15244	6.61013	15.3163	19.1521	15.1447	11.049	31.4878	20.5602	22.1905	23.2281	40.6083	18.0767	19.7897	18.2321	16.5707	20.0507	14.7654	10.9823
ENSG00000005075	POLR2J	1.74231	1.51887	86.2199	203.266	162.27	71.0932	108.733	121.265	82.3355	122.963	49.7613	140.444	70.7038	156.133	90.7285	99.0085	63.6839	137.169	43.7269	102.802	201.602	80.2244	168.863	69.9694	125.375	57.3057	99.956	88.3388	103.429	76.8465	154.517	76.5981	80.0949	116.185	90.8633	99.0085	65.7541	86.3593	94.1464	62.2494	63.537	75.3068	86.3593	73.3057	94.1464	85.5408	96.4558	61.2486
ENSG00000005156	LIG3	1.6077	1.27456	0.470905	0.825705	0.15696	0.687744	0.299717	0.150868	0.480741	0.27093	0.236866	0.249009	0.440808	0.648864	0.335565	0.51932	1.12475	0.649566	0.578912	0.540905	0.463811	1.26838	0.319935	1.35865	0.369419	1.2365	0.201634	0.245513	0.478619	1.06293	0.844793	0.95984	0.872322	0.78129	0.310956	0.275522	0.865269	0.562934	0.640183	0.459234	0.275631	0.916499	1.43489	1.1369	0.391627	0.279506	0.727679	0.834305
ENSG00000005175	RPAP3	2.12727	1.66786	4.73319	6.35166	15.6016	6.41847	4.52533	3.67261	4.83274	7.18377	2.99057	5.5256	4.08941	4.9814	4.94406	4.3049	5.67665	3.27228	4.77698	1.76236	3.76259	4.0545	3.54868	5.63098	4.30366	4.41114	4.28229	4.59273	3.93734	3.58194	5.80208	5.84772	4.36885	3.3466	3.92665	4.87536	3.61706	5.15623	6.18751	6.3101	3.67899	5.47329	6.41427	5.11698	4.77086	4.48562	1.28245	3.15174
ENSG00000005893	LAMP2	1.5977	1.29056	5.25686	1.6472	2.08171	7.60634	4.46289	2.87029	4.50933	4.95456	7.69923	5.71951	5.44525	4.34486	3.96429	3.50139	2.64364	6.28063	4.28737	3.9948	9.5899	2.98367	3.15642	2.75493	3.63364	1.96539	6.98644	3.11228	5.07417	1.15901	1.87338	0.896301	1.78685	1.80274	4.91138	5.15305	3.01811	4.32821	3.68595	3.5194	7.64633	4.67286	1.22588	1.67569	3.84673	3.3065	2.21099	2.89769
ENSG00000006625	GGCT	3.21986	2.73397	32.1312	30.1165	27.1805	30.7814	51.3967	18.1879	34.9176	12.454	86.5327	32.8121	16.4181	41.9873	14.754	33.392	40.576	52.6077	6.22404	17.7735	17.5462	18.6585	31.1453	46.4998	23.0738	34.6087	26.3987	22.9223	19.9483	43.9154	26.7402	32.8723	25.415	35.6213	14.1238	15.3898	58.7913	17.5959	21.1314	42.6318	18.2427	23.8915	35.9052	49.6109	20.2073	13.046	50.7779	21.9941
ENSG00000006634	DBF4	2.85997	1.61217	16.2755	20.7248	26.4856	13.9522	13.0195	11.4414	13.6672	12.2682	9.85148	26.4964	13.5233	24.0704	11.715	33.8847	19.322	17.9981	9.33018	12.1756	21.0849	14.1509	25.4645	20.3798	34.6627	20.0123	14.7809	16.3437	16.7806	13.1637	22.8371	18.9635	15.5848	19.4782	18.0555	13.8193	9.33695	17.0815	16.5177	17.8427	29.1258	14.982	27.6755	24.3411	12.9931	15.9889	15.2463	12.4937
ENSG00000007237	GAS7	0.248101	0.309069	0.00141907	0.00145697	0.000655592	0.0022466	0.00105552	0.00166834	0.00236125	0.0101351	0.00243863	0.0305065	0.00873011	0.000771124	0.00310065	0.310461	0.00110713	0.00089692	0.00111834	0.00348468	0.00110638	0.00061147	0.000990683	0.718614	0.00053959	0.000575763	0.00076451	0.000696409	0.000990399	0.00059225	0.00322528	0.000683552	0.000618101	0.00344244	0.000924073	0.00415861	0.000727069	0.0118141	0.00135824	0.00201948	0.000903825	0.000953441	0.0134622	0.000687542	0.0134312	0.000818061	0.000990042	0.0014145
ENSG00000007255	TRAPPC6A	1.68646	1.6245	1.36245	3.2122	2.94088	1.87694	5.60603	2.41209	2.83897	0.745078	2.9341	0.665938	0.638757	2.00434	3.61593	2.07261	2.20102	6.77207	1.94236	4.30897	0.858364	2.59559	6.09577	3.99426	0.980208	0.900591	0.863346	1.87585	0.773167	2.50198	2.10072	0.939038	1.00509	3.03342	1.56326	1.31799	4.35734	1.31799	0.997936	1.80876	0.981765	3.18683	1.34918	4.19402	1.46153	1.794	1.88479	3.80587
ENSG00000008018	PSMB1	1.47631	1	12.5024	31.5646	11.4615	14.5413	10.702	14.6861	19.6619	15.5674	14.3667	23.7634	24.4583	13.2721	9.13937	14.9395	21.9888	11.3997	9.8157	8.61747	19.156	20.808	25.1857	15.8012	12.5521	13.916	20.3221	11.8473	9.58922	13.5556	27.0586	8.87053	15.1969	13.8268	12.474	18.8093	3.77451	12.8398	18.5366	26.283	12.5239	12.2622	24.1981	16.4145	18.8093	15.1452	17.3215	9.47843
ENSG00000008988	RPS20	1.17772	1.19831	0.982695	2.43477	3.07636	0.921095	0.800221	1.83804	1.2095	1.1146	0.538662	2.61168	0.802041	0.955625	1.61019	1.13853	1.80983	0.325317	0.917157	1.05838	0.973496	0.978615	3.4903	1.06537	0.742062	1.20198	1.76509	2.32523	1.54437	1.10762	1.62223	1.93405	1.37891	2.1338	1.1727	2.74144	1.58623	0.799799	1.41185	1.82626	1.16225	0.731862	1.61019	1.16856	1.77997	1.61588	0.691775	1.98608
ENSG00000009335	UBE3C	1.42603	1	1.55745	0.861283	0.313793	0.98425	1.4457	0.997538	1.22431	1.48023	0.86067	1.3629	1.53661	1.69291	1.62304	2.50415	2.00549	1.54719	1.03135	2.19201	2.1058	1.22666	1.4424	1.27285	1.63938	1.54365	1.52201	1.14334	2.01704	1.67207	1.4448	1.91987	1.89635	1.16468	1.41789	0.972043	1.57651	2.01397	1.81797	1.10587	1.13225	1.92309	1.26117	0.970954	1.50492	1.42511	1.00886	1.1089
ENSG00000009844	VTA1	2.35218	1.46003	7.49331	7.54216	17.7542	8.36542	8.61224	7.6072	10.6079	7.2771	8.56948	25.546	14.852	5.2378	8.16386	7.53612	12.8238	4.86755	8.70753	3.90126	8.65064	11.2491	11.1403	15.1221	5.44794	11.1701	10.0293	5.64246	7.35809	6.9626	26.8237	5.63695	4.34696	6.26929	4.96321	16.2821	2.6111	6.39672	10.9944	14.6793	8.23536	12.8116	10.0721	11.5005	14.7275	8.11982	8.35585	13.493
ENSG00000010072	SPRTN	1.75443	1.44794	3.18464	4.49774	2.94665	3.72547	2.30843	3.3066	3.30745	3.56438	3.21057	2.51884	2.95793	3.05478	2.44234	4.48544	7.26215	3.04873	3.06181	3.05478	2.9223	4.51042	2.79584	3.57323	2.68821	2.84768	3.52971	3.51878	3.7918	5.39804	3.14394	3.40104	3.01662	3.28631	3.62702	2.72594	3.85052	5.39599	2.99513	3.79661	3.75608	3.98515	5.37604	4.15703	2.31992	3.78892	4.94191	2.49758
ENSG00000010165	METTL13	1.54649	1.52414	3.94606	2.75119	2.33801	2.45157	2.74913	1.6748	1.67993	2.81202	3.46942	2.00067	2.60575	2.79661	2.29324	2.29671	1.41539	3.8508	1.58956	4.08494	1.80185	3.11263	1.83559	3.13676	2.05065	2.30708	4.17332	3.13045	3.22845	2.56439	3.50501	2.12804	1.01157	1.92629	3.28229	2.25394	2.48734	3.1275	2.10552	2.59532	3.02959	2.73661	4.83041	2.69846	2.067	2.97797	5.35071	1.75132
ENSG00000010256	UQCRC1	1.66324	1.28699	2.53852	3.20145	1.95628	1.36746	2.92002	2.81147	2.90241	4.36937	1.33544	3.37493	1.9608	1.74386	1.73421	3.24777	2.01597	1.09994	1.85124	2.83422	3.22481	1.5838	2.59866	1.52131	3.4236	1.59178	2.2298	4.9749	2.38575	1.43326	3.77553	1.7148	3.29592	4.13246	3.21123	4.49859	11.5383	1.593	2.85066	1.8485	2.83138	2.28517	2.82361	2.27006	3.03375	2.11824	2.90898	0.755166
ENSG00000010282	HHATL	0.583579	0.634635	0.575709	0.627314	0.575709	0.575709	0.707807	0.676918	0.575709	0.66413	0.575709	0.744032	0.733362	0.575709	0.575709	1.31206	0.575709	0.575709	0.575709	0.575709	0.575709	3.30378	0.575709	0.575709	0.575709	0.764047	0.578	6.25354	0.575709	0.575709	0.671646	0.575709	1.19025	0.575709	0.575709	0.591209	0.616467	0.575709	0.575709	0.92633	0.922665	0.575709	0.575709	0.66849	0.865774	0.60929	0.662809	0.776862
ENSG00000010292	NCAPD2	3.6731	1.54649	5.63937	3.43359	1.99339	6.03682	6.48485	3.32194	4.093	2.583	1.94991	2.32441	6.10214	4.5626	3.12934	5.01276	3.75248	2.84805	4.14476	3.4451	3.67246	4.96705	4.92592	2.45488	2.01466	3.95274	4.25861	5.29304	3.40668	4.38931	6.48485	1.88611	4.71765	2.34956	4.61739	3.05468	1.11923	3.58963	4.75583	5.04278	5.14532	2.86821	5.75613	4.8008	3.95809	5.01276	3.35275	3.64009
ENSG00000011052	NME1-NME2	3.44857	2.21453	22.8555	116.899	58.4352	42.4402	26.4142	169.484	28.5162	117.906	26.718	90.2679	157.63	18.1392	35.5995	80.6008	153.741	11.6377	59.4453	165.114	103.412	28.3246	68.7901	39.9051	55.5006	94.1249	41.2958	36.1744	39.282	32.2894	52.814	70.8462	24.6691	37.9981	38.9358	76.6337	77.3711	159.263	72.078	106.282	39.125	47.2763	94.2686	99.9076	201.225	14.4859	34.6736	41.508
ENSG00000011260	UTP18	1.52838	1.20497	4.04586	6.50772	11.0051	2.99996	2.74947	5.40062	2.6181	3.43238	1.88659	4.89279	5.41384	2.70429	4.071	3.47247	3.14315	2.93322	3.99796	3.08406	4.50203	4.40965	3.03894	5.1775	5.66726	4.01793	4.10603	2.8094	3.81062	3.44586	7.30327	4.54027	2.32655	4.34471	4.98541	4.69078	2.61037	5.31541	5.41938	3.82249	6.34633	7.3732	7.75927	6.19123	4.13118	3.73876	3.16301	2.95884
ENSG00000011426	ANLN	10.2461	5.34059	157.014	40.2227	136.885	116.089	95.1341	51.4042	271.036	76.0904	105.599	112.89	86.5435	113.775	82.6954	96.4361	34.6999	96.8004	133.261	74.7853	185.803	33.5968	219.051	53.2949	103.259	34.1431	169.772	69.2873	103.906	35.161	110.776	25.6084	39.0605	56.581	74.5305	131.439	24.6018	104.163	83.3452	110.533	312.808	51.4042	26.0364	44.4211	250.47	120.105	55.1309	14.142
ENSG00000012048	BRCA1	2.79723	1.65519	2.04506	1.95653	1.02365	2.9918	1.29928	1.07089	2.008	1.1146	2.3403	2.52309	4.03309	1.83178	1.57945	2.79093	3.2688	2.26922	1.6183	1.37511	2.27254	2.82565	1.25003	2.68601	2.66316	2.29961	2.40079	1.53858	3.42779	2.46529	1.79348	2.28807	1.87771	1.96842	2.69719	1.46504	1.17054	4.94904	2.78657	2.3084	1.47543	2.45485	2.65031	3.80811	2.284	1.34225	2.02844	2.2552
ENSG00000012174	MBTPS2	1.62338	1.54435	5.72521	4.47407	4.45526	8.72042	4.74267	6.36048	6.76991	14.5586	7.84471	3.7376	6.85336	3.62738	11.8771	6.60745	7.70785	5.44933	16.0423	8.28062	6.45612	4.82998	3.21743	2.66631	8.56478	8.07479	11.0166	5.15497	9.144	3.92826	7.08437	7.60274	3.12451	7.42467	18.78	8.24256	7.01148	8.58464	8.83608	2.61255	3.37274	11.7792	7.70401	5.83039	6.9026	6.67717	3.11442	7.02576
ENSG00000013275	PSMC4	2.01531	1.48658	5.27333	6.90171	12.3771	2.14524	5.23028	9.80091	10.5347	6.27532	6.96445	6.72318	5.09472	6.08423	8.4714	4.88647	3.91486	6.94505	4.21725	4.88647	5.89748	6.36271	9.38808	4.28164	31.1172	4.55483	4.21543	6.54941	7.16488	6.07723	7.21635	4.68073	4.3179	6.61769	7.37072	7.73788	8.02903	8.5562	4.38594	5.88349	6.11941	5.35146	5.86873	5.2134	7.33458	12.8109	7.16658	3.63804
ENSG00000013306	SLC25A39	2.0548	1.91587	2.34908	2.14967	0.736005	1.40224	1.00305	0.998331	1.19737	0.607412	0.784271	1.23481	0.866376	0.990527	0.830788	0.634153	1.28474	0.908377	0.837826	2.82559	1.06856	1.05915	0.997748	1.21187	0.793284	1.14042	0.826847	0.667043	0.932118	0.885646	0.856595	0.868174	0.74694	1.85373	1.05535	0.926897	4.25032	0.615835	1.43228	1.28553	0.73422	1.30711	2.12724	1.17578	1.11477	0.582296	1.3044	0.667895
ENSG00000013810	TACC3	2.22993	1.55725	5.40965	2.99793	5.03662	2.69329	3.1238	5.68985	3.0985	2.42451	4.07335	3.21063	3.41547	3.36751	1.93964	3.24194	3.53602	2.69047	2.60793	1.95161	2.5382	3.87016	2.50585	3.8547	2.27437	2.5792	4.39146	3.46665	3.70986	5.42345	3.64145	2.37175	4.17442	3.15614	3.66778	3.29299	2.632	3.69254	3.48382	4.38099	5.03662	2.33698	2.72631	2.41686	3.42173	3.35165	6.43938	1.78818
ENSG00000015475	BID	2.99177	1.35472	0.212529	0.761192	0.900674	0.168111	1.93355	2.69374	2.55027	1.45744	2.04517	1.9629	2.65537	3.1125	1.86247	1.43742	1.46307	1.36645	1.59377	0.771952	1.74586	0.831184	4.2802	1.19817	2.74008	0.761594	1.93183	0.973381	1.70761	1.29718	1.1787	1.83221	0.959945	2.27382	2.14169	1.13641	0.51462	4.78046	3.25403	2.82545	1.59512	1.17554	0.956264	1.26881	2.19249	3.44035	2.66442	0.648107
ENSG00000017260	ATP2C1	1.69937	1	0.397212	0.273681	0.280015	0.333305	0.397603	0.314858	0.432496	0.31205	0.438474	0.358734	0.549528	0.54494	0.310617	0.596264	0.470233	0.252143	0.427955	0.341945	0.413923	0.290012	0.69362	0.229998	0.30808	0.763106	0.416069	0.481738	0.426795	0.284531	0.169785	0.93117	0.301564	0.204278	0.281751	0.186052	0.216074	1.38505	0.32676	0.343043	0.290181	0.216258	0.27659	0.164549	0.860107	0.377314	0.460645	0.520389
ENSG00000018510	AGPS	1.37459	1.38223	0.800656	0.451327	0.525804	0.77642	0.964952	0.402747	0.511952	0.770046	1.02211	0.92342	0.644253	0.553625	0.391468	0.759684	1.26851	0.640782	0.970671	0.501096	0.621507	0.438599	0.435768	0.811523	1.08678	0.395102	0.759684	0.962935	0.94776	0.427354	0.493087	0.303356	0.499613	0.692997	0.683703	0.222136	0.302856	0.888751	0.722671	1.21686	1.02651	0.84176	0.891918	0.333883	0.938331	0.888464	0.487211	0.527045
ENSG00000018699	TTC27	1.62789	1.32961	5.53954	6.10453	3.30902	4.02411	2.5083	3.15332	3.57006	4.9558	1.94862	4.25937	7.1253	2.75847	3.87567	3.33215	5.0444	3.33294	5.58605	4.00238	4.68591	1.42166	2.11172	2.27774	6.47375	2.66	5.61749	2.24662	3.24361	2.17835	6.34424	2.01949	1.7568	3.55542	6.68855	2.79831	3.38846	8.56682	6.97326	6.18204	5.10495	4.72411	5.76286	0.934094	6.0767	4.2811	3.4429	1.63241
ENSG00000020256	ZFP64	3.61251	1.71	1.50939	3.24981	0.57917	1.64191	3.30641	1.34117	2.31668	2.15423	1.68322	2.19062	1.67527	1.47983	1.8621	2.63557	1.07645	2.10443	2.49702	2.37613	2.44618	1.6257	2.00719	1.99269	2.8963	1.4573	1.77835	1.69626	1.43107	1.6778	3.86191	2.47206	1.3534	1.72615	3.08583	3.76687	1.34989	1.80057	1.88668	1.18744	1.99269	5.92793	2.27649	1.14372	1.44021	1.10746	2.69219	2.18431
ENSG00000020426	MNAT1	1.91986	1.45801	2.62201	4.41734	5.54152	2.41246	3.24351	5.5114	2.7051	2.17437	2.26248	3.94466	1.24726	4.51189	2.63762	2.36591	3.73078	4.03178	3.05715	2.01352	0.937488	3.4695	4.98774	1.84426	4.92043	1.75056	2.80353	3.50126	1.59253	5.2447	2.92055	1.85791	7.60264	2.86635	2.15852	4.52587	1.6008	2.94477	3.89183	3.95315	6.38187	2.79302	2.45358	2.687	3.19589	2.62957	5.28266	1.92756
ENSG00000021574	SPAST	2.63719	1.58008	0.573497	1.20177	0.670635	1.01598	0.618011	0.579438	0.511839	0.549238	0.540912	0.562931	0.533613	0.370911	0.592419	1.05529	1.00404	0.711138	0.920217	0.379387	0.542423	1.14092	0.263679	1.53949	0.739621	0.879524	0.428716	0.557774	0.454669	0.809138	1.13712	1.58933	0.787592	0.70016	0.748119	0.449086	0.521765	0.63344	0.753379	1.16357	0.667632	1.32303	1.22298	0.88249	0.548757	0.461084	0.660623	1.11326
ENSG00000023228	NDUFS1	1.54114	1.43495	0.844504	0.699046	0.848273	1.20333	0.656661	0.69323	0.812963	1.25247	0.891487	0.895585	0.772486	0.677645	0.959316	1.57209	1.34678	0.827874	1.04545	1.42201	0.948596	1.32531	0.903007	1.00096	1.01469	0.981941	1.61756	0.802529	1.22169	1.04099	1.07006	0.896187	1.33868	1.56625	0.594278	0.62834	2.42953	0.968927	1.46369	1.05053	1.11236	0.79726	1.53933	0.792102	0.510314	1.14762	0.969558	1.06829
ENSG00000023697	DERA	1.9172	1.40932	11.0366	2.60587	5.99155	7.04864	5.5588	3.6701	4.71525	2.60677	3.86164	4.04411	4.53155	5.88451	3.11036	1.51395	3.35994	5.2188	4.74898	3.22999	2.90569	3.69292	5.33642	2.42463	2.81991	3.40002	2.86522	4.37038	5.80007	2.88299	3.89093	2.12435	2.32128	3.92071	2.98049	2.78534	3.35214	3.98232	5.04688	2.97868	4.52882	1.28353	7.91424	2.24375	3.30788	4.89771	1.28559	3.1672
ENSG00000024526	DEPDC1	5.29269	2.70008	1430.82	530.255	2658.61	2077.05	792.87	897.641	742.649	690.83	467.944	1782.43	894.555	466.294	724.906	1370.97	1153.13	214.33	661.448	310.754	4.89791	714.677	746.463	566.014	692.03	1115.12	886.007	698.095	1014.11	1147.22	1005.44	528.955	1578.77	463.548	760.973	853.691	349.854	1299.45	1133.95	921.278	1225.67	597.496	698.637	535.7	940.395	1239.69	319.673	637.606
ENSG00000025293	PHF20	1.27456	1	0.302081	0.188114	0.247774	0.248754	0.268662	0.139978	0.352302	0.187709	0.072854	0.476344	0.344887	0.151342	0.281895	0.396967	0.342364	0.153863	0.510299	0.229485	0.491519	0.361922	0.41425	0.612114	0.243337	0.331187	0.240285	0.178522	0.31323	0.31118	0.192407	0.139356	0.381305	0.23237	0.328597	0.394221	0.153222	0.225552	0.192995	0.221422	0.406727	0.257309	0.257021	0.222415	0.297683	0.451324	0.183955	0.477282
ENSG00000027847	B4GALT7	1.16151	1.25353	2.53124	1.08991	3.39067	0.717091	2.06951	3.35665	2.23511	2.64977	2.04462	3.85749	2.76616	3.02706	4.22953	0.723318	1.3105	1.66736	1.50531	2.95531	2.32928	0.781727	3.48906	0.53653	4.82741	0.397648	1.34644	2.04981	1.65669	1.78458	2.10332	0.80768	1.37794	1.56892	2.14336	1.64854	1.20181	2.40519	2.11873	0.976097	1.67418	1.89621	0.887754	0.945976	2.05739	1.55982	1.71979	0.325855
ENSG00000029364	SLC39A9	1.59438	1.52732	0.651541	0.692217	0.80784	0.702077	1.03518	2.82917	0.903329	0.762873	0.864678	0.643138	0.510672	1.71632	1.09043	0.894926	1.22604	1.71888	0.626239	1.26207	0.412592	0.896426	1.24681	0.90064	1.28143	0.944168	0.471332	0.864033	0.827974	0.953279	0.616188	0.993072	0.56455	1.56772	0.758844	0.421524	1.47918	1.05127	0.50716	1.82781	1.4143	0.571865	0.492605	0.830987	0.891842	0.787123	2.01484	0.965577
ENSG00000029993	HMGB3	6.84951	9.46105	31.1847	23.009	11.9701	49.3388	22.9914	11.5752	10.9861	22.0048	26.283	21.1374	12.0149	34.9183	8.87493	12.7831	24.0584	28.1589	16.215	12.8921	9.22164	56.8538	60.7239	21.488	13.486	36.0354	24.5045	19.0132	29.328	40.99	12.4157	40.2616	87.7093	21.0203	12.0636	24.6121	21.1902	11.7496	10.3553	96.557	79.1197	34.6809	23.5569	39.2767	15.226	38.8789	106.457	25.6707
ENSG00000030110	BAK1	1.9066	1.58227	13.8648	30.0589	19.5234	22.5168	22.7018	21.5726	14.8557	19.2789	49.1136	32.965	22.0479	18.9324	23.6597	5.79415	18.5974	20.4027	11.9473	35.5996	28.0532	11.1639	17.5787	6.13138	40.4985	9.98958	15.1851	14.8557	17.7309	28.8103	19.3224	7.61846	20.5771	17.7509	8.69464	29.0247	36.6047	22.0242	18.0666	13.6749	19.7051	17.2022	18.8266	11.6628	25.0484	19.5384	19.3408	11.2203
ENSG00000031691	CENPQ	2.30378	1.42701	155.296	166.007	674.922	218.993	126.793	287.581	110.732	125.527	66.4645	781.101	336.877	167.686	160.984	309.104	276.572	221.657	164.844	150.947	197.942	203.038	271.668	172.146	219.681	145.917	475.033	162.347	182.087	216.625	165.701	138.574	161.364	133.419	127.339	447.768	116.801	342.403	180.164	189.388	241.815	129.975	229.585	248.606	245.567	188.063	312.977	110.795
ENSG00000033011	ALG1	1.29325	1.82387	1.40232	1.1529	0.81259	0.747649	2.97004	0.796821	1.22591	2.13131	1.65688	1.28087	2.90259	1.42756	3.48271	1.11809	1.48212	1.51716	1.01167	2.62359	1.73435	0.494303	0.387539	0.852087	2.65888	0.854251	1.3656	2.07968	1.87543	1.07072	1.015	0.822884	1.02791	1.60885	2.02525	0.741778	5.76939	1.71874	1.85281	1.61321	1.56551	1.72127	1.68585	1.08373	1.87594	1.25696	1.1119	0.224032
ENSG00000033050	ABCF2	1.61664	1.2605	5.63557	5.20449	1.12357	2.01977	4.02975	3.00334	3.5153	4.7439	2.04187	3.67045	4.8203	4.53227	4.08735	5.60285	6.57663	3.86853	1.93703	5.48224	5.60634	2.79309	4.69199	3.14597	6.50691	2.64402	4.61508	3.38962	4.96464	5.56265	6.19167	4.45557	2.37823	3.54933	4.63938	4.39179	3.00427	3.74799	6.08569	4.24603	2.73083	5.15445	4.81745	3.61458	5.01194	4.30812	3.88414	2.02916
ENSG00000033100	CHPF2	1.32501	1.64718	3.68265	2.2691	0.296541	1.41009	4.01887	2.83201	3.16185	6.64865	4.30699	2.00184	2.89677	7.01247	4.63755	2.91974	1.35439	5.5855	1.32122	3.00029	6.74463	1.95655	2.55754	1.07788	2.93051	1.20655	3.0546	4.74889	6.49258	2.20575	2.89374	1.51993	1.88178	0.975341	2.82261	2.30805	3.25776	5.03661	2.47074	1.79446	2.48579	2.58352	0.973472	1.61121	2.9497	4.38855	1.67876	1.51458
ENSG00000033170	FUT8	2.09943	2.80694	1.87201	0.906762	1.12524	1.9843	2.11567	1.13895	0.213128	1.49715	2.04872	0.511167	0.632922	5.93275	0.404658	0.387947	0.355321	7.47126	1.89275	0.60291	0.809624	0.473477	8.7424	0.347734	4.39018	1.16435	0.859522	0.729005	0.580544	0.520362	1.33437	1.36022	0.555805	0.436398	1.307	0.774117	0.3646	1.16987	3.01681	3.30628	5.45457	0.562028	0.596627	0.692701	1.10069	2.83624	4.65694	1.29269
ENSG00000034239	EFCAB1	0.786762	0.489371	0.159635	0.0379792	0.145069	0.619125	0.424505	0.0379792	0.0464885	0.142095	0.259519	0.406336	0.132561	0.0392456	0.337847	0.0379792	0.274544	0.0538609	0.179255	0.0379792	0.412543	0.0478992	0.205377	0.548978	0.0379792	0.304685	0.0379792	0.0379792	0.512455	0.0612945	0.0390681	1.50205	0.0379792	0.113732	0.0480091	0.127664	0.0379792	0.0483746	0.0544765	0.0944087	0.0379792	0.06857	0.11005	4.71189	0.0379792	0.122654	0.0381027	3.25376
ENSG00000034510	TMSB10	1.16473	1.54649	7.67643	2.25858	8.95195	7.03895	3.71369	1.34792	6.50522	6.50522	7.67643	49.2039	6.50522	5.35165	8.95195	7.03895	2.25858	3.52778	49.2039	7.67643	12.9448	2.10361	7.67643	0.969535	10.5216	1.76682	5.84291	4.16495	7.67643	1.89384	4.59872	2.31679	0.693065	4.16495	40.5916	40.5916	2.97485	4.95654	10.5216	6.50522	10.5216	10.5216	1.25008	2.87057	25.2468	7.03895	3.40399	1.76042
ENSG00000035141	FAM136A	2.05908	1.81001	13.2433	22.2161	15.3513	13.8474	6.09008	6.36038	13.0183	6.99668	6.39663	13.8027	6.89131	6.10568	8.11828	8.20554	11.4671	7.92169	8.43096	7.24426	5.7237	8.37022	4.33553	6.61913	8.35495	9.54608	7.72383	9.45944	5.05237	8.61452	11.8662	6.81603	7.43758	10.5927	6.7302	4.97802	14.8956	9.52532	8.18021	12.2798	10.2428	22.4199	11.998	3.72818	11.6574	12.1609	8.57623	5.87167
ENSG00000035499	DEPDC1B	5.80381	2.90996	259.482	108.942	557.136	166.801	167.564	153.656	230.421	69.0401	231.06	316.13	119.059	224.822	131.873	233.972	241.735	147.809	194.303	127.616	169.94	216.842	251.387	144.239	189.612	176.423	184.004	149.8	157.315	181.381	375.131	114.626	323.398	139.879	160.756	141.555	95.1639	180.851	212.506	215.411	171.619	176.474	210.052	425.317	193.053	163.173	187.178	149.527
ENSG00000036448	MYOM2	0.537747	0.408668	0.316789	0.21228	0.0502691	0.0830374	0.0386568	1.09425	0.0902067	0.464693	0.0534858	0.177647	0.611744	0.0580208	0.325534	1.82188	0.280762	0.299311	0.229212	0.0590848	0.0642891	0.248459	0.148665	29.8365	0.158548	0.305575	0.435177	0.262933	0.33739	0.631944	0.212585	0.360963	0.222015	0.626725	0.525837	0.0458688	0.13126	0.0888612	0.488351	0.0992596	0.218248	0.529791	0.19005	0.99091	0.303417	0.0639909	0.0467583	0.933155
ENSG00000036530	CYP46A1	0.615146	0.681129	0.310656	3.61898	0.395337	0.196952	0.123792	0.771998	1.0406	0.32556	2.36318	0.481721	0.616433	3.44361	0.788408	1.80943	0.380562	2.75692	1.24424	1.85173	1.72239	2.47811	0.736936	0.349951	0.161549	0.387108	0.482502	0.176797	0.229799	0.998227	2.13187	2.97421	0.721528	0.123792	1.01605	1.8692	1.5458	0.502327	0.831358	0.520217	0.123792	2.07342	0.238868	2.66305	2.11257	0.147045	0.569579	8.08216
ENSG00000037042	TUBG2	0.590496	0.531816	3.34642	6.98791	2.69149	3.43899	2.39386	3.17721	3.67557	4.6883	2.88498	2.91595	2.56385	2.67034	4.72203	3.49674	0.708763	3.67557	2.27041	4.55217	3.60309	3.74656	4.26427	8.59056	5.74197	4.8487	2.84623	4.02119	1.95901	3.43774	3.68528	2.31106	1.98901	1.5816	3.6202	2.6645	3.50383	2.46376	4.24911	1.25191	2.91432	15.6662	2.19931	4.07618	2.04293	1.5501	3.37748	2.77437
ENSG00000037241	RPL26L1	1.92252	1.65634	63.5374	43.1561	220.76	43.7884	76.946	150.622	48.4975	103.259	47.6233	385.387	92.7426	31.1239	88.3364	29.5791	71.2706	33.5478	74.0622	66.4566	97.0696	19.1071	69.7735	22.7072	93.8413	17.4329	56.9	53.3038	43.517	41.1926	77.6542	18.8598	25.2946	62.3071	68.824	63.9042	40.3352	90.8316	101.614	55.2515	34.228	16.6622	36.4189	28.2335	107.46	50.1057	33.27	10.5226
ENSG00000037474	NSUN2	1.53901	1.17528	4.27421	5.70969	2.69484	3.38876	5.43071	2.17999	6.02549	1.79929	3.51999	2.47751	1.92248	4.75864	2.2497	2.1449	3.2641	2.74297	3.68609	2.92614	2.52765	2.2225	2.86974	3.7408	2.73618	3.7134	4.56098	2.7703	2.69764	3.05102	3.18792	2.67041	2.23045	5.09143	2.04387	2.56536	4.13504	2.44862	3.83776	5.72413	2.17914	2.16794	3.05939	1.8849	2.5395	2.03939	5.64968	1.65448
ENSG00000037897	METTL1	2.80889	2.31498	23.5778	30.5664	20.0673	11.576	12.8833	12.8748	14.8797	18.5729	12.9642	30.3329	16.2126	17.9892	18.9062	11.6915	26.5213	9.61645	13.7058	10.8281	12.7521	5.88978	7.28154	16.5517	25.2627	9.64449	15.293	15.0009	14.2098	9.46534	11.4642	16.6143	11.4966	15.3926	22.7464	16.1098	27.8377	23.8834	16.0898	28.3892	13.1233	12.9681	20.3422	11.3087	20.4908	14.7952	20.9735	3.89683
ENSG00000038002	AGA	1.57243	2.08349	2.63746	1.99717	3.60431	1.69451	3.87256	3.57737	3.18822	7.65956	4.60052	1.56517	3.89824	3.49174	5.59851	1.21803	4.05719	3.7541	2.0838	3.3871	8.17507	2.37921	1.10906	0.521526	3.93668	1.01937	4.32055	3.03859	5.33706	2.69193	3.04637	1.05003	2.38625	4.56169	8.77324	4.07602	7.43024	4.89808	4.74478	2.71779	3.09948	2.31981	1.80612	3.53308	2.61928	3.48137	5.02297	1.08635
ENSG00000038210	PI4K2B	1.15269	1.60325	15.5427	10.4833	23.1362	16.0183	18.0509	21.5497	17.928	11.5697	42.7674	25.7505	19.1159	21.2617	14.0364	32.2814	54.1455	45.1521	30.589	26.0149	20.7719	23.267	11.7503	28.5432	15.7519	19.3017	18.5783	12.4685	15.1497	21.8767	18.8674	34.4015	38.9827	19.6799	21.8023	12.636	24.0958	23.1626	24.8119	26.5033	22.1146	17.0368	6.67235	32.0451	14.6516	13.869	37.0302	11.1932
ENSG00000039068	CDH1	3.98616	3.99723	10.0566	0.0067129	0.550622	8.62785	2.18129	7.77335	17.5477	0.0769874	4.44883	0.0401976	0.0116342	13.9749	0.436204	0.0119806	1.58558	8.86066	0.0147906	1.10546	0.0209292	5.50454	2.43372	1.25792	0.0372293	0.84597	0.0261006	0.0287105	0.410729	2.22765	0.00865322	1.92261	3.08813	1.05197	0.0167997	0.178088	2.61025	1.67568	0.0129484	2.1941	0.165714	0.0277113	0.0112071	0.25909	0.0164523	0.526783	5.53457	0.464703
ENSG00000040275	SPDL1	1.70291	1.3491	9.26249	5.74139	17.8614	4.86602	7.22947	11.1094	13.1685	11.1475	15.4954	48.3747	13.7948	3.6694	14.0537	9.55547	6.51244	4.97605	10.4946	9.42546	16.8525	4.46445	6.60563	3.3527	28.2355	4.03469	9.31968	13.3809	6.5156	7.40506	9.14895	3.56814	7.57802	8.25801	10.6587	18.2183	3.66308	10.3874	8.45149	8.03938	17.194	4.92312	7.49759	11.6422	10.5881	8.37866	2.42984	3.43933
ENSG00000041357	PSMA4	1.85703	1.25527	2.16295	5.39869	9.42234	1.82156	2.50029	7.97654	2.6519	2.93444	2.05463	9.10733	3.526	1.43055	2.89844	1.92792	4.82901	2.03996	1.9746	2.41613	2.52598	1.53208	1.67788	1.66927	3.11894	1.28122	2.50431	3.08371	1.80787	2.36421	3.03169	1.30644	1.16581	4.56905	3.61399	3.73152	1.21827	4.00267	2.58761	3.20943	2.54506	2.31987	2.50268	1.63503	4.63651	1.82094	1.73737	1.5379
ENSG00000042088	TDP1	2.25636	1.51677	2.59444	1.80411	1.96143	1.80727	0.45099	2.45539	0.778883	0.798337	2.67813	0.970151	1.14635	2.05788	1.04005	1.44489	2.09339	1.83154	1.53465	0.803893	0.67038	2.02688	2.08175	1.47641	1.52035	2.30161	0.0148607	2.54964	1.09293	2.01378	1.88667	1.74525	0.994974	0.0212437	1.89073	1.43011	0.423701	1.38186	2.19412	2.14896	4.27837	1.14839	1.37176	2.14614	1.07316	1.88814	2.3281	1.61709
ENSG00000043093	DCUN1D1	3.56524	1.40639	1.83093	1.78455	2.77762	2.97301	3.10903	4.93887	2.0528	1.6147	2.40359	4.05659	3.32492	1.42051	2.85113	1.80187	4.90175	2.30366	2.12312	1.64635	1.61109	1.67094	2.81175	1.87732	3.03265	2.00265	2.12012	1.54641	1.25591	1.87104	1.41438	1.80299	2.90204	1.73731	2.18067	2.17979	1.15279	1.524	2.35397	2.87579	1.65835	2.97833	2.20862	2.32565	2.58475	1.79503	2.91893	2.5533
ENSG00000044574	HSPA5	1.50108	1.76663	1.39178	0.607499	0.355802	1.09102	1.49472	1.03951	1.53436	1.69721	0.905494	0.518219	1.53831	1.17178	1.36284	0.488668	0.895832	1.46234	1.37573	1.52715	1.12894	0.542076	2.50615	0.278766	1.27252	0.750132	1.40478	1.64336	0.972849	0.482508	0.742832	0.620407	0.447562	1.199	1.35983	0.8492	2.67259	1.07484	1.71255	0.853399	1.0596	0.551864	0.805852	0.95694	1.22161	1.38324	1.14971	0.49181
ENSG00000046604	DSG2	11.0886	5.45659	47.0104	7.0306	27.2076	35.6599	19.4382	45.7269	52.3868	7.05207	25.4329	17.2833	9.83373	0.0704875	37.8199	2.02813	20.1469	32.4155	18.3384	44.636	22.0634	0.0604375	20.6798	20.1614	16.2567	7.97601	6.85302	8.21299	18.1958	1.38737	1.02876	0.416972	0.397455	24.2594	0.139089	13.8134	43.4798	6.22879	22.5814	26.8839	19.4193	0.187113	9.52138	0.848317	13.329	20.1116	15.3006	1.47565
ENSG00000048162	NOP16	1.91322	1.42208	12.4246	6.38914	10.818	6.56062	6.40992	4.166	4.69194	8.79719	8.36616	24.8741	7.24688	2.61392	10.4061	6.04396	16.7949	2.17104	5.22391	10.2662	8.75968	1.46627	9.76506	3.11129	15.6214	2.61487	8.94196	6.85531	5.05428	3.6594	5.00076	2.67492	4.02357	10.6007	7.37761	6.54458	9.44681	10.8061	12.1794	12.1155	6.89923	5.16486	9.34654	5.31736	10.2988	6.94314	4.64301	1.01098
ENSG00000048540	LMO3	0.0839108	1	0.0108486	0.0218143	0.00832947	0.0107041	0.0125954	0.112077	0.00740111	0.0072126	0.0847713	0.00788385	0.0169938	2.68567	0.00737553	0.0292027	0.0060549	0.308857	0.0100646	0.00715493	0.0110151	0.0853893	0.00780714	0.0115807	0.00776708	0.941506	0.0061078	0.00961356	0.0138466	0.0430532	0.00620571	1.72065	0.375599	0.0102909	0.00791252	0.0246065	0.0343476	0.00763936	0.0060549	0.0455514	0.0130758	0.0120577	0.021679	0.401793	0.0060549	0.0101677	0.284253	0.0585849
ENSG00000048828	FAM120A	1.26313	1.30134	2.62912	0.712477	0.479658	3.09249	2.5302	0.997549	1.87497	1.80719	1.91093	1.07385	1.4738	1.97825	1.38358	1.23577	2.1488	2.78785	2.69723	2.71388	2.2252	1.56839	1.24781	0.78925	1.41851	0.964163	1.73935	1.99403	2.23726	1.75853	0.994153	1.48035	1.94928	2.19748	1.26487	1.80141	1.40702	2.87324	2.68287	2.38828	1.76583	0.930738	0.825085	1.86247	2.21598	1.77525	1.80206	0.744969
ENSG00000049167	ERCC8	1.2605	1.23456	1.7508	0.752249	3.59991	1.42757	1.02576	1.18938	1.29498	0.437902	0.83162	3.63892	1.81289	1.18701	1.05926	1.48825	3.5798	1.20908	1.69661	1.17085	2.15391	0.626853	1.25275	1.27854	1.8793	0.572133	1.06656	1.15194	1.62517	0.904306	1.45091	0.780398	1.40004	1.86733	1.10349	0.887109	1.68136	2.79632	2.49925	3.42647	1.72612	1.68681	1.48582	1.71807	2.06377	1.35185	1.5402	0.573233
ENSG00000049449	RCN1	1	1.28788	4.55745	3.48921	3.63137	6.75641	7.35817	4.10526	6.26268	5.49317	4.01454	3.46636	7.27549	0.257738	6.42414	0.677829	4.44968	4.2177	5.52301	3.62844	4.60853	0.631633	4.49164	1.84042	3.05631	5.84798	4.1239	5.83844	8.48731	0.90608	3.03623	3.01593	0.832284	2.59257	5.38271	4.60853	0.502682	7.68998	4.63428	2.41789	7.59303	3.50206	3.88478	4.58783	6.27136	6.3582	1.15701	8.31426
ENSG00000049541	RFC2	2.76063	1.68413	2.52911	2.8024	3.39647	1.39869	2.54753	2.04622	2.21879	1.98419	1.81573	4.87207	2.18053	4.14029	2.1413	4.73714	2.24074	2.85019	0.842805	2.65482	3.66851	2.0339	3.26556	2.72844	3.89559	2.50524	3.2469	1.91888	2.44943	2.34192	4.77422	4.30751	2.83662	3.3852	2.47243	1.6399	1.6557	2.52046	2.14399	2.19672	3.33236	2.07604	2.76482	2.83496	2.19499	2.40336	3.35639	3.30963
ENSG00000049656	CLPTM1L	1.48452	1.85061	0.971927	3.12458	2.98495	0.776089	1.82253	3.8898	1.7829	0.755979	2.38362	1.63304	0.848634	4.90191	1.14182	0.627814	0.830959	1.9564	0.933554	0.707821	2.31115	0.794256	1.08331	0.826636	0.88918	1.52758	2.05295	0.903747	1.015	1.13356	2.49876	1.1899	0.857481	1.17739	0.91226	1.42189	2.27162	0.959632	0.757311	1.68191	0.553087	0.831909	0.677659	0.792743	0.959328	0.715629	3.69298	0.675221
ENSG00000050393	MCUR1	1.29954	1.30405	1.89414	5.23256	6.36613	2.74302	5.01141	2.65084	2.10528	2.93428	1.80595	3.77545	3.20891	4.32577	1.81202	3.70215	3.39189	4.44393	1.49679	4.18343	4.47912	4.58318	5.0938	5.6841	2.10602	4.37817	5.85495	2.84099	4.4288	5.76123	4.51236	4.83812	9.08531	3.21711	2.342	4.12948	3.52682	3.46752	3.50224	2.50424	4.08622	12.809	4.62996	4.06506	2.33975	4.61951	3.11271	7.43075
ENSG00000050628	PTGER3	0.736624	0.705149	0.10148	0.0837003	0.605579	0.0605374	0.120673	0.317498	0.0695568	0.0925281	0.075142	0.0804216	0.0813299	0.0658883	0.0735518	5.74437	0.327043	0.0790623	0.109185	0.0605374	0.0835545	0.522907	0.0783622	0.102889	0.117417	0.280251	0.531733	0.0634597	0.163061	0.0904705	0.0829778	24.2479	0.126001	0.181284	0.0833543	0.279645	0.94625	0.159589	0.11258	0.106994	0.20807	0.253611	0.785392	16.3726	0.083727	1.90619	0.110884	0.0971475
ENSG00000051180	RAD51	7.8408	2.95263	36.8484	23.2082	32.3504	25.2534	31.9632	35.2035	51.5844	17.0104	48.0934	73.1118	57.2464	39.3709	27.9171	44.0877	52.3132	38.4108	24.4962	26.2325	28.4141	29.2839	21.6101	32.202	40.8188	14.5705	61.0016	58.4576	33.4013	40.8564	35.9408	27.6246	18.7824	36.5914	31.7576	32.4759	36.8684	50.416	18.2326	49.9718	61.6928	23.0412	68.3708	42.0288	19.2296	38.3634	39.5988	7.8476
ENSG00000051596	THOC3	5.25977	2.23457	52.2034	15.2383	52.7482	26.5364	41.42	43.9026	31.3756	36.6409	30.4632	75.0624	32.0972	28.192	38.0684	23.2218	34.1575	19.6758	30.7461	23.4922	27.1094	13.8137	45.828	19.837	52.4017	26.7439	50.8753	21.9976	24.5498	24.7396	64.116	23.9745	26.096	41.5153	24.7336	19.9853	22.6307	27.546	73.9946	23.5669	38.4178	15.1597	30.0924	41.3182	22.7182	20.2117	11.7361	15.083
ENSG00000052723	SIKE1	1.6077	1.32501	1.43496	2.81162	1.43963	2.77297	1.41253	1.81769	1.70793	1.30861	1.2007	3.09957	1.06949	0.990817	1.04244	2.2009	3.32909	0.877729	1.20171	1.566	1.48945	1.81186	1.48508	1.83262	0.656915	2.26226	1.62358	0.968037	1.044	1.81836	1.45395	1.35241	1.32359	1.25361	1.43372	2.57037	1.69717	1.82946	2.10542	2.62499	1.85454	2.97509	3.84836	0.824987	1.90236	2.07871	0.985567	1.8867
ENSG00000053372	MRTO4	2.28311	1.78139	20.3376	32.8242	40.9051	11.1802	15.5602	15.966	17.9484	15.4601	11.518	41.5152	17.9945	10.0604	9.59676	27.5549	33.5102	5.83474	13.5788	10.8098	18.4851	8.01504	12.7995	17.654	12.5697	15.5873	21.421	13.8095	25.0333	7.56737	18.3457	15.2509	8.75169	12.4251	20.3376	18.7713	8.29134	25.1611	20.1516	25.8977	22.4515	19.2785	37.7065	8.86965	24.4972	23.4546	12.9464	4.65351
ENSG00000053438	NNAT	0.588453	0.505226	14.1825	5.68924	3.77695	4.15229	5.34003	5.87078	14.4109	3.18293	22.0838	7.14758	6.72006	16.2858	7.07533	15.3468	30.735	36.3504	9.08684	16.543	12.3914	31.6588	9.18784	4.65332	4.76953	8.42858	6.27057	14.0241	7.7354	28.299	3.43382	2.92711	24.2974	13.8275	4.35014	10.2856	13.6358	12.144	8.01003	31.5849	21.8518	6.28597	12.8348	4.93941	7.62022	5.27453	21.6778	8917.86
ENSG00000053770	AP5M1	1.45297	1.26576	1.15753	3.64355	1.48394	0.710418	0.729589	2.1539	0.973691	1.12765	1.78605	0.928173	0.744083	1.74291	0.952808	1.30217	2.23869	2.31874	0.701984	1.46516	0.337374	2.20229	1.27954	1.47141	1.31435	1.7187	0.807476	1.82097	1.06851	1.58201	0.82494	1.50162	2.99089	1.51493	0.560775	1.33956	3.15243	1.34335	0.941728	2.03402	2.24066	0.617193	5.74119	2.52612	1.11044	0.912096	1.13772	1.21702
ENSG00000055332	EIF2AK2	1.95884	1.5305	0.35346	0.270939	0.318209	0.716246	0.345481	0.131699	0.660333	0.376053	0.84622	0.459348	0.702479	0.291748	0.346564	0.514241	0.934322	0.468385	0.697174	0.304656	0.538746	0.362217	0.228137	0.245944	0.192344	0.303297	0.326788	0.260726	0.299779	0.369869	0.398949	0.383124	0.315774	0.309052	0.404433	0.780121	0.190204	0.451547	0.589489	0.464247	0.368964	0.482502	0.233987	0.167868	0.524226	0.314961	0.329352	0.462976
ENSG00000055950	MRPL43	1.17772	1.2544	1.17334	2.0245	1.11714	0.833347	0.897386	1.37817	1.3872	1.17404	1.10424	1.87972	1.5428	0.880095	1.21031	1.12665	0.825881	0.805154	1.17377	1.48996	1.54696	0.952876	1.51491	1.20812	1.5692	0.437858	1.24109	1.21031	1.48106	1.44602	1.29096	0.702646	0.718817	2.21187	2.05998	1.08966	1.51643	1.48071	0.801305	0.803089	1.24969	0.946129	1.14593	0.503683	1.42106	1.41217	1.41804	1.01869
ENSG00000055955	ITIH4	0.162555	0.26134	0.936285	2.34008	0.648041	3.28699	1.06801	0.639706	0.856846	26.3027	0.363146	0.795668	1.4322	0.426867	0.519563	1.14263	7.21782	2.85065	0.726404	1.65226	0.609361	2.35801	0.754378	1.52898	0.936862	1.93393	0.343868	1.31964	0.359893	1.73627	2.38267	1.52195	5.47654	1.63895	2.73179	0.48679	0.925539	0.42199	1.84741	0.560919	1.37294	1.93042	1.69956	0.389515	1.67368	0.4457	0.557167	1.4383
ENSG00000056277	ZNF280C	1.54649	1.16959	31.5077	30.7912	13.3825	49.1557	12.0739	12.3504	10.5108	20.3884	27.045	10.1317	11.4151	14.1276	16.749	24.8449	47.8611	13.1287	6.56931	11.2021	12.7781	25.0301	13.6251	31.6015	18.3933	41.0502	32.3114	13.3007	22.7829	17.3592	16.7736	33.1351	12.5283	15.1629	22.4434	15.9051	2.5664	22.4163	27.8915	49.431	42.7629	54.8031	21.3534	18.456	11.1532	42.1793	23.8095	18.7745
ENSG00000057608	GDI2	1.457	1.42504	0.68258	1.8593	0.766802	0.839322	1.58232	0.795924	0.912747	1.20021	2.65344	1.88244	1.38902	1.04058	1.79808	1.06084	3.46366	1.10207	1.55805	2.06825	1.65101	0.61634	2.07781	2.23121	2.28194	1.21034	2.08841	1.97798	1.21563	1.15274	2.17205	1.20021	0.801722	2.6709	1.03937	1.25307	1.51849	1.12151	1.72843	1.416	2.02504	0.923737	1.50791	0.940807	1.21563	1.97071	1.25636	1.87074
ENSG00000057663	ATG5	1.72071	1.19168	2.92521	2.84601	9.91358	3.17217	3.81023	5.32536	1.543	2.48188	2.65358	9.57404	3.73345	2.72524	3.06298	2.50989	4.31634	2.52908	2.63224	1.53451	3.84662	2.90376	4.80403	47.269	2.19242	1.55857	3.37778	1.78116	3.25278	1.45878	3.3401	1.51629	3.36717	2.71854	1.96925	4.29105	0.755994	2.13326	5.03808	5.36584	3.07712	2.72189	2.2322	1.94564	3.0653	3.11674	3.84237	1.47843
ENSG00000058063	ATP11B	2.38171	0.820742	0.342936	0.46423	0.616688	0.228651	0.552751	1.43625	0.468776	0.43839	0.648703	0.428386	0.415583	0.401736	0.6828	0.403785	1.63007	0.478056	0.583328	0.390438	0.430103	0.515114	0.588895	0.507655	0.599759	0.620537	0.638907	0.478056	0.303501	0.609463	0.550301	0.452386	0.447345	0.633721	0.629364	0.562784	0.24695	0.360119	0.473834	0.428044	0.415988	0.886727	0.476134	0.296245	0.413784	0.608546	0.570074	1.36817
ENSG00000058262	SEC61A1	1.53688	1.44894	2.00423	2.48004	0.640507	1.56456	2.40747	1.81674	2.24359	2.46336	3.26654	1.16553	3.85443	3.48808	2.70494	1.49841	2.27124	1.81007	2.06649	3.03407	2.54334	1.70797	2.47361	0.839945	2.26013	3.11105	1.87334	2.32938	2.4438	1.76367	1.17091	2.35745	2.43017	1.69865	2.06951	1.40442	3.05811	3.11105	1.88152	1.46352	1.87334	1.40723	1.68798	0.985046	3.20939	2.60731	3.02549	2.20138
ENSG00000058729	RIOK2	1	1.26488	2.93685	2.06703	5.9277	1.64823	1.57437	3.7377	2.29061	1.62735	2.50591	4.82719	4.14932	3.2459	2.67588	2.22596	4.79558	1.85861	3.40815	2.16382	3.26384	1.1734	1.66626	1.82136	7.87127	1.19803	2.23549	2.19709	3.1139	0.974155	2.44077	1.00625	2.05348	2.73853	2.91447	3.44595	4.13228	3.00682	4.46367	3.16614	3.0865	1.9991	3.27795	3.61257	3.8591	3.19462	1.77134	1.40952
ENSG00000058804	NDC1	2.96905	1.90396	53.5661	37.8295	32.9763	56.3034	39.6425	38.9369	27.8654	30.2387	19.8706	37.8295	44.1578	24.9343	38.4426	61.379	69.7273	16.1774	25.4005	13.801	29.1004	23.703	24.2934	51.4952	25.8123	35.4426	35.4988	27.1244	42.297	16.0028	56.6652	29.0702	74.6479	33.1755	30.3123	29.0434	21.5243	54.0997	35.7625	57.4054	49.2424	42.3728	63.7745	20.4547	36.9822	44.6639	27.4059	32.8101
ENSG00000059573	ALDH18A1	2.67957	2.87986	7.9343	11.2523	1.90309	7.51363	4.59722	5.46027	5.58037	4.58016	7.74514	3.3195	6.83338	5.84082	6.36431	5.13664	22.1041	5.71726	6.34449	9.44827	10.3632	9.85857	6.50575	10.7821	7.25309	6.55473	6.93844	5.62206	11.3272	7.26779	6.73164	5.09143	2.82328	9.45565	13.1844	5.57778	17.856	8.69339	6.98975	4.46047	5.20617	9.75594	9.00224	4.69862	6.80755	8.02783	5.10951	7.30356
ENSG00000060688	SNRNP40	1.62001	1.23628	2.31265	4.33936	3.87916	2.24355	2.22331	4.61194	2.47759	2.73093	1.32151	4.23403	3.07046	2.18304	1.32476	3.95254	5.69872	1.31763	2.28291	1.15132	2.68488	2.77796	2.49316	2.51092	2.23569	3.29334	2.89086	2.36635	2.50004	6.30809	6.88227	2.87775	2.22277	1.83535	3.62579	2.67266	0.736323	3.25908	3.36368	4.24174	3.92206	4.77919	5.661	2.01938	4.05658	3.97935	2.35654	1.115
ENSG00000061794	MRPS35	2.43851	2.04769	16.6005	4.90937	6.35195	18.1821	16.451	9.20781	8.09226	9.4262	6.83772	9.92608	10.4218	8.71926	12.3465	6.64891	9.07892	9.73087	7.91387	10.1731	7.34924	4.3798	13.0358	5.34351	15.6727	6.34736	8.76101	22.4536	14.3654	5.9723	9.56686	5.43788	8.14406	16.2894	7.33023	8.85417	15.568	10.8676	13.2852	11.8871	20.8822	4.8475	10.3314	4.14445	8.76733	13.0192	8.59311	4.75345
ENSG00000062582	MRPS24	1.86348	1.66671	708.905	689.298	1301.3	212.04	748.502	369.025	1198.42	733.331	547.684	1084.32	608.487	755.877	581.126	407.779	166.888	514.488	307.223	752.935	1170.94	252.557	1034.66	498.701	577.894	233.067	934.67	594.814	762.411	321.101	779.948	276.632	263.569	735.852	824.83	559.99	1597.25	491.813	768.646	245.35	563.815	661.4	439.359	404.801	609.714	685.424	499.543	201.068
ENSG00000063177	RPL18	1.41814	1.20999	0.762174	0.597934	0.801296	0.736095	0.845804	0.253424	0.852784	0.659233	0.615907	0.961039	0.384543	0.767939	0.623059	0.659233	0.815801	0.429923	0.380689	0.890309	0.67423	0.541142	0.943056	0.416223	0.558947	0.717784	0.714627	1.30976	0.851802	0.567132	0.874399	0.994003	0.501459	1.21756	0.643478	1.05989	0.687906	0.635433	1.02693	0.737224	0.582497	0.68475	0.834216	0.557435	0.980876	0.683335	0.321328	0.668846
ENSG00000063322	MED29	1.24747	1.36699	0.792366	1.01902	1.23782	0.904702	0.80522	1.06039	1.80377	1.11223	1.38848	0.778632	0.747413	1.05272	1.53043	0.980829	0.813004	1.54795	1.07819	1.46178	0.928876	1.87273	0.876236	1.38253	6.91295	1.21872	0.757634	1.21554	1.66877	1.60786	1.4178	2.35392	1.5834	1.04739	1.17664	1.22641	1.44625	1.12179	0.697623	1.12629	0.922315	1.373	1.26163	1.21428	1.36749	2.24761	0.897727	1.44023
ENSG00000064419	TNPO3	1.55725	1.2201	2.78478	2.90203	1.8946	3.44518	2.23047	3.35557	2.31157	2.63619	1.89142	1.59721	2.12972	4.42389	2.70277	4.03071	3.76406	3.4539	1.1362	2.07149	3.82106	2.30353	3.83135	2.34779	4.25576	2.07258	2.79054	2.4945	3.2079	3.26692	5.70598	2.38521	1.55382	1.75256	2.28179	1.71226	1.76579	2.51242	2.79788	2.62636	1.88394	3.33509	3.24764	2.14735	1.8929	1.89228	2.36738	1.40347
ENSG00000064545	TMEM161A	1.39571	1	1.45999	1.4983	0.630709	1.21322	1.45009	1.63857	0.925325	1.48475	1.35409	0.679387	0.989782	1.18193	0.81546	1.06974	1.74702	0.957572	0.612962	2.41435	1.85409	0.842186	1.51896	1.20442	1.85213	1.03006	1.0724	1.84	0.867311	0.820757	1.17295	1.15076	1.6776	1.88524	2.18664	0.676759	1.63167	0.932639	1.36796	0.687871	1.10193	1.50562	1.63621	1.6305	1.1957	2.15167	1.36334	0.804409
ENSG00000065057	NTHL1	1	1.67249	1.25138	1.74322	0.783087	1.13516	2.22182	0.369417	0.676348	1.16129	1.78573	2.07943	0.819356	1.31188	0.783758	1.27848	1.56132	2.05669	1.29561	1.61744	1.99103	0.617477	0.939849	2.07489	1.77355	1.77509	1.08421	2.38865	2.517	1.39596	2.31961	3.36064	1.89598	2.88526	2.92885	1.38975	4.00834	0.901739	2.04295	4.99324	2.10254	2.20868	3.84261	2.32367	1.11539	1.74899	2.19286	0.414259
ENSG00000065135	GNAI3	1.44393	1.19003	13.1565	9.16773	5.53734	13.3136	11.4208	8.75241	12.1187	10.8075	13.9411	22.0367	8.65845	8.60184	10.7014	16.5629	13.6512	6.18718	11.0582	11.7703	13.8384	13.8384	13.3926	11.9613	8.80816	15.219	9.62773	8.13842	9.59429	11.7703	15.1048	10.8075	8.62638	7.75945	10.8075	29.8441	5.13298	15.4979	15.7815	10.909	18.5322	12.1187	13.2307	5.69753	15.9554	14.6923	9.51571	13.9478
ENSG00000065183	WDR3	2.69634	1.88949	10.8	8.35093	1.63518	8.99587	6.25292	3.51058	5.15231	6.42403	8.4769	4.5403	4.02107	4.03497	7.06837	13.4506	13.7227	2.55741	3.73141	7.73004	6.90254	2.84691	5.43378	7.70758	5.61986	7.60544	6.71838	6.29198	5.52568	4.86834	7.46777	5.56058	3.45718	5.50755	7.69371	8.69627	4.60712	8.4904	12.6441	8.92816	9.51389	10.357	16.1476	3.85209	7.7452	10.7526	5.86249	5.94579
ENSG00000065328	MCM10	4.70437	2.31498	60.5201	215.158	49.9089	34.0222	94.3109	56.2609	121.84	77.0926	208.022	118.375	71.9952	98.4244	118.302	128.456	223.944	110.581	53.1285	143.112	77.0735	60.2439	139.652	222.386	220.014	81.823	200.322	205.41	163.376	136.969	203.159	87.6137	62.9324	145.887	92.5256	125.734	119.724	91.0962	120.304	155.299	288.372	75.9437	267.17	145.311	116.452	188.983	163.287	116.811
ENSG00000065427	KARS1	1.57571	1.35754	3.72517	3.20023	1.67608	3.24118	1.70963	0.83549	4.55801	1.79917	2.19493	1.84448	2.72828	1.55134	2.09539	1.09032	2.95354	2.09456	2.04445	2.55272	2.0316	1.65589	1.57388	2.31353	3.30328	4.27281	3.09428	2.12631	2.41636	1.81945	2.12631	1.33892	0.827151	2.25655	3.0145	2.06851	2.00856	2.72069	5.55785	1.40762	1.8755	1.79548	3.55257	0.962484	2.64607	1.97206	1.53361	0.549916
ENSG00000065518	NDUFB4	2.15547	1.42011	5.24475	5.78536	7.01915	10.2061	5.94378	5.43909	4.17411	5.63802	4.13162	7.54101	5.5341	4.14561	4.67881	3.6701	6.38883	4.72638	2.26521	5.41955	4.76075	4.01344	8.42969	3.36461	7.16998	4.51792	4.69894	3.38016	3.10306	4.05207	4.41618	3.7205	4.88116	4.8628	4.02804	5.74501	5.57796	4.79767	3.56091	6.37886	4.37014	3.3597	4.64747	2.12222	2.0339	5.14104	5.7581	3.41709
ENSG00000065548	ZC3H15	1.47121	1.22688	2.81846	2.97514	3.4435	2.48872	1.44315	1.89738	2.07529	2.36997	2.40551	4.19693	2.28165	1.8557	2.4064	1.69926	3.8796	1.98766	2.41151	2.72581	1.77487	1.32346	1.96761	1.17271	2.83989	1.71133	1.7719	2.02066	2.90891	1.6279	1.91269	1.3849	1.35342	2.13904	1.77308	1.92634	1.85777	2.61675	3.23351	2.58769	2.95863	5.19973	3.03856	1.27609	2.3864	2.84286	1.65896	1.10834
ENSG00000065600	PACC1	2.36362	1.52838	5.7283	5.92813	3.64523	4.0406	11.3575	5.76073	4.35407	5.99635	2.92808	4.94694	4.75762	4.5424	4.38981	5.93548	4.5282	2.33329	2.88346	7.1842	6.92491	12.3372	6.56794	11.5257	4.11892	13.1687	4.84761	2.33709	8.43427	9.48957	8.46037	12.7923	4.10161	9.51566	10.4125	6.51804	4.25353	9.81048	7.53604	2.89525	5.10873	10.7941	9.95786	11.2518	2.33202	8.86651	4.75754	6.9274
ENSG00000065911	MTHFD2	2.30058	1.337	5.99726	2.9332	8.78374	9.91865	4.29491	3.79154	13.2628	4.36415	6.34533	8.59082	2.31733	3.59576	2.91467	8.38353	9.45237	3.93513	7.33621	5.73735	4.08354	3.8656	6.80582	7.69716	5.23242	8.16846	10.5478	1.40996	3.97961	10.7791	4.82241	10.7663	3.31516	18.7084	6.30665	4.00671	10.9379	3.58378	12.4486	6.03532	5.9145	7.40891	12.9773	3.3211	5.62318	11.5192	5.94788	8.95619
ENSG00000065923	SLC9A7	2.8206	2.1038	16.4917	9.16772	5.98568	35.4259	8.03652	5.02475	12.4669	18.0443	37.3443	9.58448	10.0049	14.7832	36.3293	13.0108	10.4857	14.4764	19.8895	16.4408	27.8752	5.5971	20.1244	11.6742	4.96058	14.509	24.8768	12.8403	5.25966	6.46118	15.3161	1.34858	10.126	8.68128	57.2422	10.3656	11.808	17.1397	20.1869	8.42282	8.4914	20.9544	6.8962	2.40633	18.3163	14.945	8.52739	23.4918
ENSG00000066044	ELAVL1	1.49278	1.21504	3.92652	3.29942	2.00421	3.10822	2.92661	3.2958	2.19479	2.67686	2.48735	1.79334	3.10479	2.55352	2.03175	3.42619	4.70731	2.35958	2.54208	3.05897	2.90486	7.19844	2.96931	6.37808	2.31601	8.01437	3.82026	3.00949	3.10822	5.5407	3.26923	7.18984	4.87435	2.03911	3.31522	2.47162	1.91712	3.50275	3.35672	2.66594	3.28292	4.29584	3.60924	4.22464	3.23119	2.57378	3.34268	5.33915
ENSG00000066084	DIP2B	2.04627	1	1.58885	1.19289	1.81277	2.27839	1.29006	1.76099	2.40406	2.22317	1.58468	1.49785	3.55917	1.32652	1.30746	1.59844	1.42005	1.31862	1.77599	0.558569	1.19613	2.35913	1.48092	1.83668	1.24174	2.51499	0.940644	1.09564	1.15015	1.83451	1.24742	1.92994	4.88657	0.926231	1.34013	1.17682	1.21026	2.07272	1.64644	2.78913	1.45267	1.47656	2.05266	2.21663	2.35391	1.25623	3.29218	1.33689
ENSG00000066135	KDM4A	1.43495	1.18591	2.61187	1.45456	1.33466	3.83867	3.05527	2.29047	1.66821	1.89565	1.07774	1.04315	2.39444	1.42312	1.75491	2.64561	1.67897	0.857602	2.57322	1.03816	1.96174	2.78012	1.80494	3.93543	0.425948	2.929	1.40887	1.40942	1.78756	4.33956	2.47147	2.59295	4.94108	1.44325	1.61541	1.74294	0.808518	1.48781	1.93865	1.45573	1.50246	4.29868	2.07986	1.22114	1.3079	1.77888	1.27453	6.64559
ENSG00000066279	ASPM	5.91345	3.12315	208.272	137.673	115.091	268.637	116.727	63.309	193.525	114.672	120.729	163.07	288.627	131.162	119.62	368.034	235.546	103.183	255.319	88.8921	138.039	412.704	106.681	134.157	51.1346	210.185	178.947	168.678	272.659	290.401	281.178	127.014	235.164	99.8644	147.369	311.315	79.5354	281.956	126.568	178.947	286.464	100.166	228.253	339.636	203.359	230.552	160.585	191.61
ENSG00000066379	POLR1H	1.63127	1.52414	1.59356	3.84896	4.76744	3.14095	1.81824	2.44124	1.1407	1.46219	1.32847	5.8155	1.57017	2.63057	2.21647	1.9441	5.3511	2.31648	1.00589	1.38241	1.87077	1.29923	4.59731	2.03814	4.71023	1.13864	2.84804	2.34844	1.63249	2.98091	1.77757	1.36189	1.31267	2.32097	1.84408	2.71808	3.31379	1.78098	2.02056	4.05445	2.13558	3.04112	3.69413	1.7625	1.94647	2.93836	3.08731	0.972147
ENSG00000066455	GOLGA5	1.30949	1.59107	3.94161	3.28755	4.15749	4.90386	2.65078	8.86665	4.65689	4.12043	10.7709	4.85604	3.15919	9.01378	4.31811	3.04452	3.80184	9.63834	4.80414	6.04359	2.81244	3.41954	8.8364	2.40149	4.94513	4.71648	3.73974	2.71777	3.21706	2.71553	3.18755	4.01579	1.90993	7.10615	3.81946	5.73414	7.08333	4.59635	3.23778	5.09339	7.16294	3.92998	1.78169	2.73624	2.37548	4.41135	6.79639	3.79683
ENSG00000066855	MTFR1	1.55079	1.44293	2.06332	1.77177	5.21748	2.80196	1.13011	3.73208	2.33504	1.78289	0.91636	6.84558	1.0493	3.07472	2.17488	2.86863	2.25725	0.82294	2.74595	1.05745	1.41769	1.48654	4.28091	1.22762	1.73823	1.81611	2.3518	2.56948	2.54995	1.29907	1.97687	1.11645	1.72844	2.64005	2.11813	1.99023	5.78723	1.38532	3.06585	2.89677	2.02703	0.965907	5.6311	1.59472	2.07302	2.89611	1.71202	1.57105
ENSG00000067167	TRAM1	1	1.81252	1.82868	2.6283	5.11135	2.06041	1.1242	5.98277	1.57937	1.67946	5.29057	4.74297	2.71975	7.11063	3.08429	3.43506	2.26335	1.60092	6.25877	1.94887	4.19086	2.74111	2.92791	0.866181	4.17734	0.812758	2.32406	3.08101	4.05255	1.54664	1.1824	1.61287	2.50866	2.96617	1.91713	6.0756	4.62086	2.48583	1.31271	1.76628	2.97579	0.594171	2.41133	1.45159	5.84205	3.59542	3.74337	1.45521
ENSG00000067191	CACNB1	0.244516	0.42074	0.346852	0.398225	0.190493	0.703951	0.338044	0.0486368	0.210448	0.147679	0.275285	0.403874	0.375815	0.510256	0.26998	0.50002	0.282719	0.1104	0.38976	0.249735	0.43009	0.978207	0.404616	0.416379	0.227181	0.219568	0.216093	0.21905	0.198299	0.377244	0.275633	0.376348	0.0890362	0.0888614	0.36674	0.219855	0.0547663	0.414747	0.582604	0.0925069	0.329699	1.31409	0.348526	0.249336	0.49715	0.103718	0.736304	0.212716
ENSG00000067533	RRP15	1.78757	1.45599	18.373	43.2158	20.4362	10.3529	13.4705	17.1321	10.6717	15.2609	13.492	11.5594	10.4013	10.2939	12.3482	17.4721	17.4846	11.2864	10.4412	14.9219	14.1655	12.1607	10.0641	14.5243	13.9958	12.5876	17.1637	11.9627	12.2248	10.1057	12.9915	15.4639	10.0196	10.7609	14.9219	19.4305	11.3491	13.8444	16.1199	17.0464	18.5739	15.4382	26.0568	15.4846	9.13114	12.9994	17.6513	8.26471
ENSG00000067704	IARS2	1.86477	1.86995	9.54088	11.0117	4.865	12.5511	12.276	9.98782	8.56813	10.4344	7.06563	2.88939	8.52693	9.45852	7.89276	10.9904	5.06996	8.5536	7.59353	13.8555	8.68929	6.71284	7.34631	7.64967	5.96389	7.01791	7.04758	6.39028	9.98782	4.85007	17.0805	5.11782	4.4256	17.4904	11.8366	8.28141	13.4023	7.91361	9.49021	6.77849	7.5197	11.7933	10.0838	6.16915	4.62887	9.45852	15.4339	4.22555
ENSG00000067955	CBFB	1.51047	1.25527	1.14722	2.12	1.11164	1.02567	0.639433	0.696181	0.822647	0.733295	0.820143	0.722789	1.09073	0.521264	1.0657	0.815089	1.39521	0.870812	1.01463	0.795805	0.965422	0.998555	0.515931	1.92262	1.03505	0.627109	1.44912	1.55244	0.560715	0.96033	0.729907	1.37997	0.74406	0.552333	1.33118	0.535521	0.547873	0.958487	1.95791	0.723154	0.981121	1.00287	1.31759	0.624766	0.954024	0.908527	0.592771	2.10576
ENSG00000068438	FTSJ1	1.45095	1.29774	2.0356	1.67681	1.57225	1.55742	1.06033	1.34273	1.29525	2.30178	1.19993	1.94553	1.28285	0.814178	1.08149	1.48319	1.67512	1.04201	1.13807	1.56144	1.85423	1.00991	1.75327	0.551225	2.31317	1.08426	3.03783	0.648462	0.955674	0.746502	1.01318	0.70178	0.653153	1.35686	2.52063	2.52776	0.946529	1.25912	1.78686	0.82894	2.29542	1.43749	3.31372	0.763171	1.63709	1.64541	1.07134	0.69369
ENSG00000068489	PRR11	6.81635	3.30809	106.158	51.6618	156.888	132.576	61.0641	78.4258	77.045	50.0467	35.8713	102.128	86.7337	63.0364	66.584	86.2148	60.5748	40.234	145.474	55.2296	109.35	39.759	86.3584	98.3108	75.2833	75.5557	52.1964	75.9435	84.2737	61.5833	120.435	44.9742	45.0225	48.5697	89.0034	60.4722	21.0894	109.266	102.661	97.6422	94.5365	98.7003	81.5853	66.4161	87.4498	64.9531	51.5964	63.3948
ENSG00000068654	POLR1A	1.6144	1.25701	1.65263	1.478	0.626961	1.09186	0.747848	0.721926	1.26552	1.02838	0.685621	0.561408	0.940027	0.881122	1.11827	1.87957	2.1323	1.31473	1.31445	1.56259	0.846702	0.611796	0.419288	0.95927	1.14455	0.911272	0.856184	0.972711	1.47319	1.24932	1.13995	1.33955	0.855608	0.558772	1.35882	1.14608	1.38952	1.30441	1.50766	1.76849	0.93902	2.42802	1.71318	0.860634	1.07164	1.15193	1.20658	0.779371
ENSG00000068796	KIF2A	1.37745	1.37841	0.717362	0.446766	1.09622	0.994544	0.602979	0.720686	0.520799	0.361971	0.424672	0.735003	0.82843	0.446471	0.765921	1.0296	0.940967	0.690902	1.02782	0.514561	1.01335	0.855811	0.546695	1.41037	0.786043	1.05083	0.682185	0.561786	0.895784	0.397509	1.19176	1.0369	1.02297	0.748332	0.701183	0.63478	0.4341	0.799071	1.06767	1.03915	0.607119	0.6664	0.808254	1.45148	0.653133	0.610245	0.633888	0.56733
ENSG00000068976	PYGM	0.295248	0.333325	0.371732	2.9381	0.319375	0.453217	0.306281	0.266264	0.162612	0.162292	0.0719469	0.181566	0.484263	0.0875533	0.262008	0.163674	0.524455	0.115308	0.389115	0.347865	0.148798	0.541009	0.136498	4.27723	0.147932	0.106094	0.15797	2.62234	0.0939794	0.207172	0.21637	3.37359	0.285701	0.240484	0.384131	0.117681	0.197985	0.294644	0.374746	0.238008	0.162175	1.54791	0.513681	0.278898	0.405761	0.14491	0.261022	0.276382
ENSG00000069329	VPS35	1.65519	1.58118	2.50578	1.6063	1.4811	3.17374	1.27518	1.93988	3.20274	1.06489	1.63675	1.56338	2.09468	1.18233	1.58109	0.855133	1.9168	2.05861	2.24398	1.31685	1.81906	2.44647	0.979252	1.43852	2.63164	1.05899	1.77161	1.55476	1.78867	1.56275	1.78161	1.48785	0.885546	1.4745	1.85272	1.67703	1.4333	1.68174	3.05839	0.88618	1.41769	1.18736	1.90486	0.841256	1.693	0.947055	0.946948	0.813793
ENSG00000069956	MAPK6	2.80305	1.29325	2.42276	1.60744	3.86335	2.87362	2.76072	3.24664	2.62757	3.6256	3.90842	6.63468	4.74493	1.99447	2.7094	3.67888	4.23447	3.22966	2.59157	3.70279	2.86453	1.78429	1.92722	4.10157	3.77652	1.49384	2.22805	3.61687	3.53962	2.50265	2.46137	2.71364	3.00237	6.56601	3.55963	3.29744	3.83036	4.55772	2.48387	5.65679	4.97726	2.65208	3.79635	2.91385	5.77164	2.92434	2.28427	2.49345
ENSG00000070193	FGF10	0.337042	0.34151	0.0227394	101.487	0.0497164	0.0227394	0.0227394	0.0227394	0.0227394	0.0251425	0.0284221	0.0443092	0.0227394	0.0227394	0.0227394	0.0227394	0.0227394	0.030716	0.0227394	0.0227394	0.0227394	0.0227394	0.0738578	0.0227394	0.0390951	0.0227394	0.0264151	0.0393818	0.0227394	0.0227394	3.12372	0.581916	0.0227394	0.0227394	0.0227394	0.02932	0.0227394	0.0611576	0.0227394	0.0431146	0.0449374	3.14761	0.11626	2.51559	0.0471868	0.0227394	0.0228488	6.79506
ENSG00000070214	SLC44A1	1.32317	1	0.460679	0.167988	0.192525	1.39756	1.03536	0.322601	1.05571	0.677128	0.373411	0.490709	0.617872	0.790248	0.0012979	0.419627	1.012	0.820177	0.530473	0.489887	0.441039	0.924814	0.462063	0.389085	0.14457	0.313032	0.331365	0.899079	0.886857	0.591215	0.223796	0.700943	0.510284	0.746368	0.392996	0.662622	0.301283	0.698368	0.637934	1.01002	0.332711	0.334967	0.258447	0.63145	0.373024	0.655098	0.372195	0.388614
ENSG00000070413	DGCR2	1.17772	1.17365	0.968655	0.805346	1.10134	0.620952	0.932506	3.30523	1.61976	0.9453	1.17217	0.451461	1.49176	2.49416	1.74724	1.03417	1.00648	1.98959	0.888084	0.849302	1.27806	1.56676	0.709967	1.0204	0.544293	1.04611	0.764203	0.705301	2.88009	1.52786	0.973671	3.18332	1.67427	0.768871	0.851513	0.542332	0.716801	1.905	0.406046	1.1666	0.865061	0.989676	0.441937	1.09169	0.788284	1.11376	1.53455	1.0583
ENSG00000070756	PABPC1	2.40161	2.03496	0.279506	0.793299	0.193109	0.202491	0.326193	0.229956	0.483347	0.129895	0.156332	0.266251	0.174272	0.185037	0.197076	0.484341	0.290384	0.0547467	0.649346	0.369414	0.16981	0.220532	0.334109	0.217752	0.10149	0.227312	0.279506	0.266679	0.246803	0.193947	0.111324	0.248169	0.243997	0.215082	0.0974361	0.16081	0.160495	0.0948974	0.316386	0.44924	0.177626	0.0740604	0.307947	0.157713	0.304552	0.23756	0.344238	0.217442
ENSG00000070808	CAMK2A	0.564091	0.579146	0.0268819	0.027221	0.0249167	0.145576	0.0329226	0.0249167	0.0894985	0.0794517	0.0288317	0.0323866	0.334733	0.0256235	0.047581	0.0546602	0.0249167	0.0261955	0.146752	0.123378	0.0485961	0.0335443	0.025979	0.0249167	0.030851	0.0326036	0.0249167	0.026526	0.189803	0.026526	0.0335043	0.0249167	0.0249167	0.0249167	0.0433737	0.173255	0.0249167	1.27986	0.0249167	0.0249167	0.0327479	0.0283363	0.0339055	0.0266123	2.932	0.0387942	0.0281698	0.118531
ENSG00000070831	CDC42	1.37745	1.39862	0.854393	0.891603	1.56744	1.18211	0.935599	1.51051	1.16817	0.919843	0.934215	2.10448	1.03283	0.97007	0.552229	1.2388	1.14763	0.632585	1.37578	0.559806	1.08497	0.80703	1.13594	0.738552	0.852355	1.23975	0.879541	0.655468	1.03145	0.346295	1.613	1.03859	0.649248	0.912693	1.11811	1.23753	0.442757	1.17928	1.01836	1.48043	1.58983	1.28216	0.885978	0.386459	1.58606	1.34156	0.99359	0.345579
ENSG00000070950	RAD18	1.36509	1.20832	2.30883	1.89845	2.05857	2.39631	1.94987	1.47676	2.02149	1.60377	1.60196	4.64606	2.29041	1.04335	3.94964	3.19312	4.19565	1.1859	6.3381	1.22595	3.02581	1.66891	1.36267	1.2703	4.10307	1.32651	10.9086	2.28835	2.41298	1.21689	2.22412	1.45724	3.9136	1.59586	2.20584	7.21827	1.91113	6.45111	2.66537	2.93458	3.08569	1.95083	3.04673	2.0923	8.99412	1.5634	1.63417	1.08697
ENSG00000071082	RPL31	1.26138	1.24315	2.89904	3.85515	4.12404	2.96822	2.39153	2.22075	1.35418	2.50236	1.83858	5.47823	1.75454	1.77978	1.87996	1.21223	3.1544	1.32096	2.07243	3.40938	1.89776	0.805258	2.96822	0.969532	1.95354	1.45556	2.87681	4.81314	2.35479	1.25908	2.32205	1.62047	1.07187	2.59041	2.59432	1.79504	1.73412	2.20275	2.35112	1.79928	2.43118	3.36307	1.42857	0.723973	3.13904	3.11837	1.14835	2.32104
ENSG00000071539	TRIP13	11.4716	4.45677	88.5671	224.064	122.852	76.9524	140.794	62.4546	168.374	41.3886	111.195	207.204	84.6028	103.948	51.7828	90.6734	79.6702	48.4296	162.113	56.9549	124.469	51.0049	88.7209	94.6708	105.089	263.512	144.918	75.1984	58.3107	153.966	126.417	99.6197	52.3594	79.1241	75.1608	102.227	67.9137	97.718	107.887	133.315	63.767	64.8224	79.0911	69.6551	87.0955	84.0446	128.595	35.2308
ENSG00000071564	TCF3	1.95342	1.43396	0.720079	1.13554	0.364571	0.335898	0.717915	0.680816	0.345651	0.613041	0.467627	0.640212	1.05584	0.664387	0.402816	1.05666	0.584042	0.527527	0.553888	0.922152	0.66763	1.92709	0.20743	0.966571	0.42792	1.62787	0.802617	0.960436	0.854278	1.55908	0.988647	1.26839	0.620147	0.400107	1.02041	0.267488	0.30335	0.864632	1.02631	0.336363	0.825849	1.25219	1.02352	0.903612	0.840903	0.489725	1.80944	1.28366
ENSG00000071994	PDCD2	1.41814	1	1.32822	2.27467	0.998115	1.37177	0.75395	0.714926	1.08842	1.15618	1.20052	2.81929	1.90545	0.922416	0.713748	1.56105	2.28716	0.916141	0.758804	0.80654	1.47413	1.37021	1.77571	2.07973	1.17822	1.04373	2.29881	1.41787	0.916735	0.735378	1.57626	1.07772	1.48938	1.92378	1.04245	1.45554	0.522287	1.07868	2.35977	2.42003	0.977997	1.18239	3.44614	1.75963	1.51354	1.62143	1.335	1.02695
ENSG00000072042	RDH11	1.16635	1	5.37898	3.50234	2.75177	3.59172	5.68068	6.55239	2.39109	3.86116	3.22772	2.26808	1.70924	6.53478	3.24883	2.91334	3.91851	4.81945	2.14868	2.38582	0.723197	1.99956	7.74476	2.57516	5.39185	3.29539	2.65188	4.68244	2.388	2.61315	2.46193	4.17649	2.30078	3.22772	3.73145	2.48919	3.32275	2.61944	3.76043	5.15909	7.45205	2.14352	1.51863	2.9394	2.89543	2.96356	2.71768	1.83909
ENSG00000072501	SMC1A	1.87254	1.32409	1.31675	1.76354	0.411984	1.45419	1.99559	0.856423	0.83925	2.00299	1.1386	0.773171	1.34458	0.9647	0.993877	6.01218	2.36129	1.52798	0.762686	1.01361	1.63565	3.92533	0.685964	1.65749	0.961809	2.52746	2.02876	0.908256	1.72548	2.47415	2.92328	2.98794	2.50491	1.35769	1.52203	1.25874	0.81072	1.22844	1.03235	0.924321	0.817102	1.53719	3.44495	3.20798	0.904939	1.38603	1.10431	2.06149
ENSG00000072506	HSD17B10	1.97794	1.43893	3.92818	7.6826	2.87694	2.19312	8.13371	3.74428	4.38092	7.70158	3.0124	7.42895	4.56705	2.01461	4.60368	6.07755	9.86599	3.65048	2.78523	4.01944	3.90642	4.95347	2.87694	1.57678	5.84619	3.16181	4.49482	3.7222	4.10588	4.86385	4.1555	3.17935	3.57863	3.70226	5.55756	8.1705	4.31042	4.63213	2.74308	2.5775	2.52415	3.38796	6.27997	3.4099	3.31145	3.80182	3.34631	2.49945
ENSG00000072571	HMMR	5.56739	3.79474	228.117	66.5724	614.547	230.958	253.069	195.943	91.4674	194.02	184.183	658.367	216.807	80.6026	269.443	140.413	207.606	70.7928	294.648	142.52	219.987	90.5511	235.074	121.214	431.655	88.5309	160.754	171.666	265.859	172.825	249.81	58.8265	79.6214	151.161	193.128	243.387	82.7468	234.224	204.062	189.011	286.627	79.2456	131.501	169.8	214.729	235.75	94.1645	44.8962
ENSG00000072657	TRHDE	0.49039	0.514413	0.0363024	0.0154248	0.0361879	0.00861355	0.0743588	0.0146972	0.0112263	0.250701	0.0670228	0.0164942	0.0405154	0.0106366	0.88368	0.0106774	0.0207306	0.0101972	3.08783	0.0508139	3.87395	0.0702056	0.906336	0.0112058	5.64866	0.284029	0.0154943	0.00918504	0.0328271	0.0740306	0.0150491	0.0746057	0.0183426	0.0279549	0.0128675	0.833932	0.0215068	0.113471	7.53201	0.0185687	0.0974021	0.00861355	2.67893	0.267653	0.0437462	1.16121	0.0120243	0.0394346
ENSG00000072778	ACADVL	0.263706	0.328736	0.34483	0.131664	0.23585	0.364859	0.227136	0.18991	0.150016	0.193875	0.157491	0.131872	0.175088	0.309528	0.122407	0.126033	0.0660778	0.109112	0.0782242	0.170911	0.109083	0.126883	0.183935	0.105934	0.126838	0.135195	0.241221	0.61107	0.096268	0.118171	0.63723	0.0551217	0.115037	0.268919	0.14034	0.154154	0.398001	0.0865167	0.168298	0.111207	0.165865	0.0686581	0.0869238	0.0594627	0.177135	0.185418	0.111651	0.0795188
ENSG00000072849	DERL2	1.20581	1.28788	0.924295	0.623762	1.73699	0.895367	0.8571	0.868461	0.833402	0.713775	0.953351	1.25136	1.57801	0.942161	0.580672	0.525774	0.676763	0.676961	1.13634	0.586454	0.957867	0.704941	1.03697	0.741447	1.15135	0.419819	1.06563	1.24565	0.403997	0.922379	0.894653	0.423898	0.456193	0.920002	0.575151	0.760197	1.50368	0.611259	0.744373	0.819053	0.873714	0.357804	1.02877	0.442718	1.16418	1.23228	0.715054	0.937849
ENSG00000072864	NDE1	3.00841	1.38992	0.292854	0.177995	0.279684	0.529836	0.473079	0.310156	0.697346	0.283762	0.508218	0.327194	0.273219	0.262119	0.974249	0.404855	0.30075	0.381036	0.406041	0.247127	0.341017	0.407957	0.367035	0.21747	0.443591	0.442748	0.376526	0.633119	0.440139	0.596942	0.448661	0.202498	0.549803	0.182535	0.666238	0.239604	0.211557	0.352423	0.301647	0.578653	0.541583	0.437787	0.311413	0.396519	0.384563	0.383083	0.282216	0.155499
ENSG00000073111	MCM2	9.81508	3.11666	22.7424	33.2378	7.49308	10.822	21.8546	14.6174	15.0133	13.6683	20.6156	10.3706	23.7159	20.9334	15.5682	26.629	31.1236	17.8473	12.2536	16.8761	14.1059	26.9756	11.7224	30.4531	22.872	37.8691	28.6957	23.6821	13.583	29.3094	22.5227	31.6569	28.7487	9.946	22.4796	11.4765	9.07446	19.2338	19.3745	17.0616	12.9872	17.8806	41.5417	19.7948	15.3895	16.2673	25.2159	36.0091
ENSG00000073536	NLE1	1.94261	1.6358	7.20423	6.32636	4.0503	4.34201	3.11892	1.19858	3.04452	3.34705	2.85243	6.63372	5.75139	3.53343	4.80153	3.93419	7.83777	3.29389	3.78047	7.61114	5.51463	4.71089	1.98292	6.57159	8.36064	5.27456	3.92851	3.7093	6.01461	5.71121	4.53262	6.39427	3.85696	6.67101	3.55782	3.38042	6.39021	9.48582	13.4188	3.95079	4.0701	10.9262	11.1707	7.00948	7.50838	3.4864	5.16081	3.7044
ENSG00000073584	SMARCE1	1.61776	1.499	0.82071	1.24646	0.339309	1.0141	0.653316	0.538632	0.554973	0.588212	0.425082	0.779824	1.17148	0.559198	0.65896	0.84218	1.09619	0.895089	1.09846	0.542441	0.707996	2.02801	0.694396	1.14808	0.666735	0.781353	0.775053	0.495522	0.828963	1.13568	0.550825	0.848854	1.08467	0.852454	0.708534	0.710032	0.491041	1.31117	0.82071	0.508051	0.569946	1.43135	0.9046	0.85798	1.17857	0.701836	0.868716	0.803106
ENSG00000073803	MAP3K13	3.49914	1.85832	0.763486	0.102782	0.664866	1.62712	1.0101	0.542005	0.467404	0.308113	0.819284	0.864049	0.393101	1.03648	0.476671	0.316244	0.686531	0.991536	0.341344	0.566683	0.422468	0.54128	1.17633	0.596425	0.758936	1.17099	0.603879	0.447806	0.267854	0.607153	0.390484	0.774638	0.891481	0.551815	0.516784	0.424085	0.551509	0.243706	0.771635	0.754099	0.46773	0.798569	1.266	1.28451	0.213553	0.583712	1.1547	1.05324
ENSG00000074071	MRPS34	2.02371	1.89868	10.8218	12.7255	13.0474	4.24469	17.3518	4.73094	11.7724	10.6108	16.8951	14.0826	13.6397	11.4289	4.20919	10.2983	7.05606	15.4212	9.18157	12.9888	8.46948	3.49562	7.82577	5.96444	9.82716	6.98531	7.0883	14.7287	15.4376	13.2749	10.3162	10.3617	6.21188	15.6561	14.1158	9.95645	25.672	12.2225	18.0484	5.71711	7.1247	9.88627	12.5642	12.0399	8.13963	8.11083	10.2735	1.73204
ENSG00000074201	CLNS1A	2.34404	1.67946	1.90272	1.93681	2.43929	2.38456	1.75325	1.25316	1.11336	0.705568	1.26413	1.98897	1.39736	0.646626	1.1089	0.861695	2.09106	0.613946	1.91383	1.24441	1.29225	1.18265	0.87898	1.79814	1.36654	1.20773	2.25762	1.55228	0.994311	1.16677	1.52575	1.42471	0.915756	1.0599	2.00657	0.521498	2.55827	1.236	1.87396	1.47182	1.17342	1.24985	2.09903	1.65334	1.96294	1.88854	0.820855	0.934265
ENSG00000074319	TSG101	1.17528	1.20247	0.471031	1.16024	0.733234	1.01438	1.63389	1.09361	0.511992	1.16857	1.01203	0.989998	1.0089	1.06463	1.21402	0.693098	1.08053	1.20643	0.932038	1.12735	0.99574	0.709767	1.1053	1.90763	1.80781	0.832673	1.09026	1.46288	1.16243	1.271	0.719239	0.904936	1.28704	1.23984	1.09768	0.936294	2.18431	1.17379	0.936539	1.57782	1.06037	1.39315	0.727243	0.931243	0.939841	1.12269	0.935099	1.40855
ENSG00000074695	LMAN1	1.232	1.31403	2.17105	2.10632	2.63477	2.47175	1.93392	2.61897	3.10242	3.39768	1.57241	2.60226	3.65075	2.51951	2.44769	2.20641	3.60046	2.71702	3.53638	4.08778	4.29825	2.4546	2.77921	2.20999	2.58085	4.07267	2.13843	2.28419	4.5019	2.71988	2.47175	5.8456	2.51951	2.58741	2.93568	2.79076	6.91024	7.53532	6.73066	1.7124	2.28648	3.57152	2.55916	6.60606	3.78771	3.65711	2.16901	2.83635
ENSG00000074696	HACD3	2.25949	2.08638	2.52744	4.3125	5.25165	2.82988	2.76735	7.07478	2.43573	2.88904	3.50627	3.40768	2.86606	2.6559	4.21683	2.57734	4.03705	2.67678	2.48931	4.12615	3.42155	2.64653	1.50197	3.31655	2.00939	2.43109	3.01817	5.50809	2.22548	4.10668	4.43185	2.70031	1.88264	5.44245	3.41047	2.9452	3.595	3.94658	2.26047	2.84264	1.83207	3.98874	4.83441	3.75925	3.76414	2.22829	2.36304	4.35478
ENSG00000074800	ENO1	2.80305	2.40661	6.57802	2.94237	3.32004	3.06435	4.18741	9.84095	4.47923	5.79048	4.91153	3.01298	6.90756	4.11718	3.75976	11.9603	2.58637	3.44143	3.87073	3.75976	3.54651	0.889858	5.01841	2.70805	2.81264	3.15292	3.56724	3.03989	5.79048	0.612257	1.85715	2.28848	1.58001	4.18741	5.29719	3.02651	3.6325	4.91153	5.46268	5.23548	10.1182	2.9061	5.6488	1.9332	5.18369	6.4639	4.34702	1.4561
ENSG00000074842	MYDGF	1	1.47939	4.31491	5.37288	3.93153	2.76289	4.53628	6.3397	4.87838	11.0673	5.86418	8.23982	9.80851	7.78997	6.2549	5.33652	2.69688	5.48375	5.68388	9.18364	12.8111	4.71849	12.1471	1.35393	4.72821	4.07818	6.06408	5.79727	7.05133	3.83354	4.60784	4.35158	4.14889	8.84446	11.5459	5.00103	22.8365	8.98035	6.77955	3.15054	6.57876	3.08437	3.35413	3.06214	7.13286	7.40404	5.00463	1.83821
ENSG00000074935	TUBE1	0.582771	0.451876	0.501106	1.38168	3.32108	1.49132	1.28339	1.27821	0.812154	0.496122	1.13882	1.55652	1.62138	1.08785	1.09644	1.61482	4.60446	1.01291	0.756027	0.396355	1.39601	1.85382	1.91205	2.33758	1.0133	4.0059	2.4382	0.69035	0.797252	1.79437	1.27985	1.45039	3.71875	1.91996	1.23933	1.01847	0.707005	1.00549	3.66329	2.24935	0.771676	2.44124	1.52555	1.45889	1.36988	2.41378	1.32558	1.55571
ENSG00000075131	TIPIN	2.0209	1.33886	17.6918	27.7695	59.2976	12.3425	18.8814	44.0339	22.8874	11.3606	11.388	57.7986	24.7103	13.4256	15.7062	17.1157	32.5625	18.9107	12.4662	21.4842	16.0392	10.3612	11.3377	27.4426	35.6702	12.9657	17.8607	20.828	11.8563	24.1511	14.9296	21.0209	10.8731	32.1419	33.8035	20.7082	18.2941	30.1709	18.5359	30.4709	25.7578	14.2205	40.2209	28.3677	30.1293	17.5549	21.7277	16.7086
ENSG00000075142	SRI	1.24747	1.72788	2.65487	2.42401	3.05526	1.73606	4.41307	1.29617	2.52028	2.09893	1.60526	4.1695	2.04427	3.42727	2.66595	1.80045	3.23316	2.03111	2.09424	1.66734	5.59976	1.1523	6.60039	3.20049	3.04159	1.59942	3.0165	2.28474	2.18163	0.919581	3.80466	3.30043	0.24898	3.63891	3.21981	2.25403	0.75642	2.61656	3.56862	1.22255	2.43294	3.24743	1.63494	1.23623	2.58491	2.67789	2.16861	0.668561
ENSG00000075188	NUP37	3.16674	1.80375	21.754	16.4789	33.0037	30.8353	15.3755	25.2286	14.5943	11.8136	11.3286	32.5216	20.9279	11.0134	12.203	7.95685	27.4249	7.69562	16.7875	10.7056	11.0873	7.00158	17.9834	8.71501	11.1936	9.12205	13.6872	17.7369	13.4772	8.27672	19.1454	7.27867	6.84398	20.1216	17.4051	14.3722	6.75991	18.3968	17.5515	22.8844	18.7764	6.71701	15.964	8.05298	20.0515	24.7859	12.4485	5.95867
ENSG00000075218	GTSE1	5.59059	2.6926	89.522	94.4307	65.189	48.5983	99.4074	92.6662	145.152	84.7976	68.1741	99.7143	112.826	78.3987	65.0177	203.047	117.031	136.935	134.47	60.6774	107.079	258.744	91.0166	118.238	97.6243	136.481	134.409	141.925	149.337	260.521	186.029	107.979	180.028	60.3346	97.0577	101.39	60.2064	131.058	57.5838	117.742	207.354	86.8968	125.937	202.603	80.4648	129.735	98.0706	182.474
ENSG00000075275	CELSR1	1.75564	1.48761	0.639686	0.263187	0.0169223	0.55223	0.896547	0.442337	0.89473	0.583116	0.207922	0.299728	0.250954	1.48356	0.860864	0.689371	0.484031	1.20726	0.307798	0.237788	0.0832128	0.179457	0.581285	0.00579188	0.270518	0.0210356	0.149014	0.237917	0.33279	0.0139435	1.02128	0.0430624	0.0155813	0.479227	0.592088	0.192733	0.022715	0.70171	0.0988245	0.59984	0.378351	0.770444	0.00419188	0.0387294	0.323199	0.382595	0.708023	0.349589
ENSG00000075303	SLC25A40	1.39862	1.17936	2.01635	2.81969	4.30002	3.69779	2.77299	2.43734	2.20947	2.61315	2.13978	3.31496	3.12251	3.53693	4.33967	6.25902	3.08368	4.37088	1.48923	2.77577	4.62154	4.02781	6.40455	3.42535	3.79074	2.3562	3.9444	3.24504	3.57522	2.41251	4.23896	6.19741	5.27521	4.04836	3.52721	1.6172	4.14973	2.76306	2.81088	3.84615	4.2883	3.32669	3.07189	4.43219	3.07937	2.65312	3.22919	3.44229
ENSG00000075618	FSCN1	5.99184	1.25788	3.48203	2.36002	0.864101	0.990461	10.4933	0.429374	4.14258	4.5355	0.303744	2.92683	4.57638	0.737336	9.05771	7.1128	1.24116	0.492081	1.92215	0.950063	7.54555	1.95087	4.82686	4.49769	2.71648	3.94808	1.32715	4.81165	9.50549	4.00533	5.84826	0.921358	0.128337	3.56031	6.12536	3.49919	0.254347	3.94808	2.83559	1.06836	7.7699	8.29683	4.09968	3.68955	8.08857	2.97736	0.111305	2.54325
ENSG00000075702	WDR62	3.07801	1.64376	5.26098	5.45034	10.2302	3.41915	4.53283	9.34819	11.0023	3.35019	7.40716	6.17449	8.02718	8.52242	6.54212	9.91993	7.26078	8.47149	4.49185	8.79758	5.46351	16.397	7.77097	4.64334	15.4013	5.09538	8.11305	10.5615	11.5082	11.9361	12.1411	8.5582	15.1387	4.99827	5.93114	8.34469	7.75582	9.90872	5.3906	6.88184	9.47829	5.73577	7.5149	17.7492	9.11331	17.6101	10.7872	3.7921
ENSG00000075785	RAB7A	1.29325	0.84792	0.450161	0.755987	0.159957	0.449409	0.56314	0.328942	0.43537	0.464086	0.635665	0.416256	0.693265	0.361561	0.558948	0.270662	0.308609	0.455584	0.44712	0.569695	0.477625	0.33315	0.678528	0.309709	0.652352	0.351643	0.747947	0.562265	0.305034	0.291544	0.274796	0.285474	0.37446	0.417274	0.485285	0.414769	0.392055	0.518572	0.691669	0.336767	0.358378	0.341291	0.508541	0.174299	0.694711	0.345787	0.57879	0.233359
ENSG00000076003	MCM6	2.50186	1.8163	20.7628	25.3667	21.4294	15.6877	13.4646	16.865	20.4233	17.0736	31.3549	16.0789	19.4428	25.9246	17.2346	33.1943	34.879	20.2159	18.8987	21.3692	12.0057	31.9385	11.0307	31.4271	19.1063	39.6791	23.4394	31.2808	25.8049	29.5611	31.8013	28.6848	29.3788	15.5586	26.4477	18.7007	17.3482	23.984	23.5048	24.7287	20.0245	29.8658	37.7305	21.9383	16.3866	22.3042	20.2341	45.3375
ENSG00000076248	UNG	3.5186	1.8163	12.6105	8.97952	10.6332	9.06604	10.4592	13.5336	10.2118	6.42328	6.90744	6.17222	7.59314	8.72606	10.2868	8.00305	11.6356	5.58936	8.29227	10.8729	6.13644	19.3653	5.0085	13.0443	7.63213	13.948	12.0856	12.1304	5.82967	14.4794	13.2294	31.0103	16.3737	7.19573	10.6084	8.66529	8.0655	12.5415	12.9438	10.7792	6.92636	12.58	15.418	21.9561	7.56195	9.46929	17.1015	13.7284
ENSG00000076344	RGS11	0.154107	0.194791	0.0219957	0.111667	0.0288259	0.0207513	0.0149615	0.128411	0.264529	0.135322	0.645188	0.0435581	0.38339	0.0891112	0.0888131	0.02608	0.374207	0.062791	1.2659	0.0120437	1.07621	0.112885	0.143854	0.126651	0.0290463	1.66282	0.0199475	0.0287119	0.0442298	0.0506063	0.177686	0.0134177	0.0160032	0.178539	0.208627	0.748111	1.1099	0.29363	0.0390521	0.0324447	0.0148099	0.328376	0.072007	0.154224	0.591951	0.0261357	0.0206471	0.110494
ENSG00000076356	PLXNA2	0.22941	0.285983	0.020095	0.0114634	0.00948198	0.0260747	0.161787	0.336856	0.326679	0.180113	0.0924827	0.101137	0.194814	0.922974	0.140219	0.173298	0.728397	1.04843	0.203969	0.129848	0.101137	0.411166	0.0489229	0.490786	0.189723	0.459145	0.146329	0.200507	0.215208	0.533432	0.0166502	0.173298	2.12332	0.0969485	0.00553584	0.0555585	0.0874262	0.637842	0.0109655	0.0707393	0.150805	0.00318716	0.106144	0.186557	0.180265	0.24019	0.306308	0.270917
ENSG00000076555	ACACB	0.212274	0.26334	0.0333971	0.235158	0.0172802	0.00336119	0.0588631	0.0207768	0.0179005	0.0981264	0.0386587	0.0449092	0.0182115	0.0455717	0.152922	0.0439605	0.057735	0.0380108	0.0673217	0.0872377	0.062646	0.0679226	0.0175529	0.0596255	0.0187102	0.0407401	0.064494	0.207615	0.0544759	0.0129578	0.261073	0.00657023	0.0400613	0.0223984	0.0718149	0.0340579	0.274714	0.113421	0.0300514	0.0251593	0.0580788	0.191172	0.0591982	0.00613946	0.0390089	0.00545142	0.0265578	0.193706
ENSG00000076604	TRAF4	1.20748	1.56157	1.42655	1.77183	1.56094	1.42655	2.41557	2.40627	3.07532	1.22837	1.80348	2.086	0.879165	3.58249	1.70445	1.60338	1.4321	4.59621	0.909415	2.71325	1.2617	1.95623	1.44667	2.28088	0.920803	2.42448	0.410884	1.09077	1.5405	1.40379	1.31652	1.36616	2.45893	4.61432	0.684929	1.46168	1.38781	2.70406	1.37932	4.44855	1.10576	1.66053	1.64618	1.98518	2.31885	2.75369	3.38841	1.00792
ENSG00000077009	NMRK2	0.719467	0.719467	1.70625	0.820618	0.739173	10.7638	0.698825	0.698825	0.791537	0.698825	0.761544	0.698825	0.698825	1.85839	0.698825	0.931676	0.698825	0.793989	0.698825	0.698825	0.698825	0.698825	0.698825	2.48751	0.698825	2.38963	0.731616	0.890192	0.698825	15.6849	0.698825	0.698825	0.698825	0.698825	0.698825	0.698825	1.08708	1.23511	0.698825	1.01035	0.698825	0.698825	0.698825	0.791392	0.698825	0.698825	0.70298	5.30895
ENSG00000077147	TM9SF3	1.15189	1.36888	0.806337	1.59192	0.629157	1.34136	0.669408	1.14132	1.32338	1.00208	1.23296	0.597179	1.26329	0.962579	1.59638	1.03851	1.34856	1.38185	1.40695	1.22245	1.29148	1.00924	0.910862	1.06773	1.16506	0.645377	1.06588	1.28432	1.66096	0.908711	0.779575	0.807368	0.783701	1.80043	1.35537	0.729274	1.26753	1.28066	0.58591	1.59859	0.765337	0.958732	0.771455	0.795603	1.16204	0.952904	1.07846	1.05839
ENSG00000077152	UBE2T	10.5634	6.39525	381.895	472.406	727.66	686.903	293.104	649.741	438.298	430.637	290.074	4.99059	321.71	392.524	401.999	754.464	555.572	432.54	284.729	453.947	300.39	895.863	681.998	726.284	455.561	398.185	545.049	333.345	490.29	746.037	607.368	474.649	572.748	462.569	545.663	590.577	427.761	384.613	263.689	505.027	555.974	367.037	1011.58	1276.13	320.301	526.674	634.305	486.702
ENSG00000077232	DNAJC10	1.23885	1.49589	0.732559	0.320479	0.679254	0.66312	0.809418	0.309305	0.285794	0.659365	0.538	0.83336	0.927955	0.558164	0.978675	0.323665	1.01825	0.465284	0.962657	0.462744	0.88041	1.27993	0.641358	0.386653	0.458472	0.689151	0.840116	0.488539	1.08523	0.787505	0.457215	0.871003	1.36684	0.456753	0.508979	0.195309	1.16883	1.33522	1.14267	0.559866	0.607812	0.550966	0.45858	0.345091	1.06867	1.2989	0.433189	0.644222
ENSG00000077348	EXOSC5	3.38229	2.30697	16.0334	10.9247	29.1254	18.031	21.3304	10.4178	25.0843	12.4835	26.0164	23.7564	8.52832	15.0398	14.0772	26.2143	23.1919	11.5766	9.43503	21.3752	16.2979	16.0471	25.0038	35.7737	15.9973	24.1182	26.7122	19.6092	30.5035	17.6284	15.9827	28.2272	22.2532	26.5348	18.2496	32.145	19.5266	16.9519	29.5224	23.5395	14.0986	14.243	59.3937	31.8941	12.9239	44.5253	16.6209	14.7169
ENSG00000077522	ACTN2	0.166316	0.176287	0.0118481	0.0641904	0.0278753	0.0177502	0.0124435	0.0188028	0.0134476	0.0106404	0.0141245	0.329249	0.169558	0.0107662	0.0929482	0.0168454	0.0392922	0.0113005	0.0283043	0.010806	0.0261925	0.0104779	0.0232926	0.41771	0.0134828	0.181566	0.0105522	0.0112846	0.0206197	0.0104779	0.133466	0.0279249	0.0113352	0.0104779	0.0125081	0.0741827	0.0182183	0.0135102	0.192591	0.0148357	0.0134154	0.144227	0.0130483	0.0104779	0.0664789	0.0110867	0.0105499	0.0172236
ENSG00000078140	UBE2K	1.6783	1.43794	3.39106	2.92105	1.78242	2.95284	3.62631	3.97513	2.37372	2.68958	3.16997	3.70974	3.6392	1.72281	1.98205	3.03515	5.18947	1.49612	2.57938	1.52313	2.31091	4.9501	1.96999	5.59589	2.18372	4.8876	2.79856	2.38439	3.83881	3.93189	2.46895	9.29597	4.67075	4.76439	3.14393	2.92855	3.06422	2.94484	4.33334	3.96985	3.35195	3.08657	3.97513	2.34919	2.82153	2.88458	1.4632	1.9748
ENSG00000078237	TIGAR	1.56917	1.24574	11.9099	3.07707	4.89666	7.65442	6.37036	12.7659	7.32968	5.72251	5.65734	8.20964	5.26021	6.55203	5.80555	5.18954	61.1945	6.92572	14.6776	19.9715	6.92098	3.41755	8.62738	1.85469	7.34111	2.2172	3.405	5.33272	1.53614	4.63455	10.0809	2.18156	1.27512	9.73159	8.93471	5.42634	6.30652	7.14247	12.0829	9.55506	7.88341	5.35465	9.86684	5.32111	18.1018	5.20789	4.47214	0.985417
ENSG00000078319	PMS2P1	2.03073	1.46917	2.71989	4.87539	5.98537	3.60058	3.78948	2.71599	2.28347	2.81105	1.21254	5.56905	2.36245	2.52552	2.97508	3.9183	3.7317	2.4809	1.18649	2.49765	5.44099	1.6057	2.59468	2.91192	3.9534	1.71229	2.38786	2.08956	2.71697	2.39982	5.85715	3.14106	2.25533	3.05921	3.31103	1.43208	1.60385	2.13828	2.86043	2.1838	1.98083	4.00687	3.08419	2.09861	2.37496	2.9585	1.87302	1.56477
ENSG00000078900	TP73	3.73213	1.48349	0.394787	1.05361	0.538965	0.539791	2.12935	2.78769	3.54329	0.260532	1.13242	0.549978	0.201167	2.37034	2.03415	92.8924	2.71623	3.4499	2.46199	0.0671803	0.242984	15.5536	1.52151	0.746915	0.303648	4.35149	1.16832	0.676972	0.150055	5.66452	5.56729	10.9612	0.13583	0.355747	0.467256	0.537783	0.0812886	0.248311	0.129976	3.5546	2.47778	5.11039	1.66711	20.0161	0.271913	0.874132	0.227014	13.7277
ENSG00000079246	XRCC5	1.41323	1.28877	1.80658	1.34429	1.46914	1.73327	1.32596	1.23184	1.41056	1.58836	2.2088	1.06933	1.10989	1.26367	1.51996	1.58592	2.8819	1.34306	1.71266	1.35509	1.30844	2.5493	1.0928	3.59815	1.45064	2.10703	1.51031	1.75304	1.94504	2.40322	2.46441	1.47486	1.67798	1.31677	1.17468	0.957053	0.644836	1.35268	2.30738	2.39914	2.25201	2.05231	2.64375	1.27536	1.03653	1.77308	1.17075	2.12093
ENSG00000079462	PAFAH1B3	4.92117	4.77004	10.5647	25.6969	23.0637	9.57198	17.0581	12.6521	25.6306	15.7612	21.9164	20.9522	3.17852	25.4412	16.9888	34.8603	14.8971	14.2717	9.27692	18.853	25.7402	42.5924	21.5113	20.2903	8.15518	23.009	10.8983	20.4316	25.0603	25.6903	43.0109	38.8192	33.1613	18.6867	24.9188	16.2151	15.4686	6.63637	10.9406	11.5953	14.1505	38.5676	17.9685	31.9277	7.65325	24.0298	20.6892	20.7759
ENSG00000079616	KIF22	1.9602	1.65061	4.58362	6.53259	7.8201	4.72794	8.38794	6.35629	7.35033	4.30828	8.95142	6.7	5.52749	5.59718	6.01651	9.06012	7.80088	7.00165	4.49617	3.95075	4.63746	10.5938	4.66931	7.30026	8.88909	8.25013	7.46864	10.1304	9.22287	10.0096	9.58664	5.26776	9.65778	4.61974	7.21612	6.5014	4.19697	4.8116	5.46406	7.4842	6.8875	4.13826	8.93911	11.7413	4.86301	5.19476	6.62228	3.38075
ENSG00000079785	DDX1	1.54114	1.1591	0.94907	0.941814	0.705215	0.675944	0.641489	0.689643	0.80628	1.20589	0.793572	0.87383	1.10278	0.666565	0.959488	1.76196	1.32252	0.956626	1.68356	0.826471	0.551686	0.750105	0.546903	0.941507	0.843323	0.679935	0.735745	1.29199	0.742215	0.793174	1.00245	0.865425	0.618401	1.26391	0.931391	0.951638	1.95676	1.22495	1.28833	1.64972	1.4598	0.735965	2.4686	0.612899	1.35992	0.933231	0.89751	0.796551
ENSG00000079999	KEAP1	1.81882	1.24747	1.64362	1.60929	1.36828	1.08667	3.28151	2.12749	1.92497	3.24368	1.48164	1.77157	3.11362	0.973387	1.3948	1.40999	1.61292	1.39694	1.33434	2.12685	1.46926	2.74827	0.787911	1.05034	1.8091	1.63683	1.95086	2.7552	1.9132	1.94687	0.808274	2.37206	2.44461	2.24873	1.94946	1.61664	1.48247	1.73658	1.0585	1.30078	1.34696	1.62183	1.55717	2.04995	1.9318	1.82961	0.919382	1.39965
ENSG00000080815	PSEN1	1.25876	1.37841	0.226191	0.187228	0.131965	0.26427	0.214822	0.467532	0.134779	0.217303	0.216268	0.140141	0.122625	0.575438	0.25348	0.140275	0.252334	0.40322	0.125157	0.238301	0.103261	0.220051	0.270809	0.146647	0.322868	0.216558	0.172728	0.211058	0.186895	0.162583	0.287268	0.251242	0.125012	0.285675	0.145599	0.181674	0.192537	0.216807	0.115206	0.3546	0.49114	0.221778	0.215855	0.173265	0.208874	0.162943	0.285348	0.18513
ENSG00000080839	RBL1	2.01112	1.35754	2.88009	3.37449	2.32269	2.43722	2.82517	1.36969	5.93094	3.0413	2.53208	4.59805	3.84316	5.92886	3.73289	5.82769	6.21256	5.65097	6.57491	2.8218	7.58011	4.79888	2.48408	6.35057	4.97437	2.98573	4.5185	3.16578	6.58871	3.04065	3.5459	2.05322	4.04776	2.89299	3.63861	4.98433	2.73324	3.94028	3.06887	6.32125	7.80743	2.34767	4.91609	2.22062	3.17103	4.6559	3.8879	5.24484
ENSG00000080986	NDC80	6.86852	3.30809	103.662	162.228	212.828	114.176	167.546	145.356	235.976	122.948	74.865	307.491	257.74	131.44	150.751	85.3061	128.43	98.0225	149.377	123.418	124.088	248.407	149.08	194.368	65.3413	201.661	678.837	150.669	199.938	476.649	333.795	185.937	195.743	109.871	99.2095	246.695	88.5218	215.185	158.699	189.387	318.678	181.202	178.083	299.663	221.13	167.39	123.947	179.822
ENSG00000081692	JMJD4	1.73027	1.60436	5.74307	10.9885	5.82922	3.3551	4.46276	5.01327	6.32604	4.45945	3.88926	2.93397	3.84532	5.43922	5.05086	3.67428	4.64332	4.04121	3.31763	7.25195	3.15529	4.18256	2.88263	4.56366	5.83522	3.57507	3.0665	2.99189	2.85524	7.12649	3.68617	5.04425	3.43159	4.05231	8.2775	3.73644	4.37605	5.92436	4.65472	3.4125	3.37739	8.88401	7.22695	3.24948	2.7059	4.82468	10.2879	3.70998
ENSG00000082153	BZW1	1.87644	1.85832	11.3113	5.13389	5.78883	11.5339	6.80788	3.37339	5.37362	8.34738	8.96622	8.76986	5.0716	7.87741	7.29826	3.96721	9.91898	7.75023	17.212	13.8407	5.2223	4.29234	5.60528	3.64733	8.80005	3.29334	9.35092	6.18405	8.61723	5.52705	4.72841	2.68906	3.31243	8.70776	5.68092	7.17197	4.85653	5.10504	11.0524	14.6152	16.8135	7.69863	4.89146	2.34467	4.96916	11.9933	5.0199	3.9866
ENSG00000082213	C5orf22	2.08349	1.61776	1.22137	2.54529	2.91375	2.40072	2.64513	2.75697	3.43889	1.90526	1.75399	4.42519	2.01723	3.69208	1.48566	2.00169	2.77804	2.30992	2.90636	1.45633	2.84602	1.97364	2.46388	3.20559	2.20779	3.89289	1.63867	2.33644	1.44833	3.28008	2.00828	2.17752	1.98455	3.05556	1.42052	3.51885	4.29503	2.1296	1.60673	5.18137	1.29712	1.85111	1.68973	2.06296	1.82622	1.3767	2.89476	1.71621
ENSG00000082397	EPB41L3	0.266277	0.295453	0.0322939	0.00332749	0.007727	0.00185179	0.00240806	0.178626	0.00701705	0.0040623	0.00367364	0.628214	0.0515127	0.125263	0.00210506	0.00242708	0.00580196	0.369036	0.197974	0.0192462	0.473264	0.432787	0.140894	0.0295301	0.00260773	0.00261678	0.00255167	0.00195128	0.0173562	0.00292474	0.00807731	0.00676853	0.306211	0.00239321	0.00275585	0.0826584	0.353736	0.00394742	0.0164671	0.0041535	0.0680533	0.0106788	0.311457	1.05617	0.0184208	0.0225492	0.0026187	0.00247423
ENSG00000082515	MRPL22	1	1.30405	4.43853	3.33424	11.3466	4.87004	6.35419	6.87935	4.86397	6.72598	4.12632	15.0087	6.05617	2.88352	6.25927	3.0766	8.44355	3.47589	4.02518	4.51173	6.76636	2.24151	8.49936	2.34021	13.3602	2.39333	4.99454	5.96955	3.68564	4.03869	7.377	1.82747	3.69745	7.0872	5.43693	3.51139	8.7432	6.42909	7.18152	7.30929	6.71098	3.07556	6.03705	4.2181	6.18238	4.51492	3.11145	2.71658
ENSG00000083093	PALB2	1.6783	1.36226	1.84782	2.05217	3.15153	2.37695	4.20466	2.40953	6.00408	2.35848	6.42904	2.62994	3.56381	2.39121	6.04944	4.32777	5.71111	5.34276	2.38511	4.05998	2.88347	3.60799	1.58375	3.84348	4.39175	3.5536	3.30001	3.51377	3.76895	3.09945	2.39008	2.68168	2.08501	2.45341	5.01903	3.07151	4.35489	4.76379	3.59334	4.80758	2.98874	2.50931	3.37778	4.41652	4.09377	3.02385	3.63935	2.01061
ENSG00000083099	LYRM2	1.5977	1.21167	1.87241	3.90913	5.8273	2.09971	1.37797	6.38332	1.88106	2.12315	1.49954	4.82188	3.02706	1.44274	2.01854	2.49174	3.47047	1.63624	1.20876	1.20812	1.79781	3.35299	2.10117	4.08342	3.92688	2.29335	2.13241	1.82338	1.2422	4.58513	3.03128	2.80643	3.15351	1.85984	1.19597	3.62804	1.68122	1.56089	1.95168	3.59637	2.05483	2.10169	1.99329	3.79131	3.02319	1.8527	2.38756	2.92616
ENSG00000083312	TNPO1	1.67481	1.29325	0.975931	0.781554	1.6212	0.990195	0.98473	0.850219	0.770361	1.00044	0.750951	1.12691	1.11451	0.879292	0.842708	1.49981	1.37255	0.722376	1.91373	0.716258	1.47667	0.822721	0.502726	0.649893	1.18591	0.781554	1.01138	0.894479	1.54394	0.513882	1.62444	0.624689	0.781257	2.61089	0.817586	2.45192	0.805817	2.1436	1.94936	1.29373	1.169	1.54879	2.16941	0.914737	1.47333	1.42928	0.75931	0.491081
ENSG00000083444	PLOD1	1.7593	1.46307	0.976311	1.77037	0.816866	0.861881	1.53019	2.52422	2.75685	4.03867	1.03925	0.977563	2.51096	2.48834	2.16349	1.05968	0.711186	0.870138	1.01604	1.32224	3.21609	0.463625	1.38662	0.349022	0.715742	0.731532	0.880609	1.70772	1.38773	0.168634	2.07824	0.445834	0.553776	0.786306	3.29057	1.57334	1.20475	1.85344	0.0702079	0.491666	1.19385	1.50991	0.298277	0.180227	1.20659	2.43267	0.975897	0.296926
ENSG00000083635	NUFIP1	1.47019	1.25353	30.6168	24.3723	19.3648	25.2988	24.3165	23.5555	15.687	21.4895	20.5034	17.5214	18.2083	10.8317	28.8897	42.23	24.7533	13.226	16.7736	26.2597	24.6635	18.3946	24.2017	89.4747	30.1636	18.5047	28.6886	20.0859	29.8822	36.3239	21.7312	20.9588	16.1473	18.7925	26.1837	22.186	14.9079	19.5827	34.6103	47.3799	39.176	35.8278	64.1311	18.3572	30.9973	16.7046	22.2075	15.0764
ENSG00000083857	FAT1	1.58557	1.25527	0.814802	0.232928	0.308158	0.882297	0.441955	1.4923	1.31563	1.29051	0.737906	0.25051	0.639901	0.958172	2.51577	0.391022	0.314603	1.01152	0.374605	0.953581	0.535855	0.513117	0.422813	0.544036	1.21557	0.0726096	0.520575	0.728793	1.18386	1.01015	0.298746	0.0502868	0.638758	0.522824	0.0588568	0.526238	0.360625	2.20341	0.766891	0.380609	0.919404	0.0289733	0.00142383	0.648285	0.782746	0.44629	0.574206	0.0286994
ENSG00000084073	ZMPSTE24	1.56482	1.74957	4.11961	2.06311	2.7544	2.92567	4.02605	4.2487	3.66305	4.12662	4.40794	2.62744	3.83004	3.60466	4.52273	3.23237	5.26547	2.49827	3.07673	2.44328	3.29554	2.65745	1.64398	1.7611	3.38985	1.15179	1.82827	2.4467	3.62081	5.90152	1.8198	3.58701	17.2545	3.32704	3.68254	1.94126	4.03282	4.54029	1.61144	5.26926	3.54337	3.34027	3.01679	1.18373	3.15234	2.90908	4.21105	9.35247
ENSG00000084090	STARD7	1.34817	1	1.88941	2.7825	1.5659	1.37829	1.90854	2.26476	1.04322	1.76286	1.38097	1.12517	1.30123	1.54738	1.50138	2.02409	2.68104	1.86199	2.1587	1.76976	1.08238	1.24205	1.05295	3.83812	2.05315	1.32213	1.59832	2.04511	2.24074	2.04511	1.26361	1.89793	1.7402	1.45791	1.48776	1.14034	2.19795	1.54014	1.76601	2.11778	1.46787	3.98656	3.23002	1.60423	1.44641	1.69835	2.99223	1.68785
ENSG00000084093	REST	1.35849	1.25614	0.471969	0.320321	0.585555	0.619095	0.256941	0.635707	0.40266	0.343661	0.452529	0.241824	0.362958	0.425682	0.29255	0.221747	0.564028	0.383512	0.533992	0.281927	0.292279	0.157269	0.27058	0.0360316	0.326638	0.00637375	0.283692	0.539972	0.414828	0.0153826	0.364005	0.0307015	0.0320892	0.326638	0.384469	0.382505	0.311391	0.393903	0.620496	0.527017	0.481437	0.670785	0.135449	0.00296053	0.333897	0.388199	0.47183	0.0148278
ENSG00000084207	GSTP1	2.30537	1.55617	1.34846	1.70411	2.0221	1.6955	4.18239	2.16138	0.00570955	1.84087	0.934606	1.33442	1.25651	0.0104209	1.21671	0.592304	2.78627	2.43696	1.36916	0.00699746	1.61316	2.88077	0.795346	0.969728	1.50608	0.471694	1.20696	1.22929	1.77671	1.41089	1.47656	0.0527209	0.00487734	4.01839	1.55556	1.61499	0.0102373	0.962826	1.17751	3.11555	0.175165	1.63897	1.6682	0.6762	1.23157	2.27201	1.70377	0.259881
ENSG00000084463	WBP11	1.3435	1	3.16239	2.32027	1.17391	2.44287	3.0794	1.97544	2.52989	1.53125	1.77031	1.53586	2.5886	2.1614	1.92893	2.09807	2.33643	1.82085	1.78737	1.95716	1.47883	1.94693	2.6281	1.57018	1.56525	2.48084	1.82614	3.28419	1.69642	2.35968	2.82133	1.61406	1.84415	1.44803	2.27822	1.62727	1.58485	2.26706	2.11002	3.0794	2.35638	1.67011	4.37773	1.41171	1.84415	2.459	0.87075	2.2896
ENSG00000084623	EIF3I	1.57026	1.46003	0.997683	1.27855	1.56174	0.747221	0.832446	1.06688	0.807424	2.09993	0.726121	1.54208	1.33276	0.752693	0.464535	0.812874	1.18457	0.333842	0.747747	0.6101	1.27946	0.519687	1.14229	0.736669	0.673576	0.617239	0.888406	0.490117	1.08315	1.24192	1.0666	0.593213	0.356168	1.01755	1.13596	1.03779	0.610403	1.17573	0.939107	1.27589	0.993393	1.07453	1.13763	0.337596	1.3061	1.16178	0.703342	1.13148
ENSG00000084733	RAB10	3.11666	1.65405	3.29237	2.8097	2.95865	3.54219	3.08935	3.0263	3.51281	4.86298	3.81971	3.94512	3.54777	2.72475	3.85	4.86298	2.82492	4.89108	7.14366	4.97959	3.9253	2.95117	2.85017	3.38539	2.81626	2.96548	2.8663	3.2306	3.49771	2.94114	3.201	3.02286	1.09761	7.35375	3.97562	3.45558	8.04645	3.25049	3.26254	3.44167	4.43939	3.54777	2.80018	1.23138	3.9201	4.12118	3.52759	2.32452
ENSG00000084774	CAD	1.91322	1.36699	5.09097	5.42147	1.9493	1.99784	1.55531	2.13627	1.62851	2.33473	1.73286	1.24216	2.67532	2.22448	2.43166	5.51867	3.22287	1.8616	2.76355	2.96269	2.01152	2.25956	1.23173	2.01232	2.57902	3.0686	2.63344	3.90902	2.05617	1.92792	5.55488	3.8022	2.36063	2.64616	3.91143	1.88578	2.14647	3.52294	4.64059	2.40876	2.35273	7.12761	5.20067	2.11905	2.46177	2.52199	2.95881	3.13556
ENSG00000085365	SCAMP1	1.86865	1.58887	4.23054	1.62175	5.84579	5.03734	2.31498	4.02092	3.41094	2.22829	3.12283	4.07069	3.66493	1.81004	2.95668	3.49717	8.33455	1.23464	4.97494	2.19251	4.53423	3.84027	3.53202	4.1467	4.4664	6.23329	3.05987	2.16281	3.52675	2.42075	3.10498	7.29414	11.3743	4.15305	3.47908	2.46056	5.01235	3.35847	4.79128	3.86532	2.26421	3.51925	10.2908	6.65277	3.81573	3.07469	2.13594	2.27145
ENSG00000085552	IGSF9	12.987	4.87702	20.913	1.80962	25.0787	27.6311	46.9425	57.8072	46.1545	2.36756	21.5083	0.868752	1.49704	72.3367	1.98539	371.097	41.5577	68.5197	1.17972	4.27498	0.863168	324.542	16.9646	76.2512	0.233998	72.7168	2.04679	4.19282	2.62666	87.9326	37.5295	31.8434	9.19969	48.604	1.09267	1.00264	0.149281	7.63326	1.83872	18.6315	1.61158	5.92295	39.3137	278.269	78.5244	5.49975	53.1051	54.0659
ENSG00000085719	CPNE3	1.71713	1.42998	0.582566	1.51237	0.44703	1.01128	0.911234	0.571277	0.48228	0.612683	0.412344	0.875881	0.73733	0.619943	0.698954	1.78914	1.84826	0.341235	3.73742	0.642502	0.930564	1.84582	0.794762	0.766123	0.391157	1.18793	1.02216	0.594172	0.639535	0.936807	0.570099	0.705485	0.46433	0.979906	0.617845	1.40318	2.2954	0.449233	1.03041	0.863214	0.411268	0.412426	0.589261	0.652376	1.20107	0.991127	0.204949	0.619031
ENSG00000085760	MTIF2	1.78881	1.3113	2.95709	3.48759	3.32835	3.19702	2.58878	2.23239	1.6034	2.33971	2.22297	3.2356	2.47172	2.00221	2.0742	2.29669	3.01902	2.08566	3.3929	2.67925	1.67437	1.25609	1.81894	1.46937	1.74329	1.82385	1.84289	1.90022	2.29602	1.88941	2.72755	1.22533	1.22948	4.28695	2.32205	3.05726	4.7722	2.48658	3.46928	2.74673	2.70066	2.48884	4.32568	0.963495	2.12081	2.94812	1.77779	1.30658
ENSG00000085840	ORC1	4.05303	2.03355	518.762	265.872	257.009	426.648	304.955	221.435	260.154	477.71	276.622	245.107	309.608	261.272	194.44	605.413	557.91	171.59	100.68	186.294	117.178	248.006	159.353	223.682	242.959	353.038	204.315	315.837	446.823	186.146	459.348	200.784	403.106	195.372	312.081	158.378	131.124	468.851	221.196	576.363	314.632	371.837	414.038	208.609	257.59	417.423	243.538	218.554
ENSG00000085871	MGST2	1.17121	1.22688	0.665733	0.0619494	1.86877	1.2869	2.29252	2.29457	0.623733	1.58984	1.69709	0.108054	0.0381132	0.927997	1.96719	1.45784	11.441	1.07262	0.102324	1.38711	0.142399	0.611472	0.819419	0.0124224	7.34732	0.758339	0.413794	2.66844	1.24901	1.02052	0.0194422	0.889544	1.86931	2.60012	0.326593	0.575045	3.57716	0.0489912	0.454133	2.29773	0.843413	0.0237929	0.403592	1.08041	0.0502302	3.01926	1.31204	0.0320392
ENSG00000086062	B4GALT1	1.26839	1.52732	2.11149	0.272273	1.09504	2.78022	1.90353	6.68667	6.27131	4.12314	2.96674	1.59634	1.69056	4.63007	2.02709	1.5868	0.828789	3.63678	2.06112	4.1812	3.99955	0.840212	2.36324	0.139088	1.24608	0.639052	1.6811	1.2004	4.49117	0.442528	0.86492	0.612565	1.67494	4.79935	1.4349	1.3336	0.902537	2.03797	1.49159	3.86051	1.08209	0.72765	0.584206	0.984024	1.13249	3.10453	4.43168	0.650751
ENSG00000086065	CHMP5	1.15109	1.22434	6.78609	4.88084	14.351	11.6732	5.57806	8.6821	10.758	10.0377	8.72129	18.6376	5.00586	8.31202	4.4595	4.2829	6.92123	4.92978	9.1998	3.81936	7.70673	6.13237	7.91033	3.71056	6.72979	6.3138	12.1011	5.94243	7.58799	6.94042	7.09377	8.2321	6.37397	9.47657	4.61693	11.2119	4.69487	4.49393	8.52652	7.10895	5.47279	4.95318	4.12568	6.13237	5.11936	6.84723	5.79171	7.16761
ENSG00000086232	EIF2AK1	1.89474	2.23923	1.76164	2.31769	1.13795	2.21401	2.48194	1.86711	2.20162	1.90076	3.46516	1.41777	1.39222	2.75382	1.57854	2.13487	1.6846	3.74512	0.704765	1.64731	2.63942	2.03101	2.35954	3.8302	1.72935	2.52461	2.29871	1.52611	2.18195	2.5659	2.14043	1.93882	2.06146	1.92368	1.11371	0.540909	1.4664	1.19241	1.41291	2.04275	1.54654	2.29548	1.53304	2.11795	1.61798	0.727146	2.27261	2.80227
ENSG00000086475	SEPHS1	1.50212	1.29594	3.26108	9.0216	2.42523	2.80408	5.33424	2.95653	4.99697	3.72589	6.56676	9.26638	4.05323	2.73528	9.12875	3.7201	8.23236	4.51741	3.21503	10.1529	6.93084	6.51495	11.6158	6.94823	4.67427	2.89295	11.0234	9.47046	6.02735	6.37814	6.30099	4.93685	4.14618	6.67865	3.95212	6.88307	4.78038	3.11506	6.8596	3.17514	17.3154	3.72999	7.03052	3.15783	6.13238	6.5348	5.57754	13.2461
ENSG00000086598	TMED2	2.18859	2.16595	2.74365	3.19389	3.21789	2.96106	2.48294	4.99968	4.64469	2.75513	3.6914	4.16052	3.55385	4.13396	3.10556	1.69003	4.04006	1.94206	3.74206	1.79947	3.03363	2.6559	2.50047	1.88908	2.31397	3.02715	2.31088	3.09509	2.21691	2.64701	2.58796	2.75513	3.54698	4.40045	2.39993	2.63405	6.96282	3.1805	2.30133	3.0558	2.42544	1.72426	3.1494	2.45229	3.17219	2.57786	5.73107	4.03024
ENSG00000086827	ZW10	1.63127	1.2466	10.4376	7.64976	14.167	10.0794	8.42571	12.5445	9.05755	5.44392	6.46662	6.62447	10.4025	4.79542	9.39043	8.21253	12.3214	4.95797	12.6076	3.29668	8.21816	5.44591	6.18078	42.3013	9.74551	6.6496	12.8355	6.02444	9.9832	6.94896	11.3356	3.95108	6.86866	4.79268	14.071	4.28373	5.71153	8.5841	7.95874	8.67361	13.9491	10.2403	7.69253	8.0599	10.2537	11.2533	7.39432	6.84168
ENSG00000086991	NOX4	1.44995	1.32869	0.071572	0.628805	0.0604276	0.0604276	0.0604276	0.0604276	0.0604276	0.0604276	0.0604276	0.0771419	0.0755586	0.0632082	0.0604276	0.0604276	0.0604276	0.0638642	0.100403	0.0617397	0.0604276	0.0604276	0.0604276	0.0604276	0.0753071	0.143734	0.0604918	0.0625585	0.0627083	0.0604276	0.103485	0.215283	0.0604276	0.192757	0.0604276	0.190778	0.066435	0.0750723	0.528769	0.0604276	0.0604276	0.0762109	0.306493	0.127997	0.0604276	0.0771262	0.0689165	0.0606921
ENSG00000087269	NOP14	1.31312	1.20916	6.76632	2.54611	3.52329	2.54538	2.986	4.84012	1.85374	2.69846	3.50862	1.65867	3.50677	1.53927	1.57485	2.99393	5.24164	1.13728	2.35426	2.23336	2.80229	2.45841	1.40005	4.93743	1.84375	4.12149	3.13448	2.41875	3.04932	2.73664	1.59584	3.25533	2.62516	4.82185	3.20602	2.33384	4.72718	3.40405	5.04835	2.42505	4.90758	2.56383	5.15404	2.38137	3.52984	3.48887	3.24972	1.05472
ENSG00000087302	RTRAF	1.49278	1.44894	3.87404	3.87404	5.84693	2.89209	3.57237	5.52464	2.82812	3.0418	4.35598	4.92632	2.09233	5.38367	2.64975	3.1012	5.34047	3.80346	3.11988	3.6738	1.68018	3.39653	5.9298	2.14098	6.2949	3.98775	2.92902	4.05122	2.60145	3.99397	3.97701	3.53707	3.40941	4.50953	3.24336	6.47534	3.1581	3.36687	5.05568	4.21936	5.90055	3.06324	2.76113	3.93123	4.43063	3.57053	3.884	2.66691
ENSG00000087338	GMCL1	1.69114	1.49278	4.48807	5.93856	8.29338	9.92923	5.25583	4.54442	5.35375	5.36214	6.38782	5.11326	3.92742	6.04426	5.56918	11.0525	12.0933	9.99248	6.33548	7.74002	4.2442	10.0304	3.56766	9.40397	6.57129	8.2295	7.71507	9.58063	4.0411	11.1773	6.90093	8.87479	13.5703	7.42374	8.97782	4.7956	10.067	4.6304	4.64982	9.13877	6.08188	12.3898	8.95575	5.59518	3.12906	5.82033	8.4793	13.5157
ENSG00000087502	ERGIC2	2.71133	2.18859	2.64331	0.581444	2.6997	3.64881	2.71235	2.94505	2.00736	1.42775	1.68754	3.57485	2.50643	2.33291	1.78749	0.788275	1.7524	1.3121	2.19554	1.46436	1.46263	0.689819	2.7236	0.52317	2.95884	0.802792	1.30607	2.85667	2.08287	0.969793	1.50789	0.663241	1.4423	1.7524	2.00603	1.73436	2.14993	3.04627	1.85508	2.18843	6.37202	1.0491	1.65577	0.400075	2.05238	2.11412	2.07441	0.714268
ENSG00000087586	AURKA	8.02777	4.62355	60.0511	39.4147	45.4643	38.7808	34.3777	40.9344	85.3587	38.6099	42.9152	81.2775	38.1771	47.0467	48.4173	41.0957	27.824	23.1629	72.9198	43.9493	56.2239	49.3468	82.5878	48.0326	78.3039	31.1448	51.7641	49.8736	57.8856	39.3064	43.5348	24.1908	39.0121	49.0663	49.2267	65.2456	65.1133	46.3121	32.6856	47.0309	137.187	29.9757	54.0286	16.6104	49.2068	38.4022	61.7037	33.3409
ENSG00000087995	METTL2A	2.12285	1.72429	15.8972	20.6609	28.2476	18.1592	14.2944	15.2986	10.2461	14.666	14.4368	26.1176	16.1417	18.5539	16.551	13.5807	24.153	19.0508	14.899	18.5852	24.4325	24.4325	15.8305	32.0758	47.4589	17.1801	20.3381	11.1731	15.1097	32.6532	21.1909	20.1195	15.4874	24.6004	15.3625	13.979	18.3194	25.9489	21.0959	40.0531	21.3025	26.171	29.9041	20.7313	14.5947	18.3136	19.2318	12.2175
ENSG00000088035	ALG6	1.46612	1.32593	11.7285	8.86774	21.7896	15.924	6.18666	12.9679	4.69813	3.65336	5.67573	6.10875	8.24183	7.5089	6.91502	9.36701	17.517	3.36503	3.45023	3.34221	6.67527	11.0655	5.56022	7.12261	4.82303	6.57739	5.56981	6.87341	5.3105	8.83577	9.39214	8.17009	21.0694	7.9328	8.11762	4.6883	10.1738	8.86483	8.11002	15.4812	10.2298	10.9357	9.58268	7.57554	9.19127	9.2616	8.49861	7.58216
ENSG00000088205	DDX18	1.68179	1.30224	4.99035	4.14386	2.88503	4.49205	3.84141	1.16892	3.41281	2.54148	4.70952	2.85063	3.10907	3.55626	3.11516	3.54	5.87593	3.39243	3.56701	3.68119	2.59823	2.82499	2.10735	4.34749	4.01358	2.58859	3.77705	2.71346	4.45369	2.9862	2.49553	2.07215	1.98317	2.40322	4.42062	2.63913	2.07579	4.42062	5.02175	3.81301	4.65076	4.50001	6.79766	1.77346	3.95413	3.59831	2.34347	2.83857
ENSG00000088247	KHSRP	1.61664	1	1.23171	1.85561	0.712286	0.539087	0.867354	0.870729	0.460302	0.843113	0.688005	0.465082	1.03462	0.861608	0.581821	1.18254	0.707335	0.856646	0.876315	1.41089	0.822582	1.6695	0.586923	0.948841	0.793605	1.49531	1.04281	0.886401	0.88353	1.4676	1.05274	1.43917	1.02917	0.632242	1.15414	0.618259	0.716133	1.26845	1.06058	0.616177	1.0552	1.09323	1.01569	1.58383	1.02318	0.728951	1.0951	1.16386
ENSG00000088298	EDEM2	1	1.26839	4.37503	4.80518	4.70353	3.99637	6.18029	5.10972	7.30376	7.59018	2.15241	8.67567	5.12971	7.59018	4.62207	2.09164	2.72682	4.22999	6.17374	7.09062	12.1351	1.19586	7.32214	2.91424	11.272	2.645	1.42165	3.7796	4.94284	1.48022	3.89234	0.530301	1.85435	5.71616	8.58215	3.42883	10.3274	5.44039	3.30779	2.12529	7.55337	3.38767	2.14262	1.52431	5.64532	8.65541	2.05121	1.93837
ENSG00000088325	TPX2	18.3029	7.02744	868.44	572.286	431.297	632.423	575.48	528.328	1033.67	379.499	451.03	568.545	596.781	562.196	622.247	983.891	397.89	399.277	1141.54	488.545	669.526	903.212	592.882	903.212	868.44	756.841	418.6	1216.94	608.792	969.456	891.677	257.829	763.869	393.68	556.054	796.91	246.255	562.196	646.355	482.207	1376.48	363.306	772.441	881.389	604.93	969.456	594.616	1006.49
ENSG00000088356	PDRG1	1.86607	1.36794	36.7645	55.0188	41.6137	22.3966	21.407	22.7432	44.6512	23.7974	15.5403	79.8768	28.4045	22.2462	23.2972	47.6408	31.141	19.3862	41.7141	22.7865	35.374	47.1903	32.8324	43.3633	26.1164	44.0832	14.203	46.6059	24.0914	33.5386	29.8259	22.2014	32.8324	23.2191	21.4664	55.4893	18.6423	32.4992	35.6796	24.3619	44.5225	21.9154	53.5037	41.5658	37.1693	39.5741	21.9329	77.3728
ENSG00000088451	TGDS	1.21419	1.21335	9.66225	9.63777	18.9106	13.8781	8.77374	12.1011	5.18891	11.1965	12.9588	16.552	10.1173	8.27442	16.909	17.4405	14.9687	7.02931	26.1814	8.47772	10.7387	13.9508	13.33	20.6413	12.6605	10.7823	11.0496	31.5416	13.286	7.75151	6.28115	4.94826	6.29836	13.039	10.9748	23.9453	10.2638	12.7588	16.3868	33.9624	18.9044	8.94994	43.5399	15.1753	23.3781	17.6055	10.4854	3.4372
ENSG00000088766	CRLS1	1	1.19831	2.56663	2.48848	2.30996	1.18933	2.10442	1.68532	0.699149	1.27887	2.34698	5.58985	2.22026	1.50118	2.37891	1.46271	1.54456	1.30729	2.40387	1.83144	1.35989	1.43155	1.96564	2.6689	1.0391	1.24537	1.61207	1.04624	2.31772	1.44066	0.990993	1.29344	1.71299	1.8508	1.38484	2.20602	1.79191	8.03657	1.88212	1.73336	1.59995	1.10303	1.88591	1.64049	4.08346	0.946764	2.47594	0.783288
ENSG00000088812	ATRN	1.86865	1.33793	4.02708	3.69457	1.34205	3.05497	3.59952	6.11819	5.24588	3.8796	7.04046	2.50115	4.82785	4.76865	6.3981	3.35789	4.00557	3.80612	4.57972	5.89148	3.69862	7.27168	3.04198	6.36051	1.34737	4.13287	3.07255	2.41461	6.3981	4.0485	5.29257	4.12195	3.72081	4.08168	3.75146	2.63113	2.5981	3.89433	3.60854	2.55128	2.05631	4.60123	3.38136	1.47473	1.51561	0.779001	4.15909	6.15008
ENSG00000088826	SMOX	2.03496	1.18509	3.97333	0.275606	1.02489	2.06518	5.28136	0.170798	0.864463	29.5978	4.27776	3.27365	1.28305	0.430621	3.75691	0.609646	0.102869	0.900737	2.65415	46.5484	1.10186	0.860098	2.99645	5.79017	4.98369	0.09678	0.628526	3.94359	29.5978	0.0524101	0.411345	0.0562749	0.154803	34.0018	6.34159	2.34645	1.52514	1.22921	2.23894	1.5901	7.87706	0.415492	0.39172	0.0268355	0.531048	10.1789	1.33087	0.392084
ENSG00000088833	NSFL1C	1.56266	1	0.97838	1.47711	0.866519	0.417467	1.25491	1.04182	1.03516	0.788938	1.04758	0.715189	1.22189	0.971845	1.32261	0.627255	0.690191	0.477084	1.59975	0.842114	0.714377	0.852679	0.811658	0.863273	0.607466	0.476903	0.769645	0.361703	1.1711	0.707712	0.686063	0.317021	0.544671	0.868056	1.10832	0.909707	0.60957	1.10919	0.701679	0.620345	0.593953	0.494768	0.711586	0.46063	0.623242	0.624739	0.753739	0.339305
ENSG00000088882	CPXM1	2.68701	2.11257	0.0631763	147.258	3.7049	0.305196	0.33296	0.493939	0.159998	36.0726	0.142435	0.838556	3.85352	0.142134	0.19583	3.88899	0.385657	0.0631763	2.50391	0.100678	0.418024	0.723785	1.52398	5.56966	0.140796	64.1278	0.216031	0.800133	0.560733	31.4544	20.5711	0.335149	0.119404	0.0631763	0.319979	27.9381	0.25597	0.192165	21.5275	0.290928	0.275568	8.37356	23.4094	8.3431	0.186908	3.12961	0.144695	149.78
ENSG00000088930	XRN2	1.35097	1	16.0887	12.7799	7.62745	16.6769	15.778	8.59581	10.7409	14.2158	19.8121	9.58674	10.7409	13.0836	15.4623	21.7917	19.152	8.77178	35.43	13.1655	11.1468	19.152	10.9353	36.5666	6.99265	22.8732	14.0869	9.09585	20.8827	17.0125	16.2121	18.3261	19.521	14.6274	7.17863	14.0869	5.58487	15.778	21.7917	15.9241	15.778	11.4404	21.7917	22.1161	17.0125	11.984	11.738	16.3292
ENSG00000089009	RPL6	1.42603	1.20999	17.6422	17.0675	21.4311	20.0191	11.9078	17.4049	10.8398	11.9656	7.98723	16.6467	13.3832	6.88661	10.0975	10.5665	20.4203	3.40648	12.9177	13.6704	11.189	7.97158	12.5237	9.53186	8.79085	15.6987	10.6383	20.599	10.7184	9.97737	16.1739	19.5593	9.43885	17.4468	9.61927	10.4745	11.1318	13.1455	17.328	16.5656	11.2015	13.4858	17.7479	9.97737	14.3371	12.0854	9.3917	11.6761
ENSG00000089050	RBBP9	1.38127	1.35285	3.67901	3.15382	2.91442	4.50834	3.7899	2.64754	2.58233	1.87085	2.84927	4.65553	2.34022	2.99881	3.3814	2.99086	6.51298	1.60784	6.10595	3.61491	2.72733	4.576	1.88452	5.02643	1.70471	4.46653	4.14969	2.09139	4.33358	4.44024	2.80499	3.24095	2.8203	2.50189	1.8317	2.50341	1.91412	2.20108	2.69864	3.10343	3.86774	3.97378	7.26498	2.72657	1.84333	2.46695	4.02585	4.26268
ENSG00000089063	TMEM230	1.39959	1.25701	1.82629	4.0099	2.13684	1.66739	1.9085	2.4935	3.58505	1.81243	2.00974	4.86164	2.14975	1.08665	3.68732	1.7212	2.1533	0.886552	3.78884	2.15055	1.90183	2.37322	2.14791	3.0572	1.75012	2.40979	1.73225	1.60593	3.30206	2.40874	1.56443	2.47905	2.55308	2.0298	0.821789	2.14975	1.50388	1.80628	2.08456	1.63469	1.07552	1.56443	3.0784	2.04986	0.915535	1.25554	1.96898	1.87495
ENSG00000089127	OAS1	1.54864	2.1901	0.110416	0.0093191	0.0389167	0.505851	0.18623	0.00844265	1.55822	0.30861	1.86217	0.523223	1.44986	0.274873	0.454239	0.0127587	0.0272204	0.20329	0.0339577	0.180757	0.0334173	0.0106832	0.0273976	0.00923167	3.42493	0.00955713	0.0245904	0.0452636	0.0184597	0.00920133	0.00900747	0.0204972	0.121147	2.08988	0.215507	0.941409	0.247762	0.184969	0.258462	0.271885	0.0405336	0.00900747	0.00824669	0.0166771	0.0368972	0.133409	0.569545	0.199768
ENSG00000089157	RPLP0	2.0392	1.43694	6.13982	7.02079	6.84353	4.38927	4.21049	4.33455	3.22782	4.11537	2.48711	9.59582	5.04144	2.90322	3.50507	3.69024	7.04562	1.7304	5.51248	8.78209	3.9653	1.87801	4.55455	4.08616	2.61598	3.26084	4.23516	6.32767	4.4306	3.39247	4.98091	4.48336	2.63927	7.7224	4.65689	3.98038	4.81318	5.25081	6.30035	4.46483	3.62099	4.37256	5.37867	3.52695	6.98989	4.53437	6.25529	8.11104
ENSG00000089195	TRMT6	2.45207	1.54007	12.714	10.8519	6.218	4.84005	8.15633	7.72416	11.1348	6.92631	18.9365	9.25677	8.78119	6.88094	9.95678	12.714	18.3107	6.08331	12.5765	8.61361	7.87176	12.5692	8.61361	19.5732	7.1488	10.7567	9.58162	6.35661	14.049	10.5831	7.0379	8.87793	9.67732	12.3232	6.70373	8.15633	6.31839	10.4151	9.91517	14.5529	16.1503	6.6452	14.2649	12.4048	7.16292	6.76249	14.5998	10.8319
ENSG00000089234	BRAP	1.37459	1.18509	3.41437	3.54435	2.8419	3.09448	2.57446	5.25147	2.47675	3.36913	2.55625	2.13534	4.03569	2.20241	2.57755	2.42856	4.34796	1.942	3.16935	3.5294	2.58542	3.97217	2.65533	3.19578	1.90548	4.17637	2.57503	3.71252	3.35538	4.27542	4.22031	4.58532	3.96497	3.62624	2.3458	3.09886	3.58014	3.24428	3.26695	3.31394	2.45434	2.40281	3.71792	3.92934	3.20171	2.69613	3.22551	4.12538
ENSG00000089248	ERP29	1.35097	1.56699	3.27929	4.17715	1.97043	3.62178	3.96585	5.85849	2.67493	4.27357	2.10561	1.53982	3.28485	3.64802	2.11198	1.50721	2.24376	2.00664	1.72739	5.47079	2.75776	1.22175	2.33095	1.13952	1.529	1.81715	2.70202	3.64175	2.52036	2.26095	5.06177	4.88222	4.2636	4.52492	2.48749	2.11825	6.50876	2.58575	3.26309	3.15058	2.07079	2.06381	1.78789	1.63667	2.16371	3.47277	5.73465	2.90608
ENSG00000089250	NOS1	1	0.710546	0.0074427	0.00641343	0.00424195	0.00679712	0.0040104	0.00548503	0.00454246	0.111059	0.0069271	0.0040104	0.0040104	0.00428662	0.0040104	0.00534668	0.0040104	0.0040104	0.0110026	0.0121379	0.0363267	0.00605027	0.00519124	0.061529	0.00670621	0.0534838	0.00713915	0.00510862	0.0040104	0.445728	0.00541574	0.0333552	0.0178095	0.0040104	0.00679264	0.00426674	6.30177	0.00549495	0.00805446	0.0040104	0.00594748	0.00709901	0.0040104	0.0094913	0.00642731	0.00444845	0.00636503	0.750989
ENSG00000089597	GANAB	1.53794	1.24229	0.90782	0.88707	0.334788	0.806419	1.0298	0.966293	0.734394	0.860722	0.576668	0.230173	0.916007	0.84778	1.11047	0.523891	0.959614	0.630878	0.715581	0.755792	1.14625	1.01348	0.698135	0.84161	0.578301	0.738162	0.992341	1.20477	1.04949	0.761176	1.30834	0.817184	1.05724	0.640759	1.26787	0.417786	0.783541	0.57004	0.729133	0.901951	1.06472	0.708148	0.508621	1.00023	0.657224	1.2091	0.712199	0.787588
ENSG00000089682	RBM41	1.16554	1.19499	1.93973	0.366598	0.44298	4.17088	1.14642	0.47497	0.579145	0.86858	1.3639	1.15482	1.14751	1.70662	0.877526	0.144058	2.54429	1.35845	0.758104	1.42019	0.811397	1.42178	0.519328	1.0748	0.898303	1.01727	1.3614	0.458948	1.05661	0.807014	1.52022	0.719618	1.69974	0.941769	0.940129	0.485047	0.687479	1.27777	0.871701	1.68379	1.41225	1.37446	0.807179	1.27295	1.065	0.965072	0.65994	1.6025
ENSG00000089685	BIRC5	18.076	6.66683	162.408	289.553	211.011	119.803	152.012	124.379	179.549	208.278	125.141	340.023	127.117	182.169	226.024	203.522	178.884	106.009	328.259	156.174	215.112	212.116	146.375	215.689	372.31	166.601	283.347	125.278	224.616	284.715	283.676	168.898	146.857	119.536	240.516	148.17	114.63	271.88	220.643	298.165	257.629	223.701	253.712	191.185	225.811	93.1894	163.032	94.1993
ENSG00000089847	ANKRD24	0.642158	0.729005	3.52697	5.71115	0.537423	8.38147	1.48534	2.90607	2.37074	1.70808	7.60458	1.21708	1.96572	0.739231	0.894183	1.55271	0.936224	2.79313	1.18096	9.99682	0.910125	3.03329	3.16581	1.78644	1.22319	2.32385	0.402945	1.54013	0.239036	6.03367	13.6563	5.86407	0.973572	3.13451	2.41885	0.54128	0.616953	0.940909	2.26856	0.682867	1.27406	3.29463	0.732379	0.792533	2.95773	0.455382	2.33898	86.4644
ENSG00000089876	DHX32	1.33793	1.59107	12.0071	10.0578	11.1038	14.4412	14.6764	8.11934	11.9531	13.6511	13.8491	10.221	12.7691	10.0051	5.70548	2.69133	6.01916	11.1605	7.76994	11.6655	10.513	7.37504	14.8766	0.893308	13.7534	0.263528	8.944	8.68271	13.0132	4.35904	7.86953	3.79416	14.9466	20.2071	10.891	6.40629	10.5201	10.5327	10.5467	6.22265	9.73605	6.69702	3.83471	0.492142	3.0063	9.54821	13.8943	9.3791
ENSG00000090054	SPTLC1	1.3463	1.15269	2.18797	0.862276	1.71785	3.06145	2.49525	1.6111	3.13414	1.56249	1.98048	2.01102	1.4044	1.85104	1.70539	1.08248	2.23352	2.13228	2.54912	1.34537	2.36685	1.31359	1.65026	1.17951	1.63228	0.696844	1.36205	1.70577	2.79827	1.18326	1.34852	1.1379	2.20083	1.60095	1.19325	2.13304	1.1403	2.52689	1.88713	2.47685	1.61189	1.60095	0.92908	1.22104	2.57688	1.63831	1.08921	0.488132
ENSG00000090263	MRPS33	2.60088	2.34404	7.02992	8.56426	20.0755	8.48601	6.86086	7.85882	5.37169	6.24141	5.06296	14.1437	4.64185	8.28759	7.00968	6.47278	13.5283	7.4762	4.25783	8.36658	7.90462	4.2314	10.2162	5.74245	11.1939	5.19663	6.44974	5.50575	7.47809	7.81381	4.37085	9.04218	4.42503	6.07628	5.69037	6.2061	9.80317	7.70043	5.27353	6.67702	3.31133	3.11611	5.7681	5.20345	5.71449	7.32316	5.90197	3.59968
ENSG00000090266	NDUFB2	1.33422	1.30767	1.39491	1.63085	3.17182	1.09132	1.37152	1.84925	1.11053	1.80666	0.817219	3.89365	1.15808	1.51736	1.65101	1.43663	1.49345	1.55617	0.674854	1.63773	2.30438	0.869729	2.37322	0.716399	1.86843	0.815743	1.23797	1.32016	1.22978	1.25586	1.78132	1.58426	1.04693	1.51232	1.23979	1.78947	3.13806	1.71921	1.38287	1.09002	0.980016	0.926699	1.49517	1.29844	1.58969	1.41134	0.840026	0.796032
ENSG00000090447	TFAP4	2.37512	1.57571	2.66892	1.90436	0.514329	1.64161	3.21801	0.352649	0.679463	0.869263	1.61268	0.802092	1.96012	0.826656	1.86768	2.69927	3.07479	1.03604	1.30372	1.57917	1.45822	1.53267	0.553515	2.87238	1.71737	3.32099	1.6161	2.00403	2.28053	2.6143	1.01506	3.31103	2.51165	1.92688	1.66629	1.30681	1.58537	1.44159	4.32174	1.63038	1.4913	1.64206	5.98816	3.15465	1.73544	1.92808	1.73977	1.0473
ENSG00000090487	SPG21	1.32869	1.15109	0.541522	1.3392	0.844382	0.822883	0.777276	0.917113	0.813736	0.698881	0.982477	1.08565	1.12557	0.470612	0.62913	0.55859	0.765303	0.760077	0.603086	0.707505	0.810171	0.524477	0.663251	0.852605	0.664311	0.370534	1.04071	0.641604	0.486956	0.516491	0.68587	0.438286	0.280951	1.30907	1.2319	0.628996	1.32859	0.625047	0.884307	0.664475	0.501886	0.848594	0.587307	0.400609	1.04994	0.622407	0.790645	0.518343
ENSG00000090520	DNAJB11	2.0734	1.40737	4.74313	6.78168	2.96327	5.15931	6.75407	5.58536	5.5874	5.40266	6.20909	4.34649	5.77825	4.77929	9.17164	2.7617	5.97276	5.90002	2.95138	4.03479	5.21782	4.65946	8.67538	3.7399	6.97923	4.71486	4.77506	6.55816	3.8943	4.89826	2.59792	4.09255	4.71097	4.36514	4.53941	3.79452	9.63186	2.68731	3.88429	4.67056	4.17954	6.03594	4.42598	6.64107	5.09212	4.25892	8.08829	7.64032
ENSG00000090539	CHRD	0.207043	0.316878	0.00817428	0.283931	0.0140528	0.0111258	0.0117988	0.019673	0.0216637	0.0806896	0.0412685	0.0565621	0.304019	0.0517967	0.0338182	0.0170848	0.007359	0.0512317	0.0938088	0.0148633	0.0174163	0.0220371	0.113894	0.0246955	0.0140072	0.010208	0.121468	0.0092632	0.0775683	0.0161384	0.254511	0.0637202	0.700747	0.0125049	0.00936491	0.0201388	0.0247823	0.0183147	0.0145403	0.00993223	0.00948048	0.0708205	0.32874	0.0985336	0.0774592	0.007359	0.00936771	0.0302824
ENSG00000090565	RAB11FIP3	0.4222	0.491751	0.239198	0.593427	0.123194	0.206724	0.38605	0.162562	0.311777	0.442896	0.341003	0.447146	0.749252	0.421187	0.280241	0.442757	0.513674	0.410832	0.714962	0.52639	0.658781	0.729803	0.11919	0.615629	0.304795	0.494653	0.365371	0.212964	0.764776	1.17632	0.665229	0.588443	1.27075	0.201032	0.831952	0.400916	0.245333	0.417587	0.483874	0.260358	0.413719	1.04308	0.36322	0.575074	0.894633	0.282607	0.398946	0.996369
ENSG00000090612	ZNF268	1.24057	1.39088	0.909733	0.953783	0.698899	0.989518	0.405092	0.662929	0.56496	0.502819	0.3177	1.16648	0.633197	0.243511	0.431837	0.607777	1.26172	0.497361	0.733531	0.382994	0.70866	0.823412	0.296723	0.560714	0.418778	0.398981	0.596978	0.491079	0.366591	1.07127	0.637938	0.936729	0.920877	0.356247	0.588518	0.824867	0.473954	0.885419	0.603434	1.40801	0.670451	0.886368	0.726128	0.677742	0.7482	0.319446	0.642755	0.566845
ENSG00000090889	KIF4A	8.02221	3.87716	1364.93	1557.44	647.896	1596.58	997.809	793.025	1019.38	1149.96	1427.9	1108.21	851.809	778.23	793.025	1725.7	619.638	1320.4	1129.35	840.461	907.415	1387.37	894.928	1149.96	1176.3	1043.46	1725.7	886.614	858.59	1396.52	2677.36	717.78	1410.89	454.083	1479.34	1744.94	496.911	1087.03	663.793	687.359	1103.4	1679.74	2006.56	1232.95	941.708	1323.41	1142.9	812.41
ENSG00000091009	RBM27	1.19416	1.19416	11.2734	6.31745	9.7311	9.2228	8.18879	9.79195	9.70362	9.91188	11.9569	9.77845	9.99695	6.40436	14.3983	10.4195	18.6263	7.36221	11.0244	10.2877	12.0642	6.86713	7.94718	8.62488	13.0507	8.34772	10.2475	9.44605	9.15459	9.23751	12.8242	8.1567	10.9326	9.23751	10.2954	9.89874	7.1838	8.94727	12.0411	15.9857	11.4428	9.51377	10.8514	13.169	8.86786	7.34459	7.85737	13.804
ENSG00000091073	DTX2	1.66094	1.71475	1.04142	0.293924	0.395799	0.740098	1.02605	0.396541	0.76184	0.478169	0.721879	0.809362	0.468429	1.61172	1.40219	0.457329	0.447923	2.48919	0.242135	0.7018	0.950436	0.137442	2.92794	0.218081	0.620088	0.236629	0.75875	0.479322	0.555952	0.239269	0.271091	0.250059	0.121813	1.04281	0.684432	0.328618	0.313098	0.645722	0.4552	0.411043	1.09961	0.290756	0.304588	0.410675	0.830646	1.80746	2.22073	0.102995
ENSG00000091127	PUS7	2.34892	1.50525	5.68813	5.5774	3.10603	3.55658	3.83359	1.35826	2.60958	4.12957	1.34378	3.27264	3.24759	5.28557	2.63032	9.32627	5.54579	3.95778	1.76706	4.42208	5.27143	3.50143	3.18094	9.56889	3.41868	7.14772	4.20901	3.61832	3.65642	3.20535	7.86411	5.80086	2.42408	3.25711	4.81675	4.0921	2.44364	4.05621	5.63791	3.15992	2.68244	5.29284	9.17943	4.57785	3.24244	4.81942	3.14371	2.34087
ENSG00000091164	TXNL1	1.53901	1.27279	0.911176	1.51929	1.73587	0.5051	0.894271	0.971988	0.987849	1.29664	0.809214	2.07763	1.39569	0.424551	0.738432	1.12737	1.51974	0.77821	1.18582	1.47593	1.35273	1.54276	0.735249	1.62426	1.88544	1.04788	0.626738	0.87031	2.12206	1.72388	1.88214	2.9937	0.894006	1.29852	1.0752	1.88952	1.2243	1.87694	1.67646	0.945207	1.37648	1.37477	1.16021	1.84797	1.55903	1.52062	0.860258	1.17324
ENSG00000091317	CMTM6	1.19914	1.30677	3.93729	2.58169	5.79228	5.40367	5.72317	5.2198	6.69497	4.42937	2.96368	5.95895	12.0378	4.23574	5.76761	1.87937	4.3126	1.88668	5.79228	1.88742	4.56078	2.14667	4.84403	2.17433	6.49822	1.2167	4.47877	5.84929	3.43266	1.43468	2.27446	1.61565	5.87724	2.52401	5.3263	4.42937	1.2886	4.7652	2.84521	5.22624	3.90934	3.10103	1.91795	0.444375	2.47495	3.53882	3.74968	1.19683
ENSG00000091490	SEL1L3	1.23713	2.22684	1.11118	0.0684439	0.0167271	1.02575	1.33304	0.474953	0.166212	1.8119	2.43413	0.192027	2.12412	1.30262	0.62242	0.0829925	1.37342	0.802566	0.891411	6.21074	1.34956	0.636804	0.875561	0.00738132	0.63498	0.392429	1.82214	0.146661	1.39069	0.669052	0.221144	0.484973	0.47431	2.21451	0.663134	1.68541	4.50321	3.86556	0.770676	0.336818	0.249799	0.202249	0.203894	0.611426	1.2022	2.36204	1.82703	1.17791
ENSG00000091704	CPA1	0.622869	0.625898	0.534305	0.433122	0.433122	0.433122	0.433122	0.433122	0.433122	0.439571	0.433122	0.433122	0.529156	0.447564	0.433122	0.592668	0.989018	0.433122	0.649614	0.445261	0.597801	0.699013	0.433122	0.433122	0.433122	0.753081	0.614535	0.715848	0.477265	0.433122	0.433122	0.583297	0.433122	0.433122	0.547504	0.433122	0.433122	0.618575	0.433122	0.433122	0.433122	0.505858	0.695475	0.498767	1.09924	0.433122	0.506215	0.768048
ENSG00000091947	TMEM101	1.18674	1.35097	2.72354	3.66107	2.16746	3.8242	2.97796	3.93874	3.05832	3.04013	1.4211	3.34586	2.67216	2.99937	4.43251	1.78877	2.85075	2.90749	2.02776	4.07517	3.00018	1.68477	3.29997	2.30068	4.13226	1.00474	3.00018	3.96514	3.39358	2.14563	2.48428	1.50508	1.66534	3.40574	5.84108	1.18722	3.41823	3.99886	2.869	3.55537	2.2925	4.70125	2.23593	1.29718	1.88636	1.98109	4.46951	1.83764
ENSG00000092010	PSME1	1	1.18674	1.92295	0.520863	0.74758	1.44613	1.11392	0.356072	0.513442	1.17107	1.15824	0.741113	1.59217	1.03463	1.44441	0.673669	3.75732	3.6784	1.001	2.69254	1.24158	1.03927	2.35254	0.592429	1.29754	0.942125	1.12501	1.27635	1.40058	0.799697	0.839488	1.01454	1.41951	1.63226	1.0736	1.51931	0.683927	1.87737	1.68769	2.75636	1.51174	0.548448	0.16762	0.393299	2.47257	0.901213	1.83111	0.759151
ENSG00000092140	G2E3	1.67481	1.15029	2.81003	1.26199	3.49289	2.71321	0.857334	1.58865	0.757143	1.14787	2.56795	2.62264	1.45669	2.19023	1.37615	0.65419	3.63792	1.72426	2.21626	1.00578	0.866837	1.77396	2.5588	1.10491	1.49112	4.09907	1.94804	1.91566	1.53758	1.91634	1.82535	1.83718	1.74797	1.84382	1.43908	2.8775	1.16403	1.83335	2.30067	6.37658	2.92931	1.37206	3.01627	5.33133	2.34808	1.8931	1.54298	1.74177
ENSG00000092199	HNRNPC	1.72668	1.48041	0.983668	1.09531	0.900883	1.00772	0.772429	0.711261	0.615021	0.746659	0.71601	1.04459	0.634185	0.660819	0.654332	0.878376	1.73117	0.730228	0.698712	0.74004	0.496584	0.948324	0.824717	0.640787	0.709689	0.87718	1.02142	0.896493	0.716737	1.00434	1.05881	0.863889	0.685583	0.992524	0.930491	0.864941	0.480714	0.908604	1.22892	1.37822	0.890037	0.833355	1.25119	0.831961	1.15762	0.800143	1.07474	0.657754
ENSG00000092201	SUPT16H	1.36415	1.16635	4.43016	4.01119	2.53252	2.23054	1.55367	3.39685	1.28257	2.16677	2.38253	1.15589	1.40546	4.09819	2.32443	4.79548	6.50537	4.58785	2.37755	2.23751	1.39278	4.14288	2.27386	3.14744	2.3113	6.18499	3.237	3.59519	2.37755	4.37732	5.3732	4.62312	3.42609	2.81707	2.52067	3.50102	1.67802	3.42609	4.87988	5.55955	4.27726	2.76014	3.61794	6.66399	3.09531	1.57384	5.63936	4.96199
ENSG00000092208	GEMIN2	1.85575	1.44995	5.6577	7.43574	12.5745	7.57229	2.66224	32.9995	5.2939	2.3007	5.49586	10.021	3.66035	5.68489	3.3431	6.59866	9.62275	4.38658	2.79724	2.45415	1.87464	4.89048	5.8612	3.57951	4.52512	8.39444	4.40633	5.23286	3.48204	7.84553	7.79254	6.07112	8.50163	5.88303	5.8735	10.8811	2.33024	7.96471	5.12087	35.0469	10.221	5.60148	9.52741	8.49907	7.06644	8.5607	30.7457	4.21196
ENSG00000092470	WDR76	2.11404	1.46307	3.38624	6.12309	9.29513	2.88152	7.26871	7.87383	9.91787	7.35399	9.95261	11.8598	13.6481	6.6767	9.2115	14.8329	16.2306	9.58384	7.37422	8.6206	10.2348	11.1829	4.58238	16.5865	13.6147	9.98928	14.977	9.59015	9.43833	16.5789	13.8484	22.4363	12.192	5.01808	8.61577	8.56645	4.16805	12.1526	7.62805	4.93043	19.8773	6.4605	19.7999	27.7898	5.3374	7.36949	10.3627	11.24
ENSG00000092978	GPATCH2	1.38415	1.20832	1.48618	1.2553	1.90999	4.10203	1.60673	1.75502	1.50579	1.60933	1.59676	1.0796	1.5111	1.14287	1.14683	1.7564	2.16136	1.41486	1.38875	1.0851	1.21581	2.31035	1.04152	1.28244	0.721513	1.39897	1.11734	1.08458	1.4111	1.86475	1.77984	2.11928	1.61589	1.11167	2.04214	1.62059	0.984263	1.96008	1.28401	1.45142	1.03338	1.59534	1.68037	1.89199	1.07253	1.17506	1.84866	1.46018
ENSG00000093009	CDC45	10.5927	3.25803	71.8233	85.778	468.234	51.7818	63.006	488.438	112.795	73.4089	94.46	108.543	142.35	117.672	78.6956	146.228	189.35	115.753	84.4765	55.3782	92.3324	123.616	94.539	98.1293	168.127	104.374	161.668	97.2192	148.16	161.866	81.6107	166.42	97.4756	94.5638	108.354	100.365	74.5521	138.9	110.763	230.33	109.141	63.4773	141.536	231.368	73.1766	199.667	76.1184	89.457
ENSG00000093010	COMT	1.33793	1.18099	0.294211	0.195217	5.24711	0.47856	0.411186	9.04198	0.547287	0.303841	0.652436	0.592174	0.629179	1.65194	0.290023	0.236638	0.186277	0.966113	0.324055	0.12891	0.393732	0.139664	0.542496	0.212298	0.363345	0.169772	0.556818	0.282453	0.715449	0.138753	0.0843822	0.166406	0.124457	0.821992	0.441087	0.417406	0.358946	0.359811	0.329452	0.627432	0.157038	0.279891	0.290453	0.168802	0.276363	0.552663	0.897617	0.168359
ENSG00000093217	XYLB	1.71	1.50004	2.68023	5.80052	3.52079	2.96211	1.12116	2.07802	2.29991	2.37788	1.06207	4.92542	1.93103	2.75933	5.42086	3.55644	5.72389	1.19319	4.55889	1.98577	4.74054	2.47779	1.04256	1.95795	6.33882	2.49233	5.22806	5.57964	4.39612	1.21606	2.74924	2.06467	3.52958	4.87466	5.03737	3.26885	3.86412	5.51122	3.74006	1.7673	2.04292	2.98368	3.36132	1.92079	3.56366	2.76721	3.51799	4.24101
ENSG00000094804	CDC6	9.91766	4.07839	101.079	117.297	68.5523	70.6237	69.7859	89.5975	116.9	59.0388	102.157	85.1706	128.662	118.392	68.5241	110.583	102.157	131.54	72.4632	107.463	54.1112	91.9721	88.9031	65.5544	199.59	71.7059	136.796	81.6929	103.235	89.4852	59.06	65.9962	64.4434	94.5104	116.955	109.5	88.6424	214.325	61.902	79.304	116.58	79.5167	155.639	90.6908	114.988	157.276	115.161	79.0919
ENSG00000094975	SUCO	1.31677	1.53475	1.66502	1.87594	4.6185	2.55128	1.04937	1.96172	1.35181	0.905296	1.18326	0.928486	1.00472	3.05983	1.89787	1.43174	2.69012	2.2004	0.337678	1.55902	1.03897	3.29875	2.38177	0.98782	1.30817	1.83036	1.83493	1.10819	1.11478	1.33081	1.06884	1.52936	0.887616	0.482047	1.44025	1.27014	2.34585	1.74611	0.920393	2.2185	2.65598	1.37778	0.666218	1.75052	1.38095	1.21861	2.5484	4.89127
ENSG00000095002	MSH2	2.98142	2.25949	4.61915	8.41333	4.0402	4.29008	3.84496	2.67963	3.40811	2.73817	3.02436	3.10088	2.74752	3.06197	3.62723	7.72473	6.8211	2.90368	5.35614	2.89262	2.45053	6.66134	2.11608	5.86343	3.10001	5.44792	4.53614	6.74795	3.93844	5.67696	7.55753	9.7165	7.58127	2.61452	4.34275	2.88126	3.4502	3.44142	4.67781	5.62576	6.46483	5.99832	7.68201	4.15479	2.96358	4.88384	4.36661	8.99993
ENSG00000095139	ARCN1	1	1.33145	2.04841	2.11098	2.13894	2.96462	1.90356	4.64132	2.39046	2.44564	3.36748	1.41393	2.3602	1.58371	2.21788	1.6816	2.29552	2.03685	2.99256	1.45534	2.69191	1.51919	2.85793	3.01394	2.95722	2.41204	2.81926	1.77002	2.60642	2.14567	2.3602	2.01692	2.1301	1.57668	3.49223	1.53883	2.73699	2.68601	1.54667	2.04841	3.15422	2.55179	1.89781	1.91083	2.25563	3.08644	3.11401	1.9703
ENSG00000095209	TMEM38B	2.06194	1.17691	11.7819	3.7172	22.978	17.7902	5.35105	17.9993	9.9975	15.5264	5.31857	14.662	11.2066	10.5917	0.14018	8.3869	15.0352	7.57243	8.67922	13.6943	10.4148	9.71458	8.87174	3.76779	9.06666	3.432	10.0564	9.84298	15.3122	9.57972	1.98218	11.3083	10.6741	12.5307	6.22148	9.24177	18.8837	9.19088	11.5241	10.8798	5.91159	7.08844	24.441	6.86743	8.19342	11.8798	11.4656	8.96502
ENSG00000095261	PSMD5	1.23114	1.16393	2.52954	0.919982	1.68277	3.89241	2.30656	1.47855	1.90201	1.84262	1.50817	2.52365	2.39598	2.24307	1.36096	1.51573	3.18186	2.44483	2.37849	1.73525	2.18977	1.32606	1.30944	0.854322	2.00981	1.85893	2.16871	1.68336	1.45506	1.85989	1.86779	1.06557	2.41618	1.22764	1.04533	2.63917	1.27741	2.64107	1.42783	2.98039	1.61628	0.593931	1.59394	1.471	2.37605	2.09337	1.73219	0.738928
ENSG00000095380	NANS	1	1.19168	6.86508	2.04383	6.39872	3.5759	4.4392	2.44562	3.3426	3.9268	3.56643	4.19137	2.39091	2.74165	1.99843	1.59619	1.75386	7.315	8.69117	4.89618	2.95349	1.30077	2.7523	1.16309	3.37918	1.46329	4.30848	2.20774	1.53617	1.02225	2.29066	1.96876	1.82794	4.84644	2.35352	5.15335	5.78835	3.62513	5.13095	2.45669	3.19749	2.20831	1.75131	2.10996	4.33898	3.88146	3.46106	0.77212
ENSG00000095585	BLNK	1.64832	1.61552	0.0919184	0.0480999	0.062781	0.201599	0.171284	2.35897	0.391987	0.0353069	0.132883	0.0347889	0.0514315	0.538916	0.0540413	4.20471	0.0347889	2.6619	0.0464367	0.0432536	0.0583173	0.0584865	0.0693904	0.0347889	0.0443511	0.0462157	0.0361313	0.0594832	0.0791936	0.0402361	0.0407723	0.0662621	0.0468348	1.13883	0.0477914	0.0397193	4.28288	0.0763852	0.0743821	0.0740831	0.0347889	0.0406311	0.055946	0.0400616	0.0819194	0.0578031	0.593234	0.0360937
ENSG00000095970	TREM2	1	1.6529	0.0646389	0.0646389	0.0739217	0.0646389	0.0646389	0.0646389	0.0791213	0.0646389	0.0646389	0.0646389	0.0646389	0.0646389	0.0806556	7.66484	0.0646389	0.0646389	0.0646389	0.164469	0.0646389	0.0646389	0.0646389	0.0646389	0.0646389	0.0955175	0.0750877	0.0646389	0.0646389	0.0646389	0.0646389	0.0888915	0.0646389	0.0646389	0.0646389	0.0646389	0.0646389	0.0646389	0.0646389	0.0646389	0.0646389	0.0646389	0.0646389	0.251222	0.22541	0.0646389	0.0651958	0.0651958
ENSG00000096080	MRPS18A	1.64718	1.47836	5.16123	7.02782	10.3402	6.11928	7.15184	9.34331	5.32894	6.13084	3.53346	8.57436	6.86374	6.28123	5.83176	3.57227	5.72674	8.40717	2.67721	6.67182	5.12154	3.55153	7.69661	5.3073	11.1242	4.46159	6.15091	5.69047	3.58594	7.38032	6.08136	2.62301	4.35596	9.32215	4.7301	7.37703	12.6713	5.80559	6.26278	6.17535	6.39666	4.96818	8.72239	4.7301	4.8458	7.77255	7.4139	2.70417
ENSG00000096401	CDC5L	1.45297	1.35566	8.82764	14.6269	12.5149	9.13206	8.50056	12.5149	6.74024	10.3734	11.2607	6.55572	10.6646	10.8217	9.7774	13.2314	14.0878	15.0005	8.33434	8.84437	9.98477	16.2623	10.5628	20.7191	12.4331	15.2899	15.35	7.1722	6.75733	29.9964	14.6269	15.2424	17.9087	5.80114	6.78721	15.1831	11.6793	13.6829	9.73911	12.7646	16.0223	15.5485	18.9243	15.4859	9.76101	12.7266	12.4304	14.6108
ENSG00000099203	TMED1	1.29594	1.33145	5.86988	5.13465	8.75095	4.03417	5.14957	8.91392	9.2344	8.91392	4.83026	8.40607	5.11746	5.80751	6.67505	3.60295	1.62441	4.01649	3.3836	8.10082	4.15277	5.11247	5.3727	2.00879	5.12484	2.98043	5.73735	4.63769	3.73393	2.16244	5.7189	4.5528	5.19226	3.64202	6.44349	6.40639	5.80227	8.24212	3.53779	3.67504	4.71317	3.94042	3.13372	3.03196	4.78405	3.65751	6.30628	1.12213
ENSG00000099308	MAST3	0.431371	0.540363	0.394451	0.400779	0.0977475	0.502379	0.282982	0.333492	0.27232	0.399929	0.188279	0.12601	0.237109	0.342192	0.178348	0.504036	0.363224	0.293322	0.297618	0.620108	0.348695	0.493856	0.276122	0.104642	0.566806	0.763081	0.237585	0.554295	0.278501	0.119058	0.488411	0.933654	0.568194	0.248085	0.441049	0.362013	0.238759	0.178843	0.324075	0.277639	0.236609	0.523945	0.919152	0.607139	0.180986	0.265457	0.306478	0.758463
ENSG00000099326	MZF1	0.248962	0.292397	0.781952	0.617278	0.564584	0.714983	0.00833586	0.293349	1.35204	0.691029	0.938594	0.687826	0.458155	0.563511	0.606881	1.11974	0.674623	0.541921	0.492195	1.06799	0.536835	1.24209	0.260028	1.4569	0.313473	0.767362	0.552688	0.835606	0.586315	0.849951	0.79006	1.98765	0.90544	2.60617	0.413997	0.476743	1.34351	0.557045	0.576856	0.41624	0.458449	0.606228	0.824922	0.989834	0.743141	0.55926	0.248188	0.957971
ENSG00000099341	PSMD8	1.69232	1.25614	3.09735	1.81496	5.13851	2.83312	3.16036	3.6486	3.56243	3.16629	2.49971	4.35804	1.74954	2.23627	3.29481	2.44486	2.51228	2.45104	2.79201	2.34437	3.42769	3.10372	4.34921	1.41585	17.2239	2.5276	2.97342	2.90197	3.65239	2.76534	4.23182	2.65698	1.97704	3.29481	3.03535	5.39809	4.17122	3.62157	1.67393	2.51936	2.41097	1.97847	3.3301	2.05884	3.59255	3.81348	2.55435	1.69592
ENSG00000099377	HSD3B7	1	1.85961	3.94523	0.308767	5.93088	3.53681	5.24641	0.38333	0.96022	1.24671	9.04043	1.40522	9.00923	5.32548	3.97305	0.137076	0.221517	9.44277	2.65188	12.6547	2.59611	0.641069	0.951175	0.341165	5.30035	2.03819	2.279	0.65377	2.28295	0.920687	2.6493	0.544814	1.03023	4.26058	2.25972	1.40978	14.8388	4.88979	0.871446	1.02093	2.90522	0.507551	0.293959	0.230766	3.03519	2.74042	1.37185	0.64355
ENSG00000099385	BCL7C	1.40834	1.40639	0.62352	1.69922	2.61344	0.618324	2.11437	0.799892	1.18748	0.904046	1.65446	2.43157	1.31819	0.90905	1.54379	0.838956	0.754866	1.53745	1.73434	1.24012	2.15802	0.911469	0.647285	0.313557	1.02293	0.387487	1.34478	0.886144	1.15789	0.762021	1.23123	0.459895	0.602786	0.574853	3.00676	1.49086	0.842042	1.30113	1.07008	0.766095	0.646188	2.102	0.57879	0.566134	1.7012	0.958229	0.947508	0.31808
ENSG00000099800	TIMM13	1.60436	1.33793	19.0854	16.9996	18.2707	10.291	13.366	20.7976	8.92661	19.9807	13.5156	21.4096	22.8543	9.81106	9.85419	14.4694	18.4561	16.0319	12.3052	18.1484	14.8165	19.7962	5.92539	15.7061	8.17823	25.1605	13.4232	21.2222	16.2589	22.6304	12.2383	24.971	17.9582	26.9498	15.5087	10.8394	34.7285	23.8243	22.0909	14.1692	12.1145	13.7891	22.0727	27.1136	13.0352	11.5459	14.1853	12.0026
ENSG00000099810	MTAP	1.6144	1.30767	3.39533	0.64852	0.891038	6.14919	0.977281	0.575604	0.0141737	1.19478	0.0723458	0.77799	0.0135222	0.00816126	2.60641	1.48584	1.5748	0.0071822	0.0113621	1.62023	1.09331	0.785823	1.29368	0.799317	2.43817	1.5662	0.935374	1.26361	0.00624419	0.965761	11.489	3.26323	1.34395	2.44556	3.18662	0.927841	0.675164	0.0265235	1.57569	0.00450048	1.72931	5.04184	1.18531	1.81827	0.807254	0.00684081	0.845395	0.437615
ENSG00000099817	POLR2E	1.42603	1.17936	1.19231	1.49022	0.910783	0.705349	1.42162	1.18241	0.882029	1.29074	0.796368	1.10486	1.34954	0.836416	0.631293	1.13304	1.01375	0.773084	1.58926	1.52994	1.05092	1.32382	0.597697	0.853851	0.884989	1.64485	1.12788	1.51881	1.25869	1.31706	1.23243	1.38816	0.975275	1.16837	1.28806	0.917014	1.45184	1.07337	1.53838	0.842107	1.09163	0.964129	1.01516	0.887475	1.17016	0.864029	0.966561	0.732116
ENSG00000099840	IZUMO4	0.456599	0.444421	0.443271	1.10781	0.610127	1.48022	0.913656	0.87597	0.956517	0.515771	0.488847	0.685332	1.06472	0.769778	0.727161	1.27513	1.6286	1.02166	0.819762	2.95286	0.93956	1.04728	0.812965	0.919302	0.607004	0.761956	0.26941	0.939172	0.382496	0.592525	1.16329	6.0246	1.55827	0.732259	1.56527	0.31016	0.329606	0.898185	1.05343	0.809218	2.39091	5.70113	0.398712	0.960084	0.81367	0.594421	0.826236	0.45637
ENSG00000099864	PALM	0.23229	0.298955	0.00386673	0.206344	0.0118396	0.00264116	0.00373681	0.0518729	0.0385669	0.210447	0.0424675	0.0785016	0.0372506	0.0390714	0.0941614	0.251621	0.00133649	0.0302904	0.210713	0.00241845	0.150219	0.302773	0.0530701	0.00920649	0.00358581	0.0161526	0.0573087	0.0227124	0.0574889	0.233256	0.490144	0.0102133	0.00221853	0.00241049	0.0628444	0.12511	0.00457979	0.0364301	0.0399385	0.0272845	0.00919694	0.284301	0.00169129	0.142209	0.156503	0.0045976	0.191204	0.534552
ENSG00000099901	RANBP1	3.21763	1.47939	4.12927	5.02062	44.8008	2.38256	2.82341	21.296	4.1333	3.05297	3.98245	9.46536	5.82391	8.5321	3.75007	6.08995	6.54611	4.62863	4.02235	2.70968	4.28924	3.51584	3.4455	4.55498	3.80043	4.10642	5.87703	4.73631	11.4748	7.53801	4.59318	7.86168	3.17743	3.24897	4.2604	6.22924	2.412	6.76255	6.29511	7.16745	4.56284	3.3818	5.98764	6.54611	3.9338	5.44074	4.21675	3.77731
ENSG00000099940	SNAP29	1.57789	1.39088	2.21891	2.93364	29.5588	2.36789	2.16391	33.6013	4.07459	3.66439	4.53688	3.68493	4.92508	4.71891	3.49714	4.33492	3.2731	5.94228	3.87431	2.35941	3.0217	4.06479	3.19456	3.13745	3.39574	2.01987	2.44268	2.06262	7.88626	3.72279	3.60083	6.82643	3.31002	3.22064	3.37951	3.99049	4.82911	5.17901	2.06946	2.4597	2.57527	3.64991	2.00949	1.62528	2.62351	3.74811	3.39941	3.93837
ENSG00000099953	MMP11	28.443	14.2313	0.679988	4.10711	0.680807	3.35438	1.49533	1.9734	0.305729	2.39825	0.70597	0.253852	1.18137	2.93443	7.56921	4.49551	4.73657	6.28676	1.76742	0.358767	0.273821	3.06349	1.42656	7.04248	1.12756	2.37755	1.50434	3.34202	0.625233	10.6014	14.393	18.1966	4.73502	0.577882	4.72696	0.812526	0.252585	0.502638	2.12663	0.98304	0.904507	17.7147	1.4134	1.32394	0.442317	0.529468	0.125583	4.54254
ENSG00000099956	SMARCB1	2.2084	1.38511	0.496899	0.91971	0.730381	0.482104	0.785489	1.05051	0.869284	0.921048	0.524756	0.720759	0.65627	1.48204	0.986663	1.19056	0.759112	1.26608	0.709234	0.454609	0.896484	1.5172	0.834643	1.46524	0.790873	1.28604	0.936846	0.7384	0.635573	1.69966	1.09317	2.30119	0.980763	0.782504	1.0006	0.984657	0.786757	0.787722	0.82639	0.822365	0.925994	0.75995	1.21215	1.5305	0.612204	1.17868	0.918253	1.12011
ENSG00000100003	SEC14L2	1.99861	1.41618	5.95518	0.581253	0.78478	3.88548	10.1111	0.478831	3.206	3.76458	2.21666	3.14576	3.80837	1.23045	8.65079	3.91029	3.09561	2.20315	8.09139	1.99861	7.64246	1.90758	8.17178	4.20673	8.7836	0.927425	2.79445	1.51433	1.57686	1.9672	1.35841	0.582401	1.52813	1.68135	14.4132	1.97986	4.40604	2.95394	4.14812	2.39216	4.36463	3.55533	0.569174	1.13502	3.06321	6.41498	2.31426	1.48691
ENSG00000100028	SNRPD3	2.11404	1.30858	6.60513	8.21768	7.35422	5.97892	7.51241	8.12075	7.08747	5.34374	6.82882	6.71702	4.3181	8.63898	7.44922	7.87364	14.0054	12.1964	5.68885	4.41273	5.55136	11.4211	5.28201	12.5193	4.41082	8.46614	8.54588	7.79386	6.16594	11.0325	6.80177	19.4034	9.18282	5.9283	6.29991	7.6626	7.48898	6.41917	5.6796	12.155	5.99142	6.65627	6.85556	12.1171	4.98561	8.54588	8.7548	12.9554
ENSG00000100029	PES1	2.18556	1.29864	2.46474	1.61957	0.989408	1.32135	1.97961	1.37033	1.62329	1.9369	1.7117	1.50204	1.66806	1.58244	2.41493	1.77903	2.71496	1.25717	1.69561	1.11641	1.834	1.04766	0.917474	1.73703	2.13303	1.41273	1.76449	1.15778	1.77742	1.15139	1.21527	0.843509	0.854824	1.73018	2.40077	1.51044	1.61495	2.24664	2.34988	2.64172	1.49685	1.35735	2.0596	1.73018	1.50949	1.66276	1.45905	0.989723
ENSG00000100075	SLC25A1	1.82387	1.26313	3.1698	3.29179	3.36999	1.87582	2.64293	4.71411	4.27313	2.65841	3.4382	2.28759	4.56071	5.07668	3.73002	1.22304	0.997241	4.54418	5.55641	2.50064	4.1448	1.94136	4.35393	2.38784	2.08329	2.75468	3.19526	5.66313	4.06085	1.53317	2.51001	1.44177	1.13927	3.8784	2.93795	3.30775	5.33138	4.34575	3.82928	1.67664	3.34901	2.47276	1.03798	2.1045	1.7272	3.03438	4.16601	1.93842
ENSG00000100104	SRRD	1.79005	1.29056	2.53186	3.00975	2.39231	2.57816	0.766167	2.29998	2.29697	1.67916	1.40428	3.08739	1.66741	2.90435	2.82134	2.8521	3.54757	1.66952	2.14132	1.57898	2.35226	2.3508	1.95954	3.18053	2.50191	3.61838	2.3426	1.3187	1.34279	2.63738	2.27246	5.51919	1.78972	2.10609	3.33133	1.89916	2.32559	2.194	2.44863	4.53441	2.61657	3.18489	2.62916	3.44103	1.34637	2.79214	2.02421	3.7389
ENSG00000100105	PATZ1	1.55079	1.62113	0.734217	1.43375	0.923376	1.02655	1.10674	1.64715	0.897453	0.540052	1.33924	0.249425	0.622605	1.58273	1.07245	1.17588	1.42077	1.951	0.638644	0.686982	0.68771	4.44207	0.821428	3.47167	1.01292	2.41651	0.968682	1.83545	0.918768	5.17917	1.06518	2.09827	2.25555	1.36319	1.19283	0.779419	0.415272	1.42734	1.25228	1.42308	1.33349	1.78722	1.64065	2.29521	0.757081	0.960095	1.80092	3.40079
ENSG00000100142	POLR2F	1.99308	1.38223	46.418	45.7755	67.1843	32.5978	107.953	43.2187	48.5978	57.4485	27.852	132.378	42.8768	30.4819	28.8404	42.9537	70.4062	59.564	35.1732	38.4152	57.8022	40.5787	49.0291	36.3954	46.7046	24.4405	51.4552	40.9185	61.5443	43.2739	39.5186	28.6	31.934	43.1257	66.5326	64.9635	45.2535	59.9998	42.6596	63.8842	39.3129	40.7056	45.4297	49.9365	37.8333	46.4085	37.1017	24.1536
ENSG00000100147	CCDC134	1.5977	1.31951	23.0092	19.6478	30.4559	21.7329	31.5476	32.8572	18.8788	19.0597	21.7329	9.27357	8.51562	46.3982	11.5408	22.7881	39.0474	56.3722	14.1546	9.35785	22.2874	34.953	15.4446	20.9847	12.4833	34.972	15.5773	22.2988	27.7939	25.8089	35.6116	15.5955	27.2595	17.2895	19.0422	12.3955	25.9518	19.0239	9.62493	30.1825	20.5121	29.1128	45.8966	73.7281	4.93136	15.3611	23.7097	34.4533
ENSG00000100162	CENPM	7.1602	3.31039	37.5902	61.51	75.0666	37.7842	51.3089	53.4896	76.6465	38.8854	27.2667	122.253	34.9848	69.7672	20.4316	76.473	60.3507	63.91	43.4233	31.5382	64.4945	70.0806	42.3366	41.4297	58.7677	39.994	71.8179	47.1905	45.8771	57.1365	84.9451	42.0074	46.4196	51.5822	70.82	34.7818	50.2067	82.7368	31.5823	68.9435	62.3593	37.1049	54.5532	92.2525	38.2038	44.6864	58.5573	43.9098
ENSG00000100181	TPTEP1	0.242827	0.26962	0.0961644	0.259391	67.4638	0.076472	0.105148	55.3741	0.076472	3.09743	10.8408	0.076472	0.121959	0.103462	0.0780317	0.100922	0.076472	1.21094	18.019	0.078927	0.076472	0.100507	1.77424	0.076472	0.12681	0.112799	2.56755	0.0965894	0.199941	0.113319	1.76265	0.423659	0.118691	0.120781	0.0974033	0.0785309	0.076472	13.7373	10.0192	0.123383	0.076472	31.3397	0.4738	0.101814	8.30771	0.596255	0.120054	0.235721
ENSG00000100196	KDELR3	1.86607	3.29893	2.0948	5.68627	7.82531	5.55549	5.71598	10.3248	8.49381	11.7951	20.9014	15.7109	5.6978	13.6758	9.83205	0.115973	2.22526	12.4565	12.9993	9.10168	18.3608	0.362107	17.5209	8.58412	21.8469	1.65083	3.29452	3.3569	4.34505	0.180607	10.1948	0.148312	0.0531182	2.94298	11.8087	7.34418	38.4945	6.71821	1.45173	5.75937	7.79931	5.09735	0.533386	0.330569	3.33328	3.66771	0.73439	1.6923
ENSG00000100207	TCF20	2.20687	1.37459	0.615729	0.654346	0.384044	0.814855	1.08622	0.449363	0.928564	0.459992	0.829192	0.487886	0.620722	0.864016	0.542639	1.49285	1.531	1.67432	0.699282	0.708344	0.731783	1.4557	0.770769	1.57307	0.5235	1.48542	0.852737	0.656523	1.06742	1.07889	1.13594	0.650742	1.01505	0.764423	0.908297	0.705866	0.700379	0.784161	0.584974	1.42124	0.624619	0.987312	0.910288	1.88691	0.484333	0.617138	1.15001	1.9357
ENSG00000100216	TOMM22	3.12748	1.71594	8.73481	7.34439	10.6954	8.23306	11.368	10.1837	10.2916	7.44152	7.15385	15.3522	6.21917	5.24372	5.13066	6.69311	13.0146	11.6608	8.19556	5.66268	7.44152	5.94389	6.09342	6.45251	10.2595	6.71607	7.80351	8.05724	8.27799	8.69736	11.007	4.45295	4.12937	6.5484	10.7841	7.99904	8.88781	10.2106	5.99684	12.8142	7.49084	8.2246	8.19556	8.72632	5.06267	8.38219	7.09334	5.86652
ENSG00000100220	RTCB	1.51467	1	4.29427	3.0747	3.88402	3.32139	4.26887	4.55196	3.92871	4.3968	3.74	4.28752	3.23119	4.39174	2.45224	3.40245	4.20228	4.74247	4.75826	2.32104	4.10974	3.24247	3.65633	2.83363	6.01736	3.47253	4.29004	4.29004	3.07764	3.68024	4.33576	1.83237	2.36187	3.54962	4.75488	4.19479	4.07555	5.80221	4.25921	4.31217	3.94519	3.80883	3.65434	4.27674	3.41114	4.12566	3.07374	2.78652
ENSG00000100290	BIK	5.90935	3.46295	240.114	6.44646	61.1738	186.637	90.1641	58.0271	26.0865	7.67674	17.0004	200.387	11.8372	38.9863	26.4597	15.9424	74.3017	54.6063	20.0696	44.259	8.58083	8.73538	412.719	212.458	14.4415	41.2401	5.0616	2.89474	5.50987	37.3571	13.4082	0.985851	296.44	100.845	3.96646	9.98177	16.4588	38.9929	1.42843	94.4007	33.3137	8.74482	5.06454	4.16319	28.5647	135.435	134.067	18.5506
ENSG00000100297	MCM5	3.26708	1.55833	2.4926	3.63158	1.56572	1.20892	3.00789	2.22623	3.60052	3.08645	4.35537	2.70972	2.72335	3.29707	1.41255	5.46089	3.33207	7.89632	2.79164	2.04514	2.39141	4.17212	1.98549	2.2579	3.98397	2.78621	4.07714	5.59291	4.34451	3.46944	3.63287	2.81337	3.48702	2.24982	4.06285	3.41222	2.07346	3.64126	3.2037	4.34841	3.26464	1.80784	3.5187	4.52438	1.87717	3.63973	3.28478	4.00496
ENSG00000100307	CBX7	0.241819	0.25685	0.0600851	0.0288684	0.0976456	0.134197	0.121772	0.0802378	0.0868019	0.0795679	0.0754151	0.0814485	0.0506303	0.0583418	0.0715818	0.162635	0.0577816	0.168267	0.0786489	0.0703571	0.144397	0.153675	0.0773888	0.0569237	0.0603	0.0351664	0.223543	0.0359948	0.111805	0.0915566	0.177597	0.0400441	0.238627	0.0599852	0.0899066	0.060241	0.122131	0.131221	0.044989	0.0732582	0.0442008	0.0669329	0.0520643	0.00729742	0.0928821	0.0374172	0.0548314	0.232038
ENSG00000100335	MIEF1	1.73748	1	1.06174	0.916218	0.617803	0.894089	1.11089	0.881924	0.847514	0.954492	1.04678	1.0753	0.793946	1.18508	0.651827	1.44478	1.16654	1.82347	0.948016	0.84621	0.984847	1.04079	0.637458	1.42161	1.00381	1.17197	0.889411	0.891695	1.3104	1.32922	0.937078	0.797334	0.915717	1.24444	1.12576	0.953006	2.63561	1.1978	0.720006	1.23417	0.946691	0.94734	1.46368	1.7275	0.82398	1.05346	0.85976	1.3229
ENSG00000100350	FOXRED2	2.7683	1.55294	1.99094	0.828325	3.78334	2.92772	4.01027	13.6812	7.62277	4.80644	3.20427	1.65124	3.58966	3.10394	0.861384	17.8818	2.84951	4.18006	3.41215	4.23255	5.57493	8.09085	0.446418	17.1134	6.20761	5.96006	1.72753	1.818	10.7223	7.44099	8.47065	6.54149	6.19155	1.93693	6.41663	3.38215	4.16086	3.04515	1.34357	2.59246	3.59777	2.78143	4.71944	9.45496	1.74037	4.98026	5.24685	8.89735
ENSG00000100353	EIF3D	1.47427	1	1.88396	1.02525	1.016	2.07152	2.13981	1.68594	1.48762	1.40447	1.76535	1.29871	1.27832	1.28122	0.84962	1.85722	1.32211	1.23188	1.38506	1.09233	1.50718	0.687997	1.77568	1.83153	1.67711	1.04927	2.24778	1.23406	1.73768	0.958181	1.87983	0.823318	0.727691	2.04137	1.68906	1.24806	1.74737	1.2979	1.16121	2.14941	1.59204	1.00588	1.39825	1.27002	0.985593	2.09849	1.21069	1.22778
ENSG00000100372	SLC25A17	1.99308	1.39862	0.867995	1.00284	0.922883	1.10944	1.02308	1.42201	1.67285	1.46582	0.667153	1.28104	0.729671	1.24943	0.658175	1.31534	2.75776	1.49427	0.919213	0.603127	0.939377	1.07468	0.676057	0.987671	1.50288	1.10298	0.949888	0.59787	1.22203	1.14544	1.32092	0.57211	0.936968	0.735013	1.40042	0.994927	0.819051	1.92213	0.66692	1.71879	0.984484	1.64892	1.32007	1.54813	0.810449	0.955874	1.05097	0.837387
ENSG00000100380	ST13	1.59218	1.19168	7.30216	10.2972	9.2301	10.0628	9.87172	10.1457	11.7843	8.99115	7.25254	8.91945	9.31732	12.3105	6.45184	10.9667	11.3897	14.6355	11.2712	5.25845	10.6866	11.757	7.89649	13.0267	5.74094	7.93185	8.21589	8.23774	9.14655	8.87048	13.8611	6.27913	8.62004	9.26747	10.4946	10.2274	8.25753	10.2274	6.67401	11.631	4.81531	10.2104	13.9578	8.59819	8.56529	7.7728	8.16983	9.34226
ENSG00000100387	RBX1	1.43594	1	6.10842	7.24121	15.3438	6.22898	7.52149	11.7981	9.49398	7.77904	6.20001	19.9626	5.81532	10.5873	5.00157	7.60398	8.67872	14.3152	6.87335	4.93306	7.04065	8.64695	9.46392	5.55564	7.77904	6.73049	7.56616	9.18697	8.03717	8.0925	10.2834	5.73916	5.94066	6.48831	8.8707	11.8642	5.96341	9.07615	3.97841	9.87947	9.35415	5.24863	7.52827	8.38995	6.99925	6.95721	7.91633	5.77282
ENSG00000100410	PHF5A	2.35381	1.22434	6.48292	11.2385	18.0805	5.38869	8.85153	10.5204	10.4537	5.99829	8.15897	22.8377	5.37963	5.35297	4.12436	7.18938	12.9702	11.3129	8.148	3.67485	6.84278	7.14444	7.66636	6.12854	8.3076	6.05843	7.46336	7.64972	8.36813	7.78494	8.83841	5.64836	4.70425	7.56784	8.72579	10.5435	9.57967	12.0352	6.23024	13.1946	8.99689	6.19113	9.18938	11.6568	7.91259	10.1694	7.26468	5.53604
ENSG00000100426	ZBED4	1.53368	1.27279	11.3583	15.0442	8.77794	12.9745	15.6613	10.4999	10.6649	10.1449	14.1342	8.83975	8.70877	21.1291	7.05635	32.7684	32.1681	37.228	10.9733	13.1843	10.3387	38.609	9.23144	39.2571	8.86172	24.8384	14.8107	10.3585	17.1286	29.6809	28.9048	26.7027	15.8788	14.1342	15.5363	9.97732	9.81761	13.8074	9.61532	23.3282	11.143	26.8868	25.6777	39.0241	8.21708	12.1885	14.3836	29.102
ENSG00000100462	PRMT5	1.78881	1.52203	2.20373	1.92625	1.20947	0.657441	0.729804	1.36418	0.418663	1.10965	0.709744	1.0455	0.914894	1.78232	1.31008	1.42947	1.62072	1.20646	0.79492	1.00367	0.527754	0.764029	1.64386	0.959575	1.58292	1.06954	1.44373	1.21879	1.03009	1.0611	1.40299	0.92311	4.3363	2.35415	1.3807	1.27445	1.14784	1.37285	1.87186	3.77536	1.94258	1.15987	1.6624	1.24344	1.90518	0.865129	2.29323	0.739463
ENSG00000100479	POLE2	3.27615	2.22839	15.1167	25.2451	22.7166	8.04658	6.84116	18.3251	9.39044	8.6883	17.7544	21.7079	10.043	25.6524	10.8249	23.8163	25.2394	17.8756	11.7413	6.03444	5.35781	14.6634	17.227	17.0176	35.3885	13.1432	12.8157	12.0236	17.7856	15.6732	24.8192	25.4586	21.499	12.2611	15.2404	16.6933	8.2867	12.5733	15.42	24.2431	35.4412	10.8043	20.9992	35.6948	11.0417	14.8199	24.136	19.488
ENSG00000100522	GNPNAT1	2.08927	2.26577	13.1846	7.57597	9.80786	9.14327	7.09743	5.63627	5.47129	5.28371	14.4313	7.36705	1.71882	6.21874	6.26607	6.4441	16.5658	5.11484	6.62024	6.19075	2.83874	3.20664	5.32702	4.3815	8.67064	7.79819	6.95347	3.92079	4.63906	3.47163	7.08574	5.53949	5.12877	9.07018	7.01797	5.99455	12.1552	4.38319	13.7552	10.5739	2.12219	5.2006	6.30154	4.8646	7.39001	8.85347	6.53369	1.93273
ENSG00000100526	CDKN3	11.1039	4.99678	174.83	113.406	360.89	123.374	128.754	207.229	111.597	110.282	223.09	492.159	77.5671	179.825	93.213	78.6959	344.518	138.991	129.642	187.899	69.6602	118.134	305.881	54.9362	154.804	84.6601	170.437	94.2503	99.2765	111.086	205.988	55.1802	184.879	146.194	87.3894	242.044	99.9025	138.668	117.787	112.247	259.047	45.56	107.596	97.7149	133.88	141.618	117.923	64.4001
ENSG00000100528	CNIH1	2.15547	1.83783	3.03237	3.61749	5.96947	3.16609	2.76129	6.26912	2.77622	3.8194	5.26974	3.72383	2.0104	5.01344	4.10818	4.42028	6.61056	3.00709	2.35535	3.30208	1.63084	1.82935	4.09869	2.95592	4.54703	2.64391	2.48549	4.76108	3.08166	2.44339	3.55538	2.26768	3.81068	6.16635	2.99251	4.08497	3.78265	3.76886	3.73981	4.38142	5.57735	3.21046	4.05732	2.5328	3.85927	4.28539	3.41771	1.89416
ENSG00000100558	PLEK2	5.95458	5.73185	71.7648	0.247089	39.1869	27.7962	73.4446	45.4952	20.4237	41.2281	56.3561	55.8552	17.9596	29.0856	139.642	0.270036	30.874	29.0475	14.1247	20.1963	12.0318	0.330029	69.5008	0.874696	173.077	6.97132	41.7051	26.8712	20.8776	2.89174	0.561219	1.80291	13.7615	92.7989	82.7693	13.5065	10.2796	15.7326	0.622455	49.7346	130.05	0.414907	0.466992	17.3769	12.1605	61.3482	41.9982	33.6456
ENSG00000100575	TIMM9	1.55186	1.48658	8.54919	8.77981	8.47689	5.36583	4.4586	11.3428	5.00658	4.06458	5.42503	8.66729	3.07989	7.91885	5.16262	7.21462	9.10643	5.16789	3.94657	5.75699	2.24349	3.42896	6.90776	5.00005	10.595	5.05887	4.83873	5.00005	4.47406	4.82833	5.50918	4.61462	7.08402	9.64978	4.57951	6.0408	11.8503	7.47494	9.88385	8.12347	12.8897	4.54899	7.62388	5.4838	7.9994	5.28576	8.92941	4.37596
ENSG00000100577	GSTZ1	2.00555	1.78509	3.51198	5.79672	1.90278	3.14617	16.1049	5.55247	1.11804	3.7254	1.95505	2.01093	1.70421	3.37935	1.807	3.47717	4.60121	5.6577	0.955582	6.34615	0.794139	1.70231	6.20272	2.74625	6.41775	6.95583	1.06675	2.13388	1.37719	3.32636	2.8612	7.05865	1.72063	4.74052	3.1254	1.25662	2.98279	3.04083	2.71325	4.6167	4.72098	3.10213	2.98197	3.82748	2.32822	2.37981	4.53476	1.52918
ENSG00000100600	LGMN	0.783497	1.2861	0.518593	0.349212	0.19841	0.333484	0.333331	2.10394	0.341605	0.462121	0.797982	0.145328	0.207545	2.28235	0.431634	0.254441	0.201643	1.34661	0.0954088	0.268696	0.252795	0.127188	0.742773	0.418702	0.369615	0.287907	0.284031	0.194796	0.118772	0.207309	0.702727	0.192113	0.446456	0.531117	0.295777	0.332339	0.340034	0.235606	0.321895	0.652228	0.682968	0.744982	0.472509	0.201528	0.18773	0.561578	0.949066	0.48706
ENSG00000100626	GALNT16	0.298955	0.359733	0.0220966	1.65253	0.0313748	0.0181745	2.64163	4.87152	0.0633619	0.0543164	0.0578569	0.0270922	0.0524079	0.0350291	0.0393664	0.0419109	0.062863	0.0471727	0.839275	0.0145167	0.0462843	0.645701	0.095269	0.067308	0.0366034	3.32759	0.0507484	0.0718967	0.0132928	0.232987	4.13845	0.0711735	0.0785756	0.0183308	0.0683332	0.132245	0.390987	0.0307238	0.751611	0.138382	0.0255106	1.49008	0.0867063	3.57621	0.720344	0.0225193	0.0180989	4.92418
ENSG00000100632	ERH	1.85703	1.6449	9.64379	18.362	20.7399	6.66868	11.8918	18.7936	9.58011	8.87075	7.10481	14.677	5.71075	13.1664	9.28253	9.00837	12.6805	14.3195	7.35689	9.74157	4.23912	8.22472	12.8172	6.65134	13.5765	7.42453	9.67551	13.5765	7.19529	10.2998	13.4001	12.6385	4.60325	13.2114	9.71992	14.4305	6.34197	10.187	10.8525	13.7762	22.2093	6.52803	9.85716	10.7206	13.8531	12.0259	16.664	7.67558
ENSG00000100714	MTHFD1	1.50316	1.30224	2.9869	2.61948	1.16267	1.64872	2.04703	1.8301	1.74805	1.39657	1.45319	0.986417	1.54949	3.35782	1.94273	2.87294	2.21524	2.51507	1.13338	2.33348	0.791448	1.54579	1.7237	2.38063	3.52072	3.00343	1.97699	2.20072	1.57157	2.02688	3.068	3.6603	1.34363	2.1955	1.88361	1.67713	2.13169	2.85095	2.83227	1.88828	5.43567	1.74805	1.97918	3.13522	3.29503	1.74236	3.06695	1.71001
ENSG00000100749	VRK1	2.60268	1.47019	1.16888	1.35176	1.64452	0.872312	0.238246	1.57654	0.741097	0.34171	1.12044	1.04085	0.588871	1.01189	0.530521	1.27826	2.54445	1.10106	0.930034	0.718685	0.374017	0.738932	1.17883	0.864836	1.68999	0.757717	0.999343	0.840967	0.824177	1.01921	0.830861	0.890616	0.609799	0.99245	0.902959	1.0401	0.438344	1.40745	1.1722	2.03401	3.3034	1.47311	2.14836	1.40793	0.793778	1.17324	1.32793	0.57678
ENSG00000100804	PSMB5	1.8908	1.58118	10.7912	15.2479	16.9577	4.7089	6.29673	13.7364	3.80221	12.7922	5.52874	12.187	5.66676	8.12194	10.339	7.12293	12.187	9.87593	5.79635	12.3378	3.97034	4.99998	10.8508	2.82154	8.33804	8.23478	8.0003	15.0036	8.06186	7.19921	11.7613	6.38483	25.0926	12.5935	10.0335	11.1927	10.0688	12.0334	11.1125	17.3039	9.23415	7.52229	8.04943	6.94857	7.85916	5.63628	13.1755	5.08876
ENSG00000100811	YY1	1.86995	1.47939	1.06846	1.72068	0.702274	1.17002	0.402192	1.16253	0.952231	0.824034	1.28271	0.54712	0.725116	1.12784	1.08576	1.1305	0.818276	1.08812	0.820338	0.928236	0.51244	1.33536	1.02047	1.4119	0.866739	1.16662	0.912337	1.31947	0.959601	1.06951	0.839328	1.05916	0.722141	0.952647	0.836277	0.942244	0.646851	1.09116	0.784438	1.29852	1.41398	1.5661	0.995564	1.26429	0.697377	0.962204	1.6297	1.3222
ENSG00000100823	APEX1	1.64832	1.51152	1.61983	2.82085	1.30226	0.709958	0.893986	1.87791	0.612496	1.31345	0.693595	0.949152	0.870129	1.72891	1.35316	1.77884	1.9618	2.11173	0.877454	1.94629	1.29103	1.27087	1.14288	1.20818	1.66345	1.45744	0.8749	2.49735	1.1087	1.69029	1.73952	1.5869	1.60531	1.76452	1.52882	1.35033	1.00633	1.46084	1.84631	1.86398	1.82204	1.39744	1.65761	1.66181	1.48173	0.913336	2.09797	1.14352
ENSG00000100865	CINP	1.47631	1.32685	3.10895	3.81168	2.8056	1.63963	1.38968	4.41152	1.76134	1.9267	4.36673	2.5266	1.31371	3.54585	2.00926	1.67602	2.52813	3.63401	1.98039	3.19869	1.28099	1.10372	2.72852	1.35411	3.65579	1.77694	1.89605	1.95203	1.40108	1.7005	1.91031	1.45719	0.692957	3.02889	2.719	2.42229	2.44967	4.03194	2.09012	2.63051	5.4772	2.32862	1.54401	1.61553	1.70588	3.34782	2.80328	1.19781
ENSG00000100890	PRORP	1.37268	1.27633	5.71625	3.92296	4.63837	2.95569	2.01842	11.9203	2.66892	3.4059	3.61992	2.82427	3.01886	4.51496	2.34503	3.08077	7.08703	5.90439	3.91749	3.68011	1.82984	2.81128	4.48725	2.27769	4.14064	3.08681	2.81041	5.84	3.46537	3.17487	3.50498	1.97993	12.5118	4.27382	2.81194	4.27505	3.71013	4.21232	6.198	28.3841	4.39547	3.17984	2.70922	3.45729	4.39233	3.32407	30.6966	2.37666
ENSG00000100902	PSMA6	1.40444	1.457	10.2487	9.86205	21.2961	5.57777	5.02913	46.5428	8.96593	7.17766	17.6824	17.5761	6.93356	13.8711	7.45975	7.96431	9.62939	13.3863	7.38264	6.27532	3.90428	6.01141	13.0278	4.54314	9.20065	7.41965	5.75738	6.02876	6.76189	6.77751	7.57948	5.0836	42.4634	13.3544	9.06371	15.3913	6.5994	10.6003	10.8691	73.4713	12.732	4.66102	7.23062	7.38728	10.0352	10.5163	74.9091	6.33143
ENSG00000100911	PSME2	1.32593	1.55186	1.56921	0.809952	1.4564	0.970392	0.667958	0.412135	0.886713	1.20705	0.957348	1.68309	1.08083	1.1157	1.36921	0.658412	1.94497	2.53175	0.661604	1.06172	0.859683	0.621159	1.6178	0.276709	1.40108	0.458319	0.826455	1.05328	0.973987	0.422068	0.826685	0.628497	1.16168	1.12046	1.06892	1.47101	0.540757	1.79165	1.35621	2.41293	1.0893	0.5618	0.270679	0.6246	1.88031	0.650592	2.11756	0.297718
ENSG00000100983	GSS	1.9917	1.50838	1.78178	2.25288	2.08934	1.80905	2.41051	1.79605	3.41782	1.38642	0.51555	1.9632	1.57851	1.9345	2.17086	1.34308	1.50395	2.15342	2.26146	1.3835	2.18118	0.98714	2.15342	2.70094	3.61218	1.53988	0.823304	1.94951	1.01773	1.16833	1.7739	0.680559	1.32429	2.17142	2.19473	1.7213	1.84098	1.40626	1.47279	1.43053	2.72268	1.45331	1.3707	1.12698	1.23534	3.16291	1.28016	0.968795
ENSG00000100985	MMP9	3.24451	2.86592	27.1672	0.697141	5.75917	0.938235	0.159497	1.446	1.46829	0.419116	0.249758	1.48238	1.24861	2.80584	41.0222	1.61894	0.0259525	0.378875	0.510741	0.0684399	0.0259525	3.22629	8.94625	0.0259525	0.210115	0.654958	0.0664171	0.119634	0.253913	0.104475	0.319456	0.435056	0.278301	0.0656372	16.3664	1.25944	0.190785	0.556071	3.28756	3.10975	11.91	0.0888956	1.75152	0.1289	2.11429	9.51486	0.600299	0.34366
ENSG00000101003	GINS1	7.95576	3.62505	190.675	286.678	208.606	113.791	121.11	225.466	342.975	86.9898	220.329	410.864	154.068	272.899	167.203	283.431	240.384	124.577	215.944	149.992	81.8718	270.904	280.3	305.64	235.209	183.797	160.929	204.863	222.086	310.666	241.229	204.703	191.792	157.758	103.756	169.187	116.33	220.124	137.081	194.072	234.341	126.395	340.149	291.076	225.638	124.216	280.972	189.805
ENSG00000101052	IFT52	1.28165	1.14949	1.09212	1.91792	1.63847	1.03533	1.9496	1.4012	2.60641	0.94928	0.635402	3.75504	1.24568	1.16924	2.05709	2.12413	2.03756	1.42865	2.54539	0.876134	2.59946	2.88795	1.59368	2.51098	2.13313	1.24623	1.26411	1.51942	2.32633	2.01573	1.36914	1.27184	1.92966	0.942027	2.33161	3.16822	0.68301	1.33064	1.57659	0.999862	2.90942	1.86989	1.69522	0.690907	1.30428	1.37616	1.05773	4.97239
ENSG00000101057	MYBL2	20.2802	8.9507	942.931	1247.92	681.046	328.47	851.24	1379.34	2284.16	420.371	543.489	1791.55	609.162	676.824	497.093	1016.74	684.592	566.256	433.104	730.194	514.817	1429.04	540.622	1373.16	532.95	1634.59	565.429	607.349	995.587	1421.75	821.581	369.027	741.946	529.554	445.135	910.162	287.033	794.309	267.969	479.304	884.1	518.329	1330.75	714.884	617.154	700.176	1837.16	1765.33
ENSG00000101098	RIMS4	0.691595	0.64797	2.87803	215.051	49.3659	0.340184	0.47654	54.7901	198.086	6.94935	2.3344	5.63752	0.469842	0.339926	7.06155	31.7655	0.151092	1.08792	1.35185	0.867597	0.743606	306.919	13.5893	109.618	0.259768	1.14542	13.6854	0.581963	0.151092	222.483	154.623	4.5787	5.22356	1.82775	6.4992	6.13925	3.44127	0.291758	1.98076	6.69058	0.151092	97.5161	247.354	48.1185	3.25033	1.28142	0.25366	718.255
ENSG00000101126	ADNP	1.47325	1.16393	0.707518	0.818825	0.600001	0.686609	0.836332	0.918339	1.15434	0.608131	0.429897	0.477517	0.72942	1.03506	0.787979	1.40226	1.44147	0.835142	0.959586	0.839113	0.965049	1.68233	0.721199	1.98271	0.761552	1.70384	0.751711	1.22513	0.901262	1.04693	0.857864	1.58736	1.2551	0.86639	0.860435	0.720529	0.714609	0.695379	0.72019	0.812442	0.953582	1.23045	1.3584	0.581683	0.601069	0.668538	1.27618	1.61632
ENSG00000101132	PFDN4	2.57219	1.99308	16.8066	22.5356	77.0021	22.1751	18.6353	26.3625	31.094	15.8784	17.1133	85.6685	14.6552	15.2131	22.1047	13.9064	20.048	11.4806	28.4392	12.8947	27.8697	13.0891	43.6156	34.4875	24.0275	18.4154	23.6388	18.993	17.2772	9.82859	20.8822	12.6664	6.66042	22.4705	23.171	54.0489	10.7109	16.0059	22.164	28.8591	31.3758	19.8482	31.589	7.53992	16.0478	17.7355	22.6168	22.5674
ENSG00000101138	CSTF1	1.77154	1.39088	3.71634	3.14743	3.52106	2.59525	2.31571	4.36494	5.31103	2.25321	4.394	2.6305	3.16851	3.35871	3.91083	3.3302	4.62505	3.59751	4.22513	2.81491	2.94616	2.75047	2.67187	4.93368	5.22582	3.34396	2.2092	4.54198	3.26041	2.64425	2.22325	3.25225	2.83002	3.38905	4.52204	3.3215	5.28777	2.93501	2.29214	4.18548	6.04048	2.95424	3.33119	1.71793	3.10807	1.97407	5.40612	5.43769
ENSG00000101146	RAE1	2.48802	1.37936	3.08052	3.89848	2.04472	1.26511	2.13452	3.00326	3.68794	2.17345	3.24643	3.05082	2.25992	3.32785	2.28396	3.40056	3.33852	2.2857	3.44558	1.78497	3.26958	3.39141	3.23076	5.49584	3.03962	2.34188	2.0647	2.96614	2.69886	2.37943	2.42971	2.60997	1.77008	2.70707	2.45628	4.50255	2.38798	2.57526	2.8468	4.77845	4.27877	3.58332	4.79306	1.74797	2.98616	1.67064	1.95857	4.46445
ENSG00000101158	NELFCD	1.67249	1.19665	2.32214	4.64451	1.90192	1.12404	3.43193	2.22703	4.01357	2.11192	2.42648	2.33808	2.91657	2.28656	2.8071	3.29164	3.55494	0.913193	3.76525	2.38286	2.75333	3.99859	3.47109	7.14595	3.02266	3.703	1.65234	2.42392	2.89967	2.75084	3.48111	3.02492	2.24064	3.1125	3.62561	2.39534	3.38735	2.13841	2.17441	3.55798	3.32676	2.8436	4.34784	2.12814	1.72019	1.03701	2.92842	2.42411
ENSG00000101161	PRPF6	1.32685	1.48968	8.0947	13.1066	4.80769	6.04181	10.2993	8.74589	11.2088	8.01634	13.1066	3.97538	9.64033	11.5003	11.7505	9.94284	5.14962	17.9267	7.38252	6.05595	10.5816	8.95371	12.4033	25.9334	11.0947	7.96541	6.05595	13.2266	11.4128	7.59083	13.2266	7.55572	7.59083	7.96541	12.2588	8.95371	7.48354	4.69791	4.97278	14.676	12.2588	7.87517	10.155	4.89137	7.82918	16.174	10.6625	12.0882
ENSG00000101182	PSMA7	1.47223	1	4.85488	5.88327	12.6529	2.46622	5.33423	8.34982	7.99544	4.65444	4.06729	11.8062	5.53294	5.47232	5.59691	4.5671	2.95838	2.11882	6.43057	3.96504	8.6834	5.54055	8.14852	4.04339	6.40587	2.94233	3.87709	5.78382	5.40321	3.62792	4.76819	3.94785	2.5577	5.31968	5.31968	10.1877	6.0692	6.76192	4.60346	4.27532	6.65696	3.81968	3.96841	2.56551	5.50633	4.1922	5.96311	2.35593
ENSG00000101193	GID8	1.99032	1.39088	6.69071	8.53746	10.6265	5.90664	6.9911	14.3737	8.53746	2.8798	5.80222	4.18389	4.10859	8.93627	6.48274	6.82658	7.02087	5.46036	5.82676	5.11115	5.20031	14.0698	9.29246	25.2646	4.7114	8.24111	3.41986	5.22628	6.81691	9.88246	6.06274	10.5515	9.04756	6.25806	3.09284	6.97324	5.12606	4.04334	2.75056	8.40914	7.62596	10.0573	4.35149	3.83259	4.79891	3.47608	9.40039	19.079
ENSG00000101255	TRIB3	1.73388	1.39281	19.3778	6.85726	5.87654	17.737	28.5812	7.62226	18.5813	13.7277	70.1842	5.9751	15.5474	12.9356	8.17239	23.1422	2.16445	9.24378	6.11691	24.6935	5.62544	10.4072	42.1091	16.6027	4.31388	9.13442	17.6596	2.31907	15.476	13.6006	3.18466	4.48566	3.94827	88.3369	3.81783	5.82359	41.6107	11.0743	42.2967	8.08999	8.31725	7.19548	9.93641	4.75279	9.70981	12.5269	34.7636	19.2725
ENSG00000101266	CSNK2A1	2.32463	1.4025	0.482775	0.537232	0.17542	0.522514	0.562918	0.311759	0.407274	0.388635	0.604409	0.436919	0.500798	0.23712	0.626753	0.541337	0.804774	0.18743	0.697157	0.61449	0.418586	0.650758	0.422256	1.35061	0.271699	0.567036	0.43992	0.297171	0.733936	0.502571	0.412061	0.319	0.428516	0.789193	0.337081	0.399993	0.260663	0.524515	0.676587	0.68893	0.434145	0.514367	0.913947	0.531854	0.332066	0.239627	0.491447	0.494379
ENSG00000101294	HM13	1.8025	1.75808	0.64233	0.554415	0.329473	0.318212	0.723911	0.554027	1.24015	0.513744	0.712191	0.459361	0.629427	0.723249	0.717365	0.305761	0.259477	0.461214	0.481897	0.611005	0.88818	0.424302	0.515787	0.340332	0.647307	0.257526	0.13238	0.786087	0.593213	0.317304	0.192771	0.143873	0.332123	0.771575	0.517304	0.511896	1.37296	0.509121	0.40211	0.338715	0.816617	0.250719	0.600267	0.372798	0.425581	1.90754	0.539206	0.408167
ENSG00000101310	SEC23B	1.34164	1.43296	2.52779	1.24467	0.767833	2.39577	2.7551	1.76932	1.42953	1.67381	3.05898	1.42184	2.06938	2.58868	1.93052	1.77414	2.61333	1.46032	2.01532	3.26068	1.32586	2.5525	2.34025	3.40529	1.25121	2.49155	2.34025	1.86735	3.46774	2.25764	1.03194	2.21928	2.23127	4.04467	1.14544	1.48615	5.37468	2.85955	1.49172	2.22411	2.42977	1.13123	2.15836	2.40318	1.89362	1.99017	2.95379	2.05621
ENSG00000101311	FERMT1	12.8884	4.299	199.904	89.7649	20.6443	184.005	93.4288	22.6205	51.4335	28.4352	168.088	1.7707	1.86979	86.2587	692.887	112.622	358.803	147.762	87.929	140.065	70.7046	3.2827	55.9543	29.0059	229.575	85.4794	60.8915	48.9032	8.06292	2.85	17.7846	19.5342	40.6483	232.41	73.2813	35.5175	38.5606	25.8276	136.363	165.956	77.2632	2.74812	8.95237	32.1376	9.00628	101.324	114.682	4.48619
ENSG00000101337	TM9SF4	1.43594	1.24315	1.78766	1.46429	0.450394	1.42435	1.65783	1.32383	2.07996	1.47239	1.35318	0.746011	1.57058	2.41793	1.94786	1.03556	1.36247	1.72635	1.13643	1.73677	2.55118	0.973512	1.90247	1.82443	1.57578	1.32093	0.871764	2.64856	1.49872	0.849868	1.24642	0.699823	1.57688	1.23659	1.83714	1.19465	1.57688	1.1346	0.957378	1.04388	1.59187	1.08648	1.02166	1.04125	1.043	1.82749	1.63519	1.32285
ENSG00000101343	CRNKL1	1.64262	1.55617	1.30388	1.39021	0.918985	1.65109	1.43448	1.09449	1.30487	1.07457	1.93868	1.38534	1.70938	1.70074	1.74419	1.35168	2.05195	0.890656	2.6471	1.20383	1.15791	2.18286	1.08094	3.25926	0.959022	2.14178	1.33968	1.09878	1.89004	1.95888	1.20383	1.56174	2.04047	1.76995	0.909996	1.65947	1.4759	1.50581	1.70074	1.98129	1.55203	1.23555	1.65911	2.1454	1.45832	1.17937	1.62765	1.94897
ENSG00000101346	POFUT1	1.88165	1.27191	4.15154	3.27707	2.19093	2.36421	2.91773	4.19514	9.27282	4.11759	2.53227	4.184	6.39816	5.57837	8.63636	3.40571	2.30151	3.30909	6.41753	4.03817	8.52002	2.28468	3.8381	3.68669	4.10209	3.18714	1.78489	8.13529	4.52518	2.23989	3.17929	1.58783	3.67235	2.82115	5.94071	5.18896	1.8901	5.13501	4.32363	2.42952	5.09216	3.33088	2.62351	3.15223	4.36875	7.83358	3.47897	3.03925
ENSG00000101367	MAPRE1	1.47836	1.16635	17.9993	24.2841	14.4594	9.17761	16.5784	11.7879	31.5225	12.2981	8.12347	20.7017	11.2856	9.67039	19.7205	11.3722	16.5784	13.1106	28.7051	14.8421	17.5869	16.9225	16.0446	30.0382	24.2841	20.1815	12.5654	16.0446	26.5819	17.2497	19.1882	11.7879	13.5573	10.1915	14.2415	28.7051	8.12347	12.1795	20.1815	13.1106	33.1838	13.1106	33.1838	16.5784	12.2981	13.8974	8.94755	18.1039
ENSG00000101407	TTI1	1.47427	1.35472	2.86977	2.55299	1.60273	2.77408	2.30028	1.54685	4.46897	1.60748	1.43558	1.94764	2.08088	4.08454	2.83143	3.39086	2.93022	2.83823	2.98566	2.73833	3.33256	3.41765	2.98269	6.9438	3.35165	4.19568	2.14737	3.25309	2.49025	3.31919	2.77314	1.9228	3.06801	2.5947	3.36745	2.53482	3.10574	2.4883	2.27552	3.34056	3.68312	1.87885	3.49536	1.60944	1.29131	1.95479	3.20747	4.90718
ENSG00000101421	CHMP4B	1.27015	1.49485	13.138	8.68891	6.10087	10.5136	18.6459	9.01703	17.69	7.33227	7.39958	7.61678	13.8061	15.6543	12.9728	6.21667	4.31934	21.9572	14.3654	12.1413	15.3313	14.8907	12.3095	13.337	11.4111	6.96934	7.2465	8.87819	15.5034	11.8995	6.16002	3.81891	14.7591	8.53116	9.16954	12.0535	8.50093	9.54263	9.09138	10.898	13.2495	4.56404	5.1286	5.32911	9.09138	5.98517	16.6637	8.53891
ENSG00000101444	AHCY	3.12531	1.86736	14.995	29.7179	12.0716	15.1181	15.018	10.7341	18.2731	7.99543	4.53773	12.26	8.49939	9.19618	12.4578	8.44448	13.1105	10.5172	13.2639	19.3163	20.9574	9.62893	16.0278	15.2995	16.3851	12.6007	5.01368	11.0074	13.7905	11.3548	20.6546	6.09652	6.56188	22.3241	14.5671	12.6181	13.9215	12.8084	11.1942	14.0266	16.9228	13.0169	24.7585	9.26099	10.26	8.22914	10.5466	13.3588
ENSG00000101457	DNTTIP1	1.37745	1.83147	4.94531	4.34276	3.98922	3.73934	3.55596	4.27759	3.74632	4.40904	1.45111	7.3163	3.56637	3.78032	10.491	2.61208	2.01759	3.84496	4.09229	1.8411	4.25546	3.05544	5.08043	4.31362	9.41997	1.59025	3.58637	4.74752	3.26205	2.50746	2.0632	1.03129	2.15498	2.96557	27.0021	5.10713	1.62678	2.58037	2.21299	2.76337	5.95577	1.76113	2.93901	1.41796	2.97226	2.20731	3.29303	2.28932
ENSG00000101464	PIGU	2.30218	2.0209	3.48233	9.6118	3.25287	5.14991	5.01174	7.14188	6.85226	3.66292	2.28618	3.86014	6.84846	8.27151	6.71051	3.63445	5.33333	6.44697	6.47794	4.2088	8.67145	5.24291	9.64413	8.05833	7.69044	5.25553	2.10469	5.40936	5.32116	4.17561	6.30912	3.54912	6.80166	6.92336	7.5768	4.4155	7.23627	5.08178	2.90234	5.67854	6.34833	4.12338	6.39316	4.37537	4.21267	6.07327	3.44464	4.69434
ENSG00000101474	APMAP	1.61888	1.27191	8.41761	5.2996	5.07841	5.02179	9.8414	15.7265	20.9056	11.3858	13.5475	9.18071	5.394	18.494	18.494	6.03179	7.09947	4.33184	14.6746	10.2028	13.6708	8.34716	9.70348	7.23363	7.24859	13.1273	8.5199	8.54609	13.9859	5.89168	8.93211	5.9514	16.2167	5.98087	5.47236	5.77071	6.66376	11.7599	9.31594	3.749	8.13415	5.75112	7.01572	21.8477	6.69007	5.76089	9.32831	5.71127
ENSG00000101557	USP14	1.80125	1.31951	1.64917	2.16727	1.27901	1.6848	2.90185	1.82679	2.1701	2.36522	1.35888	1.83542	3.14711	2.36037	2.47417	0.864578	3.45885	1.52999	2.58314	3.09813	2.23343	2.94404	1.45121	3.02652	1.46594	2.4839	7.01651	2.09283	3.09636	8.88767	2.20739	3.34819	1.34498	2.07542	3.35902	1.27901	2.44573	3.47173	3.27078	2.18005	2.13906	3.45071	2.33218	3.8927	2.36598	2.16923	1.61975	1.49594
ENSG00000101773	RBBP8	2.47598	1.49278	1.57047	1.75846	2.53222	1.41243	1.48606	1.47315	3.43773	1.48815	0.84436	2.93127	1.21498	2.91486	6.56116	2.93927	3.73787	3.69952	1.5812	2.0439	1.97574	3.9033	1.12072	4.88366	1.33877	6.07756	2.24408	1.08749	2.32564	4.38321	2.98569	7.52144	4.34914	1.398	4.79802	2.16567	1.31188	3.84954	3.37192	2.08316	1.9267	3.19436	2.20873	8.2965	3.42175	2.21574	2.02961	2.72135
ENSG00000101811	CSTF2	2.41496	1.90792	20.4581	12.8838	7.38702	11.9873	8.93541	7.89787	8.79191	9.42994	18.7776	8.05954	11.4922	6.90833	6.66258	9.24319	9.53909	21.5353	7.93303	7.3978	6.70203	10.7971	6.62605	9.47605	14.1001	8.01592	15.7105	5.34152	13.6368	8.13412	27.8596	4.41398	6.6887	8.96445	17.9681	7.34743	4.38699	10.1267	11.2171	21.2199	21.4302	13.7882	18.2546	14.9046	9.84695	7.47587	7.84755	4.68253
ENSG00000101825	MXRA5	3.76853	2.63719	0.0187827	0.00222892	0.00684047	0.0026213	0.00433459	0.00432747	0.0745976	2.49468	0.0216485	0.438139	0.0946465	0.00811981	10.2633	0.196619	0.0113665	0.0111508	0.229985	0.221475	0.357979	0.000822451	0.203607	0.00188201	0.0136883	0.00121534	0.0243669	0.00589389	0.00804667	0.0247584	0.0230901	0.00500937	0.00155445	0.00358894	0.0116934	0.308994	0.0137939	0.0707153	0.00251461	0.0099264	0.00358744	0.00849841	0.000822451	0.0047937	0.0136883	0.00841452	0.0135873	0.00636541
ENSG00000101843	PSMD10	2.12727	1.54971	9.69002	6.29274	6.25879	10.5585	12.1611	7.35282	6.26639	6.88887	12.391	13.1461	7.87694	12.6901	5.20419	5.29048	9.78869	6.47935	7.16123	5.11339	5.5	5.44224	6.80514	7.20335	8.63959	5.26696	9.1203	4.1758	8.79135	4.64721	17.7666	2.8047	4.83732	5.58284	5.88429	7.44851	4.38522	7.60607	8.44417	8.20783	11.3975	5.63045	5.29688	2.86582	7.98502	9.64448	4.15269	6.20163
ENSG00000101856	PGRMC1	1.43993	1.34723	10.0061	10.0061	8.09948	7.05274	15.73	10.9664	4.11144	11.3916	19.6424	6.16759	17.7842	7.66686	7.44877	5.95168	7.88845	8.9787	5.918	7.61837	9.09418	6.17632	4.7099	8.7155	5.52659	3.11732	11.2876	9.34948	11.2876	4.21533	3.28405	3.07846	4.48626	8.4081	4.92115	8.27553	5.20924	8.44029	12.4948	10.2141	14.0793	10.0842	13.4029	8.95754	7.90515	17.0568	8.66121	4.19899
ENSG00000101888	NXT2	2.74727	2.3198	11.0328	13.7158	13.3703	11.861	13.087	11.2425	8.36488	15.4095	7.99244	34.909	9.75834	19.3091	7.83298	5.03798	21.6571	11.2681	9.20466	6.52852	9.47408	6.23977	8.06158	7.4731	8.02067	2.06874	11.9899	26.9795	81.4366	4.22853	30.5914	17.2466	3.45143	9.4875	12.3742	8.66216	2.54304	10.0645	10.9816	22.3954	17.6773	9.14142	9.86256	3.47811	8.14874	8.27944	8.64645	4.10665
ENSG00000101935	AMMECR1	1.78757	1.26927	11.9123	2.11717	2.90574	13.3883	8.39667	3.14411	5.3377	3.63588	6.19595	3.92428	4.83164	3.05345	2.57838	7.46775	9.05114	6.56368	2.64844	2.30156	2.0431	2.03353	2.21105	3.03507	5.199	2.73639	4.31074	2.41565	4.3324	1.54338	5.15007	0.722609	5.54258	4.00688	4.76765	2.45861	1.86062	7.65012	4.82071	15.8757	7.18371	2.58249	3.39843	3.85996	6.0482	3.78295	2.50995	1.39367
ENSG00000101945	SUV39H1	2.07484	1.30044	10.0772	21.0247	9.32995	10.6736	6.98333	11.0985	11.7855	23.8836	28.8998	17.1617	16.1675	8.1145	12.7399	28.4489	15.4758	13.4109	9.46762	16.5152	11.3342	15.8844	9.21795	7.34737	20.1749	8.62623	28.8892	13.4063	10.3881	17.6772	25.7163	11.6372	12.6619	9.42022	27.778	16.4831	8.5008	14.0141	12.8999	7.79559	13.323	15.5917	24.5615	14.2119	12.8784	13.2969	10.6717	9.02531
ENSG00000101966	XIAP	1	1.27987	0.534339	0.494329	0.294853	1.78123	0.479072	0.257741	0.331601	0.506474	1.07756	0.502079	0.388282	0.392383	0.478772	0.365931	0.895164	0.662985	0.380631	0.364482	0.34447	0.418128	0.212027	0.45123	0.394878	0.294377	0.550583	0.21657	0.539766	0.266297	0.212451	0.25915	0.683059	0.353052	0.564755	0.237375	0.202023	0.425595	0.350938	1.24897	0.800606	0.708074	0.459936	0.337037	0.332053	0.388282	0.628913	0.393213
ENSG00000101972	STAG2	1.19251	1	0.646005	0.51879	0.30048	1.53613	0.445655	0.0658758	0.321579	0.330246	0.628982	0.389057	0.430852	0.276961	0.337537	0.539917	1.206	0.319659	0.410873	0.22966	0.22432	0.658947	0.267383	0.532907	0.367068	0.594571	0.502458	0.350922	0.510543	0.36591	0.286091	0.281825	0.638485	0.256432	0.427726	0.3514	0.150937	0.440802	0.478327	0.973287	0.793677	0.614398	0.994925	0.709794	0.437757	0.38626	0.693731	0.624105
ENSG00000102007	PLP2	2.18404	1.21251	5.91442	3.86921	2.95197	4.87269	3.36111	2.44455	6.46974	14.4801	15.5844	8.70537	5.46556	3.31416	11.2463	15.783	4.35015	0.786837	3.02413	9.18421	11.5714	5.84136	12.485	0.832858	12.7387	4.42041	14.0341	5.88406	5.79871	3.04054	8.65375	3.42829	2.034	5.53993	11.4054	10.6273	3.37953	4.61344	3.99866	1.19645	10.093	4.44969	2.06423	8.32109	6.75561	10.2832	4.61622	5.68531
ENSG00000102100	SLC35A2	1.57571	1.64604	1.33383	0.923174	0.55093	2.20272	1.30089	1.97984	1.73655	2.12557	4.39869	1.22423	1.70781	1.62578	1.62239	0.811124	1.15657	1.6614	0.61102	1.28011	1.52474	0.912485	1.40737	0.452347	1.53481	0.389957	1.48398	0.859495	1.51695	0.677603	0.855109	0.578289	1.32037	1.12061	1.89309	1.00627	1.6631	1.50335	0.727959	0.964655	0.815563	1.56649	0.742214	0.69942	1.26071	0.921423	1.5196	0.459567
ENSG00000102158	MAGT1	1.56266	1.47631	3.18831	1.34114	1.64684	3.73318	1.97548	2.21298	1.92377	2.21831	5.19322	2.20582	3.2085	1.92651	2.54541	0.995817	2.42887	3.23317	2.60752	1.81347	1.78301	1.7317	1.59348	0.419365	2.07495	1.32489	2.94037	1.78849	1.74278	1.12671	2.89429	1.12997	1.4219	1.02539	2.4202	1.62855	2.03292	3.00621	1.44959	1.15656	1.5779	2.64768	1.41055	0.682712	2.74948	2.47056	1.69427	1.8021
ENSG00000102172	SMS	2.43682	1.52626	31.5746	8.81556	24.7768	13.7279	22.671	3.64963	26.5426	18.2375	16.4407	42.3127	20.4957	8.20702	8.08152	9.90152	4.9313	9.25069	77.0428	12.8434	21.1331	37.361	14.6214	9.15534	17.097	12.3155	30.9552	7.19933	20.7574	40.8717	30.3173	15.7347	41.8626	11.9644	41.8626	29.8911	4.50907	12.3708	40.5477	3.86817	28.2301	10.5331	17.3961	9.05939	20.7151	15.6086	6.71414	20.7648
ENSG00000102241	HTATSF1	1.41128	1.41421	2.78931	4.53037	1.65394	3.6902	4.37434	2.42514	3.87197	2.50793	3.73437	2.70407	2.70407	2.5511	2.42353	2.54333	2.67008	3.58439	2.00561	2.28322	1.78731	7.27688	1.67695	7.7123	1.96178	9.73768	3.83194	3.81036	2.17942	3.14234	2.8773	4.60614	3.02314	1.66236	3.05939	4.49863	1.67323	2.68104	2.30408	4.14554	6.20434	4.19709	5.29841	7.2316	3.2475	2.61669	4.10626	4.34085
ENSG00000102309	PIN4	1.2008	1.36604	6.83089	6.64064	6.87049	8.20233	2.78291	4.43209	1.65853	3.3934	8.16892	11.3667	4.95949	2.42195	2.27881	3.33412	5.47504	5.19761	4.59699	3.69833	4.46412	5.69449	3.69368	2.9074	7.98107	2.16504	4.52287	3.55436	3.31074	4.09899	7.39871	4.58574	3.90937	3.05624	8.37147	4.1197	2.32576	4.12822	3.50366	1.75137	4.20113	6.1782	8.64682	4.85173	2.34385	3.58018	1.78498	3.88412
ENSG00000102349	KLF8	0.587638	0.40669	0.452732	0.138337	0.0324956	0.330366	3.85493	0.791658	2.06132	0.315431	0.00943866	0.00691878	0.00623342	1.08518	0.198688	0.0525559	1.39126	1.66878	0.748912	0.075037	0.0240832	0.0382398	1.17018	0.0157728	0.0153526	0.00489341	0.247212	0.00527254	0.00523263	0.197189	0.0924156	0.00672942	0.00674141	0.107394	0.231014	0.349239	0.190786	0.00812728	0.0106048	0.0268103	0.0347945	0.0228787	0.00795482	0.00603099	0.00489341	0.00941252	0.0893992	0.00492481
ENSG00000102384	CENPI	3.80791	2.03355	92.8036	55.5681	40.1692	96.9814	32.0319	43.5034	58.2814	36.7788	75.5815	112.292	64.4919	46.1969	36.5041	60.5435	77.5925	51.4884	61.9627	49.8543	46.4722	75.2081	41.9495	52.316	56.1323	52.8429	147.236	33.4058	62.9142	71.513	258.482	18.7187	61.776	14.9079	57.5273	39.1214	15.396	62.1623	50.309	107.972	184.118	105.561	90.3527	54.9593	58.2335	33.864	34.3326	62.3629
ENSG00000102683	SGCG	0.299577	0.29689	0.0515756	0.438779	0.0408958	0.0243256	0.0243256	0.347217	0.163617	0.192621	0.0666879	0.0671617	0.272342	0.0243256	0.0754032	0.0243256	0.231514	0.0437108	0.052339	0.10363	0.500112	0.693767	0.0447218	3.2586	0.139432	0.0658436	0.1319	0.0863098	0.0731463	0.554232	9.19105	1.23965	0.0459759	0.0615227	0.0929499	0.343053	0.0707695	0.370955	0.293593	0.0243256	0.422393	0.670739	0.703985	0.0243256	0.0719676	0.0978312	0.024454	8.22521
ENSG00000102743	SLC25A15	1.99585	1.65634	37.5059	92.297	47.8531	44.0742	25.4846	41.3875	22.677	55.0614	46.9296	47.5004	20.7067	17.6578	61.4687	77.6123	132.151	16.8634	20.2741	62.6705	43.4657	28.0868	24.8631	118.025	33.6051	20.013	58.449	41.3534	53.3311	69.0616	66.8816	28.2841	33.3317	60.8211	37.0842	44.1071	35.3718	24.9496	64.2413	55.9378	59.6202	120.373	71.1661	20.6211	36.4051	34.6793	35.5522	32.2591
ENSG00000102878	HSF4	0.391749	0.528875	0.785335	0.417813	0.413899	1.07929	0.373103	0.293673	0.425302	0.151414	0.387884	0.201367	0.392917	0.196456	0.289356	0.16393	0.335147	0.821026	0.18605	0.468898	0.205788	0.236038	0.116959	0.430567	0.330674	0.446229	0.186478	0.196893	0.236166	0.331127	0.209502	0.275963	0.268758	0.282375	0.25753	0.125022	0.31764	0.213775	0.337185	0.0790191	0.350261	0.342326	0.148612	0.395859	0.178377	0.172885	0.186139	1.44491
ENSG00000102898	NUTF2	1.6245	1.36604	5.38373	8.63708	2.96759	3.85638	3.84544	1.58311	7.45091	2.93381	2.20735	5.30034	4.97811	2.27278	3.65198	1.45977	3.65198	2.37976	4.84802	3.97338	3.79638	2.95046	2.91749	2.71844	3.59425	1.72672	5.80338	3.60888	3.76543	3.43804	3.14895	3.50634	1.63186	1.156	4.33243	4.33042	2.03586	3.87238	8.18648	1.59708	3.21043	3.01376	4.12001	1.46586	5.50636	3.46192	2.27043	1.04899
ENSG00000102900	NUP93	1.44193	1	2.10873	1.87236	0.770702	1.65991	0.968696	0.982838	1.90916	0.78788	0.724809	0.853046	1.45547	0.919441	0.90981	0.775985	1.8833	1.17546	0.931004	0.915093	1.02343	1.02666	0.77098	1.29718	1.59873	0.681925	1.62623	2.28926	1.30493	1.03295	1.20832	0.717258	0.438264	0.658776	1.51913	1.01253	0.679648	1.0218	3.23583	0.931004	1.00789	1.04044	1.90298	0.920097	0.994424	1.32607	0.834007	0.420347
ENSG00000102901	CENPT	0.326013	0.268315	0.603014	0.562638	0.274237	0.241576	0.157727	0.123382	0.58189	0.214561	0.20856	0.334412	0.331018	0.184826	0.21743	0.20206	0.229496	0.34247	0.318508	0.274914	0.230479	0.314797	0.10056	0.2462	0.35117	0.143623	0.336228	0.294446	0.253843	0.299652	0.255554	0.234411	0.239162	0.0958068	0.289932	0.346893	0.30118	0.269443	0.459482	0.131424	0.265002	0.359682	0.32649	0.275555	0.413734	0.296883	0.17614	0.097174
ENSG00000102974	CTCF	1.26751	1	0.491204	0.474671	0.189884	0.463236	0.414486	0.262567	0.50453	0.439983	0.373305	0.215809	0.431364	0.347405	0.442997	0.425224	0.579867	0.540784	0.333833	0.520621	0.266701	0.798505	0.252259	0.642479	0.458306	0.301861	0.42239	0.59158	0.542335	0.752182	0.328801	0.581568	0.464979	0.395725	0.458029	0.305974	0.422138	0.455018	0.530426	0.506629	0.499913	0.387175	0.66408	0.485445	0.451611	0.378227	0.510473	0.8089
ENSG00000102996	MMP15	1	2.41831	1.95487	4.43932	1.36297	6.1538	5.74285	7.99169	6.02495	1.67634	13.9662	0.534054	3.38275	14.7681	0.940335	0.456639	0.708961	36.3072	1.74671	16.6434	0.592946	1.76786	1.53325	5.34191	0.24246	2.88585	0.484229	0.295461	1.58367	1.41256	7.16709	1.15798	4.01191	7.58315	1.72639	2.29129	12.5602	7.72674	1.03395	3.39463	0.767261	3.58664	1.31668	0.631851	8.50505	3.19606	26.1088	0.674068
ENSG00000103005	USB1	1.34817	1.37554	0.751354	0.743447	0.53247	0.397534	0.514995	0.424461	0.611772	0.40407	0.649377	0.311821	0.568483	0.541039	0.399262	0.10446	0.382802	0.889084	0.558487	0.815362	0.63174	0.256945	0.604584	0.220931	0.69126	0.24305	0.503447	0.3422	0.586545	0.369291	0.432873	0.361922	0.184012	0.234205	0.49237	0.728011	0.401916	0.591379	1.10112	0.398366	0.493277	0.414106	0.325477	0.202648	0.463405	0.811654	0.667609	0.105389
ENSG00000103018	CYB5B	1.41225	1.26839	3.52904	5.60569	3.09105	3.91868	0.272345	1.22955	7.37924	13.3138	3.13017	4.72341	4.06543	2.1373	7.78154	1.58813	3.09704	4.53013	3.88941	3.79339	2.66313	3.00543	2.04131	2.35968	8.30412	1.3205	3.90691	6.74406	3.7587	1.92578	6.70725	2.66542	1.01286	1.70605	3.64853	2.3811	3.67008	3.50154	5.33916	1.72701	2.5378	4.29351	1.83483	2.13079	4.00909	1.9678	2.19555	1.11359
ENSG00000103043	VAC14	1.15829	1.17365	1.59532	1.39168	0.384198	1.63904	0.982158	0.976284	1.85577	0.677464	0.973743	0.659519	1.35709	0.981446	0.697564	0.445237	0.746933	1.13838	1.15714	1.00636	1.59621	0.782126	0.554069	0.754035	1.095	0.467248	1.22775	0.917068	1.22174	0.765657	0.697696	0.609227	0.463922	0.56991	1.04637	0.756615	0.703798	0.78155	2.01241	0.607447	0.817169	0.823173	0.715931	0.525662	1.04099	0.678236	0.663184	0.343383
ENSG00000103152	MPG	1	1.17202	2.32362	3.70703	3.66784	1.23484	6.88351	1.81187	3.10814	5.3209	4.67133	6.4587	5.643	2.92234	1.96352	2.13098	2.23455	5.30841	3.7971	5.81635	6.4587	0.75872	2.91236	1.45856	9.46347	1.74874	2.52417	5.47516	4.51462	1.46074	4.47325	2.28708	2.04839	2.58405	6.92288	3.3421	2.45403	4.35173	5.5951	1.25651	3.30125	5.89623	2.07609	1.65681	3.92396	3.02748	1.8095	0.407408
ENSG00000103194	USP10	1.51257	1.22095	1.69812	1.32602	0.416249	1.49723	0.838992	0.366322	0.784278	0.825158	0.862221	0.575034	1.22404	0.75483	1.02977	0.801279	1.24353	0.885818	1.03545	1.18081	0.906106	0.975946	0.554476	1.09952	1.35634	0.651411	1.01181	1.29624	1.28902	1.15237	0.809177	0.771312	0.583334	0.943296	1.30519	0.837758	1.02638	0.910356	1.00022	0.739073	1.03127	0.804689	1.70716	0.513985	1.18278	1.064	0.961549	0.505916
ENSG00000103257	SLC7A5	7.65817	2.73397	177.847	41.3315	27.8708	158.616	243.558	59.9286	264.708	95.5804	67.0026	9.47681	20.4714	45.3542	90.9553	139.125	52.5813	102.178	52.2729	1.39976	125.501	23.7687	46.3096	108.375	14.7483	67.8833	127.422	38.4706	327.961	97.5324	24.8107	82.9227	5.53794	169.093	68.9044	62.94	292.428	57.0124	63.7246	219.012	16.0481	100.216	83.4468	29.3354	84.5916	75.0088	81.8413	12.8909
ENSG00000103275	UBE2I	1.42306	1.23285	0.491998	0.409285	0.449119	0.470682	0.727996	0.237555	0.401386	0.452171	0.601947	0.522342	0.682132	0.448263	0.31073	0.622253	0.509507	0.575294	0.481004	0.515492	0.501447	0.471257	0.401252	0.53725	0.79583	0.538459	0.556991	0.690706	0.700692	0.788371	0.389179	0.64033	0.53509	0.48086	0.597257	0.432038	0.490788	0.442904	0.826934	0.773026	0.545743	0.644377	0.655738	0.70759	0.517093	0.511129	0.462486	0.248307
ENSG00000103342	GSPT1	1.40444	1.37173	1.17039	0.710425	2.67139	1.10218	1.16202	5.09626	2.04262	0.811443	1.5774	0.614988	0.988608	0.966968	1.35387	1.1935	1.74797	1.44824	1.22257	1.2349	0.792188	0.714745	0.663051	0.671761	1.61124	1.40483	1.13289	1.45322	1.08697	1.05822	0.823663	1.34717	1.0322	0.995969	1.36712	0.950011	2.03447	1.41544	1.88289	1.8885	0.989588	1.40773	1.53686	1.26843	1.22257	1.07119	1.07249	0.479835
ENSG00000103353	UBFD1	1.29325	1.42998	1.10173	1.0766	1.44019	1.52517	1.67411	1.18449	3.07199	1.35218	3.17214	1.29912	1.3289	0.65476	4.02049	1.44019	1.93075	1.02486	1.91357	1.04539	1.56432	2.76238	0.5889	1.17421	1.12119	1.50367	1.03287	1.33726	1.75952	1.39835	0.981011	1.28692	1.40435	0.728132	1.71617	1.4599	1.31597	1.553	1.47842	1.49674	0.688672	1.30408	2.13008	1.3066	1.87407	0.871535	0.702681	0.573196
ENSG00000103356	EARS2	1.44894	1.55509	0.872292	0.694834	0.711916	1.00802	1.63101	0.909568	1.55014	0.603804	1.9856	0.709485	0.908261	0.555626	1.80343	1.22173	1.94623	0.855314	0.84472	1.56225	0.712263	0.529564	0.368827	0.846433	1.09872	1.1042	0.675346	0.882097	1.46079	0.634471	1.03489	0.880129	0.589643	0.930338	1.00929	0.463606	2.47034	1.18223	1.02408	1.54417	0.852529	0.888975	1.28264	1.27712	1.04079	0.678913	0.888943	0.329493
ENSG00000103423	DNAJA3	1.41323	1.29056	2.61799	1.80899	1.56138	1.94876	2.42675	0.952852	2.37491	2.71166	2.83476	2.38269	2.94334	1.56947	4.20965	3.1967	3.15186	2.49099	1.72376	2.99858	1.96823	1.27675	1.42247	2.04148	3.42781	2.17054	2.35327	2.76543	3.48874	2.23877	1.33621	2.05224	2.50333	3.40494	2.68694	2.36178	7.38682	2.91598	3.74798	3.25114	1.74066	2.40835	3.14855	2.42499	2.71414	2.14672	1.97183	0.815238
ENSG00000103494	RPGRIP1L	1.65405	1.73027	2.59613	1.48312	0.973267	3.28385	1.45092	0.738981	2.35846	1.08448	0.981299	1.96427	3.27146	1.20185	1.96761	1.33351	2.2452	1.21429	2.60133	1.13059	1.92311	2.85369	0.503571	2.0398	1.52839	0.839604	2.33793	1.17537	2.79216	2.43158	1.32455	4.5656	0.913034	0.977058	2.76395	1.86382	1.25836	2.32035	3.78	1.25235	1.41317	1.6428	1.93182	0.883693	2.21467	1.48514	0.911211	1.06038
ENSG00000103495	MAZ	2.04202	1.51152	0.522048	1.22701	0.855856	0.505839	1.61779	1.21035	1.02681	0.766941	0.999508	1.17898	0.911208	0.484674	0.691789	1.77122	1.24499	0.74036	0.519276	0.663304	0.579877	2.40406	0.360846	1.45725	0.582289	1.35226	0.506568	1.33094	1.34462	2.75613	0.904984	1.81175	1.68647	0.912725	1.14636	0.563289	0.863609	0.866095	0.618939	0.914055	0.850251	0.856205	1.71068	1.64337	0.722579	0.552006	1.43482	0.855054
ENSG00000103549	RNF40	1.18263	1.31768	0.6577	0.820292	0.31263	0.401337	1.2549	0.591462	0.96559	0.653488	1.34557	0.439538	1.05916	0.718149	0.845999	0.881258	0.569668	1.10378	0.591987	0.851508	0.654605	0.952146	0.481035	0.868724	0.864538	0.804511	0.447329	0.968614	0.893933	1.1821	0.809322	0.820968	0.774286	0.441095	0.905121	0.509693	0.929459	0.785635	0.532082	0.729306	0.59453	0.785327	0.721581	1.171	0.824757	0.59453	0.941809	0.38928
ENSG00000103550	KNOP1	2.44698	1.99723	2.75918	3.18843	3.86717	2.50882	7.74068	2.5456	8.84697	2.72565	9.4958	6.44041	3.7708	2.35817	6.35451	5.22317	5.96882	8.41865	3.86843	5.67327	3.31173	5.25751	1.77869	6.93839	3.67006	5.90289	4.59691	2.81602	4.23606	4.60535	5.02704	5.45536	3.07406	2.65084	6.27864	2.73113	4.35162	4.77741	4.53905	6.26107	2.54228	6.31889	7.88469	6.05314	4.68172	2.70669	4.6889	2.03648
ENSG00000103591	AAGAB	1.71594	1.29684	2.60298	10.9192	6.12444	5.05654	4.48031	10.7718	4.33541	3.41706	3.65599	4.85033	5.04191	3.1458	3.39147	2.65395	6.54453	4.45152	2.95575	3.19654	4.37866	2.36008	2.83839	3.60529	3.6235	1.95524	3.00339	4.49595	2.8802	4.43205	3.78276	3.27997	2.01547	4.90944	3.94697	3.01245	4.8891	4.43205	3.1917	6.22503	2.53669	2.90158	2.13008	3.1191	5.32759	2.05357	3.21757	2.94008
ENSG00000103855	CD276	2.43176	1.66324	0.826924	0.977211	0.141303	0.645149	1.06452	3.49559	1.25708	1.40233	0.856407	0.734268	0.892059	0.692311	1.88462	0.768539	0.372783	0.946717	0.455522	0.724987	0.809477	0.595991	0.521716	0.226667	0.882792	0.381404	0.451353	1.28342	0.763029	0.777847	0.885455	0.322341	0.412724	0.673923	1.7543	0.543595	1.01839	0.983893	0.617016	0.379906	0.376214	0.890113	0.467543	0.0253294	0.709912	0.405484	0.487348	0.404231
ENSG00000104131	EIF3J	1.73147	1.20581	3.64083	2.47949	3.37431	2.20432	3.77173	2.62484	2.7717	2.73426	3.49619	4.65497	4.06138	2.12349	3.39925	2.77534	4.86548	2.81597	2.98576	3.33037	2.69627	1.35094	1.35232	3.12208	4.9784	1.37978	3.06726	3.60238	2.51712	2.75801	1.89007	2.30962	1.29801	4.89248	2.86615	3.35365	4.5331	5.09869	3.79309	5.75407	5.85889	2.58298	4.29175	1.86175	5.6984	2.88202	2.52621	0.958546
ENSG00000104147	OIP5	6.70855	2.43682	249.036	326.075	708.549	227.631	335.579	434.6	536.151	208.572	198.059	863.352	459.139	211.569	315.641	333.881	391.584	239.684	209.933	291.787	170.584	225.402	137.52	273.617	277.639	127.217	315.249	381.246	245.841	414.308	577.334	265.06	222.038	422.78	322.362	324.376	138.617	333.066	163.719	333.981	536.581	301.309	639.226	537.539	237.29	260.606	220.943	68.1866
ENSG00000104331	BPNT2	1.35097	1.17528	1.67631	3.38083	2.20446	2.35458	1.43867	6.04729	4.38327	3.5331	1.20567	2.90088	2.96042	2.00368	5.37113	3.87347	4.15728	0.672456	2.97181	1.86367	3.85958	3.39044	4.20886	2.12261	1.99008	5.66604	4.47005	3.6166	3.97898	2.44491	2.42563	5.62509	6.92832	3.37105	4.34415	5.08053	6.83505	3.00986	2.03589	3.57106	2.15752	0.969208	4.51399	2.15527	3.18133	2.996	1.01282	2.72968
ENSG00000104341	LAPTM4B	3.69609	4.00833	14.4138	24.6057	8.30578	17.6974	8.75282	19.4323	13.0566	10.1487	10.924	11.8573	2.47947	11.6885	7.97736	42.0111	16.3498	3.5017	25.4398	5.36889	13.3903	13.2984	13.5992	2.72763	3.02854	24.8759	11.6059	19.8994	17.2124	13.1424	9.30366	24.4223	22.4348	4.8085	6.90777	7.93684	40.1147	3.20115	12.7002	10.2931	6.36948	5.33023	16.9221	23.3411	4.65715	9.00607	23.0989	7.15733
ENSG00000104343	UBE2W	1.60103	1.71594	7.35953	0.753591	2.49735	16.0968	0.645637	2.03904	1.14484	1.05953	1.28872	2.99871	1.52191	2.07804	1.48685	2.16939	1.55811	0.690736	2.51159	0.606892	1.17636	2.4327	3.1394	1.09789	0.859689	1.6545	1.29307	1.1288	1.13287	2.46356	1.01945	3.16989	3.44445	1.30242	0.925205	1.88719	1.70501	0.868492	1.58145	2.63603	1.18586	0.721227	1.28427	0.945271	1.71467	1.57765	1.03793	1.52267
ENSG00000104356	POP1	1.81252	1.28877	23.0594	12.9101	8.11512	11.2266	25.4112	13.9723	25.8745	15.1525	16.5714	14.0438	22.5936	9.09457	13.155	61.8852	37.7001	4.428	42.2641	13.1829	9.31394	29.114	17.5276	15.2599	15.8597	23.6538	23.007	9.21151	21.3734	22.7883	8.83308	13.0481	27.0876	13.6801	13.2513	27.2242	16.5317	14.7635	28.8727	20.0574	14.7213	7.38563	31.0533	46.8966	25.3074	18.0525	14.691	10.9889
ENSG00000104388	RAB2A	1.29325	1.39571	2.64182	1.13176	1.38336	3.23336	0.886581	2.05462	1.47115	1.29258	0.867829	2.11235	0.988734	1.87085	1.56202	1.15506	1.19057	0.668661	2.81788	0.605359	1.48503	1.70434	2.58695	0.702068	0.882759	1.87779	1.70619	1.40989	1.35841	1.3173	0.992961	1.98691	2.37694	1.85555	1.34597	2.00104	2.89923	0.872325	1.0348	1.2218	1.02184	0.362212	0.662265	1.75315	1.86791	1.3173	0.415587	1.29649
ENSG00000104408	EIF3E	1.49796	1.51992	0.414434	1.24029	1.34258	0.7284	0.653503	0.503539	0.80262	0.405289	0.33536	2.03984	0.423679	0.287096	0.630331	0.478471	1.0689	0.098444	1.06846	0.467849	0.342442	0.339616	0.79104	0.50229	0.427422	0.481334	0.6284	0.754188	0.655378	0.378888	0.474916	0.430214	0.380342	0.637805	0.388169	0.783845	0.620905	0.313923	0.669256	0.909236	0.470179	0.328427	0.965869	0.31993	0.653733	0.576136	0.149754	0.407495
ENSG00000104442	ARMC1	2.04061	1.76541	3.49395	4.32373	9.22365	4.47978	2.79497	8.89055	5.29304	3.85742	2.037	12.37	3.68415	4.86856	6.54817	11.4591	7.38645	1.69105	10.4491	2.72338	4.53342	6.41604	8.46369	4.90619	4.33017	5.38968	5.9711	4.78649	5.49997	6.41842	5.28954	7.99303	9.62842	4.90619	3.52013	6.61593	6.20985	3.49325	5.64856	6.44156	5.25671	2.52813	7.28562	6.45694	6.15313	6.18425	1.90583	6.59449
ENSG00000104472	CHRAC1	1.8391	1.43495	1.76997	8.84882	3.5245	1.51208	3.91356	3.72741	4.4004	4.6683	2.29007	4.51943	2.33865	1.5396	3.35035	3.55044	2.51743	0.883611	3.03765	2.68841	1.80338	3.74568	3.25546	1.63737	2.5595	1.78088	4.25553	2.76163	4.18075	3.02246	2.86654	1.65236	4.31916	2.65299	1.74863	1.71794	2.32723	5.2668	5.71048	3.26751	2.34438	2.28203	2.88881	1.88769	2.53628	4.46913	6.90502	2.85879
ENSG00000104522	GFUS	1.72309	2.09652	2.03785	3.66252	3.22483	0.906061	2.787	2.77167	2.31594	1.79566	4.33877	3.24934	2.25847	2.16771	1.95543	3.06906	2.36179	2.29691	2.26268	3.70143	1.956	2.2093	1.98447	0.938957	1.76408	0.74565	1.66233	1.67621	2.22017	1.81027	1.11386	1.31199	1.95977	4.10218	1.88626	2.95778	5.4986	3.41203	3.38662	2.5978	1.41697	1.21726	1.70013	1.05641	3.94111	2.2313	8.02261	0.610533
ENSG00000104529	EEF1D	1	1.26927	0.176183	0.296868	0.187061	0.0892255	0.224639	0.196854	0.28905	0.134906	0.201326	0.271509	0.188329	0.171699	0.193616	0.156802	0.192408	0.153598	0.354839	0.280138	0.187982	0.115977	0.319228	0.0747689	0.106518	0.0653825	0.193095	0.156266	0.25877	0.131084	0.0912478	0.0797373	0.120271	0.181613	0.224212	0.135402	0.232537	0.408664	0.304917	0.248205	0.183423	0.191137	0.12118	0.123129	0.264796	0.244065	0.508017	0.0938706
ENSG00000104549	SQLE	1.9917	1	5.45786	19.2061	3.12121	3.76169	10.9892	4.87755	11.8147	8.96391	5.98676	7.99929	4.28825	12.0084	4.55784	16.4507	3.41026	3.01611	27.903	2.71674	4.5432	14.7062	14.7062	15.3626	4.20822	4.7796	8.56999	10.9244	6.82006	13.3869	6.45131	7.24688	18.5454	2.01896	24.1638	4.83877	11.3009	11.5759	4.10659	6.80095	3.99804	2.17667	21.713	7.99929	5.73314	4.79042	14.5162	9.99806
ENSG00000104660	LEPROTL1	1	1.19748	0.665963	0.425661	2.50968	0.969707	0.650551	1.10289	0.453392	1.12333	0.680913	1.38587	0.403923	0.479757	0.633383	1.14983	1.64281	0.360812	0.525192	0.56219	1.1749	0.659082	0.68425	1.94258	0.909643	1.17726	1.31749	0.959276	1.10328	1.42851	0.912151	1.37099	0.578467	1.36687	0.966893	0.857466	0.686097	0.592026	0.724749	0.911337	0.949552	0.674556	1.84499	1.83047	0.54364	0.949114	0.447791	1.06398
ENSG00000104687	GSR	2.03355	1.57352	1.2567	1.17203	3.10094	4.1518	3.13248	2.16969	1.26951	7.36787	1.23251	1.8731	1.89769	1.44725	1.2979	5.9934	1.82294	1.53322	0.624245	1.15735	1.53994	0.70528	1.62635	2.30493	2.68633	1.44501	2.52482	1.49925	5.0702	1.2979	1.91635	1.7094	0.968288	12.7782	1.90562	4.24217	2.799	2.27222	1.50178	1.9373	1.16537	1.21719	2.26613	2.03091	1.70193	7.81433	1.33041	1.87535
ENSG00000104738	MCM4	8.86426	3.30122	16.4538	23.2402	13.9075	10.2992	9.77666	16.2553	16.6389	11.2822	9.93849	8.95589	10.0777	9.74822	17.3654	42.9126	23.9308	7.14986	26.1779	9.20749	11.3646	28.6754	16.1083	28.8696	10.8161	27.3504	23.5002	46.5961	19.1221	19.4385	23.7871	40.8284	27.5968	16.3792	12.5299	19.6729	24.0548	10.169	18.2258	26.7676	14.9782	12.6825	38.4744	34.8221	18.6154	25.9333	9.24027	23.7848
ENSG00000104774	MAN2B1	1	1.23029	0.525088	0.464823	0.204756	0.338816	0.22342	0.664953	0.175136	0.523461	0.184199	0.11773	0.504445	0.69569	0.259625	0.216545	0.353468	0.78416	0.304475	1.05534	0.407294	0.55321	0.503778	0.205993	0.674768	0.543911	0.293082	0.368882	0.310028	0.318817	0.451917	0.437652	0.419022	0.60798	0.54962	0.500914	0.830804	0.625834	0.356793	0.310604	0.395375	0.82949	0.559219	0.408682	0.874472	0.300549	0.553854	0.907007
ENSG00000104824	HNRNPL	1.25701	1	1.82876	2.03763	1.07442	1.20468	1.80505	1.75477	1.8872	1.414	1.85415	0.830037	1.13139	1.58757	1.4123	1.91058	1.71298	1.33566	1.13621	1.59158	1.16253	2.24862	1.70712	1.78962	2.82164	1.77186	1.42972	1.84115	1.72886	2.20952	2.02735	1.88876	2.17893	1.46498	1.70712	1.60345	1.3775	1.36195	1.55468	1.67419	1.7883	1.51713	2.22263	2.18257	1.63813	1.87212	2.01736	1.50434
ENSG00000104852	SNRNP70	0.534774	0.488693	0.55789	0.784004	0.386594	0.227679	0.55291	0.333633	0.87996	0.653538	0.365086	0.330083	0.323976	0.743713	0.647562	0.948237	0.382002	0.868647	0.594334	0.67915	0.485958	1.10553	0.416609	0.384943	0.393457	0.596157	0.58789	0.751284	0.802403	0.868647	0.87996	0.646503	1.01761	0.731486	0.67915	0.818161	0.615692	0.582621	0.826689	0.374577	0.514646	0.78244	0.849745	0.827446	0.557242	0.589529	0.348934	0.599409
ENSG00000104879	CKM	0.299993	0.356259	0.120665	37.4878	0.120665	3.99467	0.976918	0.120665	1.37681	0.294615	0.272046	0.120665	0.120665	2.14704	0.161564	0.34224	7.53041	0.296243	0.120665	0.63347	0.354145	1.30127	0.221838	0.276116	0.120665	0.766694	0.874747	1.07098	0.276116	2.56568	0.940048	0.640125	0.120665	0.305177	0.277627	0.309833	0.351045	0.120665	0.368927	4.26572	0.120665	3.10566	3.95002	60.3337	0.356988	0.20286	1.04375	0.227781
ENSG00000104884	ERCC2	1.19003	1	4.10323	2.59816	1.49832	1.99853	1.5069	1.48415	3.34247	1.60244	1.27525	2.24203	2.17225	4.18051	2.01096	1.81977	1.80597	2.55189	4.51708	2.94795	3.26762	2.02127	3.08872	2.12445	1.5383	2.23474	9.11643	2.82663	4.47472	1.38658	3.31452	1.63275	0.995431	2.68257	2.05967	11.924	1.39325	3.00301	5.03667	2.27385	3.13127	3.13922	2.59131	1.88737	3.89899	8.59294	3.20494	1.70274
ENSG00000104889	RNASEH2A	4.81989	2.41329	30.425	50.5155	50.593	18.4394	33.3542	38.2294	48.9846	35.7614	31.8796	65.4344	39.8188	27.462	17.3543	60.0797	26.3117	30.2148	35.7156	39.3587	41.4983	81.1702	47.9338	47.1864	74.6251	81.9248	54.8813	53.2391	31.6496	94.1272	65.1209	74.5282	53.9312	29.7742	50.593	43.8622	35.0805	29.1138	21.7688	20.7348	55.3986	36.0158	79.9231	82.1233	29.6585	33.1575	29.1123	106.163
ENSG00000104951	IL4I1	3.06737	3.60001	0.404796	0.226	0.523477	0.210888	0.330886	0.299775	0.453848	0.447125	0.166393	0.173496	1.53346	0.453603	1.17922	0.122173	0.494584	0.264087	1.07814	0.219728	0.735239	0.269621	6.6902	0.32464	0.346494	0.344068	0.324067	1.0187	0.2038	0.203905	0.339592	0.149941	0.284297	0.123455	3.90043	0.230956	0.21532	0.794054	3.89877	0.134942	0.257621	0.140578	0.102084	0.15987	1.84338	0.3202	0.211983	0.155048
ENSG00000104979	C19orf53	1.6358	1.32225	4.24178	5.15207	6.51995	2.4036	4.5472	7.09728	5.83165	6.925	3.37875	8.55471	3.72707	3.2715	2.18497	2.57855	3.01085	3.16404	2.79624	6.62073	5.33247	2.95788	4.66812	1.77837	8.57982	3.1449	3.60903	5.38214	2.42487	3.8114	3.3545	3.18056	2.28647	4.40635	6.62729	4.8045	5.63607	4.12967	4.18393	2.65769	4.9981	3.19729	5.03458	3.30941	4.24178	2.44146	4.11659	1.86727
ENSG00000105011	ASF1B	8.81524	4.27522	78.2658	204.809	72.06	49.2951	140.337	171.682	149.367	75.241	87.9111	49.3985	145.736	70.2784	58.1954	175.134	99.3003	121.994	79.8105	158.444	90.4792	178.158	99.2435	64.9119	181.327	164.864	157.096	136.546	82.7238	170.162	82.4981	201.531	151.859	43.1628	145.678	50.2306	51.4603	118.326	65.4217	109.591	175.907	134.533	71.8895	320.14	126.249	91.7645	119.305	124.274
ENSG00000105058	FAM32A	1.15349	1	2.73331	2.36561	3.81046	2.00765	3.33287	3.69109	3.03993	3.10154	4.32169	4.70749	3.48841	1.8346	1.76508	2.58442	2.75507	3.04946	3.62654	3.44524	2.8971	4.13675	2.54292	2.37809	4.83727	2.48988	2.89475	4.0901	2.54292	3.46155	2.24099	3.51134	3.80414	2.1925	2.56798	3.0058	2.40237	3.42983	2.70952	2.40237	2.69408	3.26247	3.90218	3.15124	4.12629	2.44538	2.26657	1.99892
ENSG00000105171	POP4	1.39474	1.16878	1.66023	1.3827	1.67869	1.08903	1.87271	2.61818	3.18734	1.59215	3.11462	4.10408	3.33273	2.66725	2.14561	1.7722	1.96066	1.86302	2.39375	1.96677	2.10984	1.82455	2.85825	1.73022	4.6499	1.25539	1.68824	2.23737	2.9412	1.94689	2.20235	1.42306	1.63432	2.17747	2.0778	5.23541	3.37603	2.90662	1.71829	1.91101	2.57389	1.39428	2.11857	1.7131	3.33469	4.19189	2.009	1.06914
ENSG00000105176	URI1	1.97247	1.27899	0.695847	0.444819	0.432572	0.808354	0.646695	0.466038	0.905043	0.523269	0.990876	0.551415	0.790013	0.766076	0.78715	0.769927	1.18543	0.575944	0.762004	0.843692	0.702192	0.629126	1.0842	1.09215	1.12515	1.08334	0.832663	0.654329	0.866978	0.640265	0.886632	0.896038	0.578552	0.998423	0.571081	1.06295	0.96704	0.944085	0.937394	0.819712	0.628055	0.55222	1.42057	0.640265	0.760106	1.2884	0.507859	0.842299
ENSG00000105185	PDCD5	1.98756	1.24747	4.42728	3.83009	5.88644	2.24844	3.8596	3.36876	4.92172	4.10649	4.65469	10.2435	6.04597	3.2245	4.94834	3.82051	3.48552	2.17642	3.81959	4.3443	5.07795	3.69728	7.19276	2.7494	10.1488	3.40375	4.53354	5.10867	5.38932	3.27324	4.77241	5.09291	2.43012	5.24281	5.51303	10.9759	5.16414	6.99434	5.92385	2.80926	5.39697	3.45161	5.4662	4.1931	6.65663	10.6847	4.04825	1.68836
ENSG00000105193	RPS16	1.3333	1.22774	1.76532	1.5224	2.76634	1.30802	2.38983	0.865948	1.80617	2.50465	1.70863	2.48638	0.854353	1.33388	2.13824	1.59489	1.90571	1.22401	1.44404	2.90864	1.39341	1.18414	3.33515	1.47715	10.5731	1.23849	2.12529	3.53292	2.93444	1.37715	2.02413	2.74468	1.33798	3.45199	1.99138	2.83062	2.48638	1.85131	1.79876	1.68665	1.31734	1.70512	2.32959	1.43479	2.02413	5.13935	1.75466	1.90291
ENSG00000105197	TIMM50	1.82008	1.38703	1.49826	1.27982	1.21419	0.571141	1.15005	1.09733	1.81909	1.02664	0.960938	1.27897	0.758203	1.11731	1.11061	1.04174	1.2689	1.18069	1.2757	1.46125	1.24094	1.45972	1.78077	1.34269	6.02288	1.47339	1.42438	1.52274	1.58721	1.48829	1.28551	1.53647	1.26359	1.97289	1.31514	2.81665	2.3056	1.54942	1.56577	1.0992	1.22891	1.18521	4.43723	1.4044	1.57	2.78548	1.38527	0.923351
ENSG00000105202	FBL	2.7057	1.31585	1.74487	1.76911	2.17772	1.23516	2.00551	1.00141	1.35652	1.09195	0.763312	1.32042	0.811167	1.23351	2.38751	1.541	2.55793	0.776739	1.12074	1.52587	1.54534	1.29046	3.02891	1.8898	7.303	2.27745	2.36552	2.6709	2.16118	1.16387	2.00035	1.85534	0.975061	2.38751	2.74168	2.2097	1.10195	1.5941	1.99092	1.80485	1.49435	1.80741	3.68675	1.39485	1.79646	3.82815	1.45033	2.31992
ENSG00000105281	SLC1A5	2.23923	1.29504	1.2898	1.88943	1.03843	1.9802	3.38297	1.40694	5.69746	3.43844	3.50509	1.04799	1.82607	7.28366	2.1077	3.37371	0.946649	4.63917	0.557333	2.48186	2.96531	0.965108	2.71966	2.33122	2.31718	2.02285	3.92554	3.33904	5.00772	3.5402	1.76254	1.77946	3.34289	7.71369	2.42722	1.99966	3.9376	2.70032	4.11204	3.88954	2.41624	1.7862	2.88431	0.224691	1.90993	3.45319	3.33836	3.36395
ENSG00000105323	HNRNPUL1	1.30405	1	0.351546	0.181204	0.225556	0.267406	0.298237	0.219473	0.466548	0.214047	0.446989	0.123017	0.19507	0.439125	0.29258	0.350522	0.401795	0.297835	0.305929	0.335643	0.265417	0.645413	0.376197	0.370131	0.16415	0.457967	0.291975	0.389222	0.485975	0.507454	0.249265	0.507807	0.396217	0.267074	0.279209	0.318884	0.275548	0.286927	0.274357	0.320934	0.341774	0.221492	0.334786	0.454547	0.292213	0.56723	0.529479	0.551164
ENSG00000105355	PLIN3	1.47121	1.60103	5.6593	2.16325	3.32451	5.71876	4.59418	2.43697	3.03762	8.08279	4.49176	8.1228	6.56151	3.21035	3.50651	1.009	0.517502	4.71698	6.0858	8.37136	6.33469	0.122061	5.40815	0.161069	5.51313	0.193959	6.38765	2.79141	3.03536	0.210454	2.91256	0.0997457	0.400971	3.53715	7.93794	4.32284	3.12364	3.70082	2.96417	2.28031	9.04674	1.67009	0.432296	0.0309418	4.83192	2.86993	2.63613	0.602309
ENSG00000105364	MRPL4	1.74715	1.20916	6.5446	2.64901	1.97978	2.00381	3.6167	2.10698	2.79564	2.23511	1.95022	2.86697	3.57994	2.59716	1.51042	2.971	2.13119	2.41917	2.44685	4.80219	3.2445	2.40415	3.26793	2.07741	2.45901	3.70171	3.39156	3.63982	2.01783	2.87123	2.465	2.64138	2.06944	3.99385	3.75393	2.85739	6.24947	4.02631	4.73764	1.37434	2.37527	2.37685	3.88239	2.29678	3.94783	2.09807	3.22678	1.03312
ENSG00000105372	RPS19	1.84676	1.38896	2.14945	2.47547	3.87837	2.85409	2.63836	1.21945	3.01868	2.12	3.07697	3.77409	1.11959	3.33043	2.19383	2.74041	4.83904	1.48363	2.61257	4.13732	2.41096	1.95113	4.74916	2.04972	1.315	2.37738	2.39458	3.61462	2.96197	1.87202	3.2362	3.00559	1.37779	4.35446	2.1795	3.76098	2.65487	2.28509	2.96197	3.95674	1.90126	3.2362	3.76098	1.7937	4.37371	5.37407	2.77351	3.40179
ENSG00000105379	ETFB	1.75686	1.51047	6.27928	5.76588	3.73912	9.58416	12.9634	7.3761	6.52709	16.2385	8.13191	4.73976	9.24999	3.55792	8.61451	7.041	6.04662	9.05899	3.57092	13.9858	6.12367	1.87952	10.294	0.0413747	9.49299	1.17621	5.85139	22.2866	3.98475	5.46457	7.60511	8.33524	0.952873	17.1334	8.98049	11.3875	11.4621	7.33564	4.84287	8.434	6.97237	5.1685	2.96534	0.61144	8.16857	9.42216	4.9901	2.19182
ENSG00000105438	KDELR1	1.36983	1.55401	0.687616	0.950156	0.394682	1.12153	1.5327	0.572729	2.06534	1.75633	1.48104	0.66486	0.717932	2.73628	1.47784	0.834552	0.998556	1.18167	0.480642	1.61487	1.36763	1.38209	1.27257	0.595549	0.844985	1.30863	0.768086	1.40622	1.76958	0.850506	1.03312	0.782379	0.758683	1.28727	1.22009	1.18044	2.76556	0.99728	1.0411	1.08877	1.24495	0.841628	1.21884	1.14475	1.21327	1.04617	0.774905	1.26305
ENSG00000105447	GRWD1	1.73989	1.27191	4.75364	3.44071	2.97798	2.00306	4.99569	1.48057	6.32961	4.67817	5.1308	4.26582	2.83188	4.65364	4.76568	6.14027	3.80672	4.22331	2.34548	4.69894	3.78079	3.08807	2.35582	3.41438	3.58982	3.80311	4.00328	5.59335	6.39571	4.01459	5.80839	4.81878	3.892	4.22083	4.9517	5.54851	5.78147	6.70478	4.89966	4.55144	4.49324	3.86149	8.14073	5.47538	6.07345	4.254	2.91585	2.70418
ENSG00000105486	LIG1	1.6888	1.22859	1.23607	1.50787	0.487843	0.87279	1.74256	0.350517	2.04174	0.992458	2.0672	0.759613	0.924511	2.02927	1.27846	2.10662	1.10603	1.69073	0.656755	1.47637	0.575626	2.40946	0.863827	2.35527	0.679035	1.40762	1.62086	2.30759	2.17662	1.62537	3.33429	1.75191	2.18376	1.49275	1.65057	1.23761	1.3648	1.32376	1.62718	1.19047	1.19873	1.01436	2.10584	2.52415	1.5629	1.72984	0.807668	2.24172
ENSG00000105583	WDR83OS	1.17936	1	3.5115	3.9631	4.77273	3.7537	4.49031	6.905	5.01842	5.05779	4.09605	4.77273	5.00889	3.63817	3.06729	3.71996	3.91918	4.20275	3.17851	4.04608	4.81522	6.51785	6.11581	2.71353	6.71429	4.56384	5.05226	6.53938	3.10694	4.17055	3.22102	5.05779	4.17834	3.98283	4.5987	5.15389	5.94404	4.82379	3.79224	4.24568	2.84472	2.85232	4.49941	3.40463	4.70139	2.95869	4.4309	3.22253
ENSG00000105612	DNASE2	1.5042	1.33145	1.76815	2.64306	1.52231	4.28903	5.24359	6.01206	6.43498	6.15808	4.51888	3.32797	1.71074	4.06461	2.3638	1.90084	4.37588	4.61909	1.83121	4.02517	8.19808	2.21076	4.67837	1.1143	2.19669	4.86714	4.60017	1.35667	1.49483	3.09708	6.2394	1.87554	3.03429	3.91557	4.5954	1.62966	5.88848	1.98796	2.19114	1.83409	1.90549	3.71336	1.56327	2.75098	2.04519	1.32309	2.80335	2.37192
ENSG00000105647	PIK3R2	2.61353	1.752	222.159	351.001	54.712	195.208	170.891	253.917	87.6323	99.3942	74.8606	34.5248	228.254	152.187	97.5659	276.514	105.618	195.466	240.113	115.641	268.551	313.093	71.0482	205.708	77.6637	278.597	161.086	162.018	126.05	406.567	146.453	723.786	270.28	77.8749	120.326	154.678	50.9689	219.61	180.962	29.4803	88.4552	212.467	180.744	619.046	231.495	132.015	203.331	231.785
ENSG00000105669	COPE	1.31951	1.14949	2.23849	2.08125	2.45833	2.11793	3.41599	3.68026	3.07666	3.49618	9.11916	3.34476	4.67429	3.02478	1.54647	2.07178	2.58732	3.80538	2.53031	4.59935	4.01557	2.90122	5.12522	1.87322	4.86982	2.1405	2.61687	4.45078	2.59723	2.75123	2.64271	2.3029	1.80259	3.45047	3.48512	3.52272	8.18152	3.62676	2.15773	2.52867	2.4434	1.85276	3.24127	2.5161	4.04878	3.04569	2.73774	1.91536
ENSG00000105671	DDX49	1.53901	1	2.58614	2.51688	1.966	1.2607	2.15886	3.24821	2.75989	1.90445	7.39525	3.02956	3.04706	1.43555	0.821531	2.55368	2.92333	1.55567	1.37461	1.88887	2.1697	2.5004	1.61966	2.09708	2.69288	2.83708	1.57191	2.89562	1.53171	2.56564	1.84327	2.95116	2.17825	2.07417	2.07293	2.72363	2.94492	3.36763	2.07052	1.87399	1.63631	1.60428	5.37834	2.476	2.7959	4.29698	2.13288	1.25658
ENSG00000105676	ARMC6	1.52203	1.1487	1.52897	1.72311	1.15355	0.843941	1.78171	1.27407	1.3317	1.19188	3.60783	1.81607	1.85976	0.996047	0.861966	2.30892	1.74245	0.782206	1.32597	2.3537	1.64841	1.94596	0.987296	1.79678	3.54076	1.37349	1.31894	2.41729	1.39985	1.66649	0.99944	2.9113	1.92874	1.24426	1.36944	1.30145	1.63386	2.78683	1.64541	1.15268	1.65447	1.3341	4.40215	2.2924	1.78668	2.96017	1.75696	0.984682
ENSG00000105677	TMEM147	1.46409	1.37841	2.06949	2.86578	4.97336	1.19992	2.16158	3.58408	2.75945	2.83896	2.30158	3.30952	2.33011	2.48394	2.44636	1.99683	2.13085	1.73155	1.26363	4.16033	3.53455	1.64471	5.98717	0.979148	2.82178	1.10498	3.07666	2.76564	2.78057	1.41531	3.50172	1.45264	1.53076	7.31905	2.64768	3.69269	20.0621	2.69864	2.32591	1.60154	1.37848	2.38227	2.53878	1.53567	3.54709	6.23254	2.20091	1.0514
ENSG00000105699	LSR	4.231	4.04461	1.55306	0.630049	1.01243	1.15402	2.0213	3.15432	2.84104	0.135116	3.64433	0.0853095	0.198728	2.64512	0.248015	0.298005	0.587399	1.99724	0.0161473	1.42527	0.0550976	1.34512	2.02972	0.455566	0.826672	0.452902	0.123463	0.227727	0.187659	0.594225	0.421023	1.28616	1.68257	1.22886	0.0417954	0.235988	1.12899	0.530408	0.0226089	1.03271	0.385055	0.97327	0.0225085	0.602183	0.847196	0.794411	2.26113	0.343687
ENSG00000105732	ZNF574	1.50316	1.3463	3.24588	2.38525	2.21891	2.0204	3.55973	2.38964	4.60507	2.71581	3.89931	1.52774	1.85396	5.49436	3.22443	3.90256	2.99204	3.58292	2.26419	4.77802	2.4208	5.1988	3.45186	2.77281	2.20997	3.36297	3.39359	5.2297	3.88389	5.25284	2.39466	4.6892	4.72277	2.79115	2.88669	2.77384	4.72605	2.55998	2.96121	3.1272	3.18279	2.82997	6.23031	5.09203	4.2278	6.48208	3.00723	4.07209
ENSG00000105738	SIPA1L3	2.1155	1.87384	0.45455	0.131022	0.30917	0.438343	0.41675	0.492868	0.587418	0.0958336	0.611467	0.113877	0.586696	0.503519	0.561075	0.589662	0.295638	1.00674	0.775697	0.354188	0.194746	0.433081	0.462468	0.327204	0.250683	1.28208	0.562411	0.557149	0.401398	0.347565	0.517268	0.578483	1.07171	0.280647	0.517119	0.372661	0.349085	0.866399	0.841213	0.305181	0.279415	0.442014	0.39229	0.404173	1.24533	1.01155	1.14333	0.290434
ENSG00000105778	AVL9	1.57243	1.56699	1.12957	1.25666	1.00299	2.53623	1.33319	1.08299	1.36668	1.43435	2.39963	0.803365	1.12032	2.24016	1.51765	1.49879	1.37058	2.08981	0.806532	0.80093	2.0723	1.51596	1.81194	3.5603	2.03211	2.27704	1.31161	1.5294	1.30984	1.67747	1.00848	1.51328	1.39415	1.61369	0.904109	0.606981	0.720414	0.879878	1.34629	2.35554	0.980418	1.97833	1.00003	1.4696	1.79117	0.795732	0.825784	1.24873
ENSG00000105793	GTPBP10	1.68296	1.46307	1.85939	1.1719	1.97313	1.20383	1.25485	0.893635	1.0879	0.942032	1.17038	2.87639	1.69789	2.58699	1.36097	1.6003	2.77952	2.54524	1.15716	1.2565	2.81498	1.19547	2.83592	1.71488	2.45988	0.997033	1.41908	1.26573	1.72377	1.25233	1.43602	1.67566	1.81572	2.84798	1.02441	1.21412	1.09136	1.28802	2.91333	1.88146	1.63164	1.15716	1.66437	1.23581	1.50068	1.7871	1.49521	1.03856
ENSG00000105829	BET1	1.32317	1.73748	1.76902	2.39366	3.52399	3.53468	3.03695	1.95426	1.79491	3.45834	1.16164	5.89884	2.88934	4.58928	2.88034	2.41796	2.88672	3.22396	2.16394	5.25685	4.19579	1.3835	5.45079	1.5372	3.83808	1.65628	2.45962	3.64693	4.04162	1.16523	3.07837	1.23967	1.26837	5.06042	7.1987	2.18674	2.91889	2.56478	3.53905	2.7407	2.36925	1.68501	3.26638	1.26268	2.58692	4.0645	2.00788	0.868434
ENSG00000105849	POLR1F	1.71	1.45196	14.6928	7.74733	17.5718	12.8752	9.23086	8.80876	9.84393	9.44984	17.1822	14.6822	9.65302	13.6256	9.94537	20.2428	23.0334	9.44677	6.9673	16.3124	15.4793	6.01145	11.8939	9.98234	24.2054	8.18108	17.5362	20.6003	22.1541	10.329	14.3417	7.51563	6.42508	10.5342	14.1412	12.0608	9.48627	10.1744	21.5669	24.9014	13.4168	14.8264	12.4969	7.91683	15.2747	7.4361	8.15868	3.98296
ENSG00000105865	DUS4L	1.91057	1.54328	2.54828	2.21175	2.44005	3.65337	3.32682	1.19106	1.83363	1.33967	0.968743	3.48566	2.86623	3.6976	1.80826	1.99751	2.21019	3.09685	1.4263	1.9306	2.97477	1.19793	2.79715	3.08615	4.5821	1.88667	1.85065	2.08821	2.92702	1.8428	2.45261	1.11229	1.00224	2.09627	2.90915	0.965209	2.37352	2.48127	4.4633	2.16142	1.47539	2.67515	1.97464	1.30319	1.78242	2.25046	2.51002	0.828759
ENSG00000105926	PALS2	2.31177	1.58008	2.5743	1.3845	2.28095	1.79847	1.18481	1.1415	1.57888	1.41542	1.82805	1.67101	2.08126	0.411023	1.7997	2.25641	1.83515	0.511043	1.5493	1.94498	2.55582	2.08598	1.87323	4.45634	2.87909	5.2075	3.72628	1.86343	2.79841	3.73649	2.45393	1.77845	0.385055	1.80758	1.89966	1.49145	1.82871	1.94143	3.03433	2.54355	2.60871	2.61793	3.15141	0.927855	5.00748	1.21412	1.23137	4.50754
ENSG00000105948	TTC26	1.50108	1.51992	2.76404	2.42619	2.12252	3.84762	2.89862	1.76211	2.156	2.1842	0.771945	2.72536	1.82517	3.26592	2.95976	3.16958	4.28932	2.19516	1.30255	1.35682	4.52902	2.70528	2.35959	1.86449	3.84211	1.17349	2.38692	2.42912	2.83758	3.90163	4.02601	3.10634	2.44967	1.16454	2.4819	1.42812	1.19683	1.38319	3.55261	2.64167	1.90457	1.42477	3.80485	2.82794	1.21728	3.16432	1.54087	2.3601
ENSG00000105968	H2AZ2	2.20993	1.83147	1.24845	1.7336	2.74064	1.19581	1.83638	0.92774	2.71999	1.39792	1.84561	2.32885	1.4622	1.88085	1.64918	2.78428	1.43477	2.4154	1.45434	1.54369	2.59867	3.35019	2.16508	2.46785	1.19656	1.92427	3.12342	2.16243	2.18076	2.95022	2.85837	2.45186	4.44115	1.12954	1.24151	1.63232	1.11633	1.35952	1.08977	2.10968	1.5595	2.15276	1.7026	2.64923	1.89389	1.84153	1.47166	2.74615
ENSG00000105983	LMBR1	1.21757	1	0.36819	0.708205	0.148442	0.509404	0.539999	0.331276	0.355986	0.502641	0.373696	0.45654	0.519407	0.91147	0.693705	1.02819	0.612482	0.581241	0.383406	0.578533	0.9707	0.618915	0.738358	0.910627	0.604282	0.536008	0.525464	0.563363	0.635525	0.872379	0.739479	0.841339	0.453361	0.327127	0.649494	0.429778	0.738031	0.53368	0.552273	0.621804	0.320839	0.799752	0.493736	0.723411	0.737837	0.598463	0.494278	0.829224
ENSG00000106003	LFNG	0.656106	1.70645	0.293374	0.0690933	0.161528	0.385245	0.644302	0.694076	0.836293	0.364319	1.57388	0.597102	0.35193	1.63946	1.14076	0.109148	0.314273	4.77148	0.0790956	0.0455409	0.14348	2.06239	1.04443	0.693645	2.35105	0.107537	0.193344	1.97809	1.17056	2.49445	0.0920618	0.572525	3.90747	0.209556	0.692239	0.111282	0.285762	0.096217	0.0575783	1.14008	0.0711645	0.117129	0.433137	0.457784	0.533865	0.282071	0.709288	0.109722
ENSG00000106028	SSBP1	2.12432	1.60882	2.34598	2.517	3.98483	2.51564	2.35737	2.46023	1.63033	2.06997	1.80808	4.08126	2.50994	2.86325	2.14266	2.5287	3.12387	2.26786	1.03212	1.9828	3.08399	1.04524	3.37808	1.51586	3.64812	1.15125	2.18199	1.88615	2.40476	1.94568	2.77044	1.53497	0.81993	2.37269	2.22761	2.38364	1.46091	2.46023	2.53757	2.25724	2.0442	1.05542	2.57017	1.59007	2.44194	2.77117	1.82458	0.730768
ENSG00000106049	HIBADH	1.46003	1.78015	5.42179	3.91464	4.8702	10.7772	6.02829	6.25057	7.96015	6.32536	6.19352	6.57394	6.22006	7.23957	3.83271	4.17303	1.64431	3.92108	3.23414	4.6815	15.0293	1.38761	7.60871	4.42332	4.43835	3.57392	7.65144	8.82985	5.9904	2.35517	5.86526	2.65263	1.46978	7.10712	4.47646	5.97695	6.96029	4.00466	6.681	4.35264	5.14373	4.89328	3.26496	1.90694	5.19184	3.16629	3.93275	1.94511
ENSG00000106052	TAX1BP1	1.33053	1.75443	1.11042	0.668461	2.3159	1.29539	1.46567	2.13294	3.20778	1.16244	1.95774	2.04652	1.16182	2.8256	0.789087	0.916174	0.575134	1.83839	0.783718	0.744883	2.85877	0.621683	2.09157	1.33617	1.18996	0.741097	1.44443	1.33211	1.28055	0.834975	1.42399	0.518663	0.662656	1.37376	0.587976	1.09033	1.21613	1.50324	0.815999	1.62101	1.05233	1.01719	0.992695	0.427782	1.65921	0.582548	1.35957	0.567175
ENSG00000106086	PLEKHA8	1.18838	1.40542	1.267	2.06807	2.26248	2.26322	1.43419	1.43055	1.68369	1.30131	2.36613	1.05234	0.636675	1.95288	0.69534	2.38828	1.83507	1.54116	0.632993	0.947352	2.24859	1.40464	2.27101	1.16533	0.951668	1.68607	1.85596	1.13861	1.85411	2.15036	3.07821	0.642323	0.707341	1.04684	1.25267	1.14438	1.52179	0.798806	1.60973	1.92391	1.54549	2.83001	2.6544	0.295606	0.804658	0.592794	1.593	0.825442
ENSG00000106105	GARS1	1.69232	1.48761	1.263	0.658515	0.910632	1.34871	1.13379	1.00335	1.73584	1.48664	2.3963	0.904981	1.45619	1.54309	0.641993	1.84459	1.14422	0.78727	0.475011	1.02318	1.81439	0.446112	2.24302	1.59172	1.242	1.16289	2.50244	0.904719	0.933056	1.62112	1.05987	0.77555	0.648749	2.65496	0.896275	0.446478	1.66848	0.982533	1.77639	1.40688	1.18581	0.897983	1.14523	1.00558	1.23365	0.652414	0.975198	1.28036
ENSG00000106153	CHCHD2	1.74352	1.46917	159.662	69.9224	95.3112	45.7223	82.3199	104.182	51.672	53.9071	72.5998	205.153	40.1056	190.007	39.8549	58.1628	20.3052	46.5315	19.0826	36.2272	69.9224	31.8463	57.6352	57.6352	57.6352	36.5167	82.3199	29.6085	50.5715	45.7223	74.0035	31.0231	35.2512	49.2896	36.2272	36.8955	60.3176	57.6352	58.1628	31.552	46.5315	42.3926	59.6216	56.8948	39.1525	26.3975	45.6878	27.7916
ENSG00000106244	PDAP1	1.75443	1.23799	5.00047	5.90775	4.3708	3.54616	5.6995	3.83554	4.01098	5.04061	4.39225	5.0826	5.8614	7.04623	4.78926	5.53643	4.28118	7.07007	2.75894	6.43729	8.74929	4.21172	6.25317	4.17688	5.988	3.89783	5.12841	4.54419	6.9063	4.53965	8.70596	7.86102	3.33259	7.39424	5.04061	3.70513	4.56933	3.89783	5.99664	2.91794	4.70389	3.98557	3.59786	4.35819	4.96408	4.81581	5.64662	2.67803
ENSG00000106245	BUD31	1.67249	1.31768	2.43107	5.09016	4.73868	3.2482	3.17655	3.74998	3.58826	4.29897	2.63441	6.38942	3.86813	4.47536	3.32275	4.66013	3.26866	3.32794	1.63759	2.93115	5.99823	3.01695	7.93606	3.88147	4.15031	2.77322	4.08937	2.78663	3.96967	3.21218	4.92432	4.64361	2.59876	5.18343	2.48327	2.88388	3.03665	3.49249	3.80887	3.57429	2.61448	2.80852	3.17027	2.99954	3.6318	3.32089	2.82031	2.37059
ENSG00000106263	EIF3B	1.78139	1.38799	3.53358	3.42732	1.55385	1.7467	3.02108	1.71313	3.03538	2.30426	3.26119	1.38278	3.11996	3.43598	2.38225	3.94866	2.34083	3.2751	1.13084	2.19229	3.40772	1.13252	2.11667	3.28829	2.60898	2.12383	3.15428	2.33698	3.89565	2.06121	3.15428	1.30079	1.35916	3.21594	2.5267	1.25576	1.50956	1.99082	2.53195	2.10718	2.31701	1.62323	3.66181	2.30621	2.70373	1.13336	3.05558	1.59485
ENSG00000106266	SNX8	1.51677	1.47223	2.18012	1.75394	2.00667	3.0852	3.60472	1.46066	4.86569	1.68364	3.20049	5.29409	5.29988	3.48434	2.3412	1.21422	0.647964	6.08549	1.37279	1.24673	3.9085	0.814162	2.30754	0.85354	2.54869	0.598671	3.12485	1.78857	3.64686	0.888471	2.54723	0.467083	0.613519	1.18134	2.86131	1.08609	0.999746	3.02134	2.12598	1.60128	1.87107	2.50077	1.57164	0.860105	5.38971	0.760823	3.20473	0.655988
ENSG00000106268	NUDT1	4.08688	2.04061	8.60685	13.884	14.8036	8.90941	10.7766	7.11763	14.9555	13.2812	12.3051	24.2251	12.3354	12.1236	8.9239	13.409	14.3676	15.484	3.79502	6.67284	15.2341	6.27876	13.2994	9.83738	9.97824	6.27137	13.2599	14.1651	12.5979	14.0303	21.1076	4.87763	4.21181	9.21487	18.2201	5.30909	6.60971	8.23092	8.30481	9.23798	10.2965	4.821	13.7271	7.12076	9.63559	4.02496	9.8845	7.63104
ENSG00000106305	AIMP2	2.25636	1.92252	16.0354	21.8499	17.5374	6.56492	20.9487	26.2952	17.8034	13.7774	26.034	16.7711	19.0758	13.998	11.5636	18.8316	9.52279	20.2452	4.7728	19.7516	16.1655	5.14034	11.3206	19.2574	27.9209	8.2264	13.6719	20.039	14.6761	14.5854	16.8731	11.8931	9.09689	23.427	10.5085	5.48435	18.4686	15.8008	12.115	10.7641	17.7138	16.9071	15.0033	14.7325	22.2231	10.5273	16.0634	7.82136
ENSG00000106355	LSM5	2.44528	1.76174	7.5612	14.3792	28.0331	9.39125	10.7429	9.98569	12.5295	7.28768	12.9704	30.5091	8.0762	13.0592	9.76163	14.9716	17.659	9.05303	4.81859	6.20819	12.4217	7.73081	11.8427	10.8954	14.8731	6.04912	13.365	12.5595	13.3489	4.25008	13.6495	7.08299	7.00011	12.2951	7.44337	10.8732	7.48599	10.7823	11.3054	19.6851	9.72948	11.5372	11.7064	8.10144	13.9607	5.18105	8.94005	4.92752
ENSG00000106367	AP1S1	2.64268	2.51228	4.2785	5.64576	8.86201	8.99576	17.353	9.42523	11.0088	11.4597	4.68471	12.8359	5.7156	8.07335	8.86941	10.2778	3.69922	6.9225	6.81849	11.9535	17.4516	5.16262	13.1149	6.43889	12.6409	5.84805	8.09329	7.55477	11.7894	3.89206	11.3759	5.88996	4.90135	32.4323	15.2899	4.8633	13.8952	4.69129	8.85397	5.96635	7.10214	5.52331	1.98102	3.28912	4.84827	6.43388	8.57262	3.26997
ENSG00000106399	RPA3	2.41162	2.13465	32.1551	31.104	92.9418	64.7965	51.7573	33.781	39.1105	29.0954	55.9431	103.026	33.625	38.1765	24.278	37.8546	127.574	47.1722	15.378	21.9087	38.9285	27.3832	50.1166	27.2178	50.9746	16.1306	54.4937	34.7474	45.918	49.4319	54.5284	24.4548	20.2812	45.0438	36.6666	21.92	14.5866	38.3021	26.0884	55.6033	33.3769	20.6717	35.8992	25.2794	37.5954	19.6442	25.8359	30.1477
ENSG00000106400	ZNHIT1	1.29594	1.457	2.532	2.36763	3.04864	2.57787	2.97422	2.44688	2.24037	2.91161	1.90712	4.40005	2.64808	3.20494	2.4206	2.9764	1.60531	3.22409	1.25609	2.55799	4.16258	1.70255	4.41086	1.64237	2.72765	1.7313	2.02488	1.92929	2.75613	1.5617	2.9764	1.74228	1.72866	4.04773	1.90278	2.29905	3.16195	2.17715	2.36763	1.65159	1.31378	1.72553	1.71973	2.15478	1.97864	2.29489	1.54286	1.30844
ENSG00000106443	PHF14	1.39862	1.38703	0.469938	1.09418	0.449993	0.616497	0.717088	0.589504	0.408028	0.673353	0.745296	0.407476	0.479342	0.558138	0.551284	1.19102	0.699533	0.401742	0.245389	0.531048	0.771992	0.764868	0.655215	1.58009	0.745027	1.56274	0.706933	0.997785	0.853472	1.04005	0.851007	1.24406	1.06574	0.512538	0.580867	0.165007	0.331457	0.851728	0.398262	1.31866	0.540945	1.1307	1.02231	1.36351	1.07889	0.236177	0.831416	0.827341
ENSG00000106460	TMEM106B	2.63353	2.91602	0.762734	1.17572	2.58131	2.25745	1.70731	1.95066	2.46943	1.96177	3.08978	1.72721	2.15547	3.39694	2.10283	2.64748	2.3445	2.08277	1.52407	1.3462	3.53556	1.62599	2.06964	1.52653	2.93119	1.53754	1.96553	1.45168	2.35348	1.70574	1.80082	1.59097	1.29067	2.45899	1.12186	1.64431	1.60058	2.11455	1.98722	1.87829	0.836457	1.74653	0.501758	1.68779	2.62012	1.15997	1.15767	0.856241
ENSG00000106462	EZH2	3.10157	1.69114	3.50088	6.04316	1.70606	1.5465	3.02312	2.64129	3.01207	2.67535	2.01185	3.49645	4.17007	4.90662	4.23476	7.76234	6.45225	4.1214	1.35762	3.91741	3.56644	5.90143	4.36692	4.75339	4.70606	6.4715	4.3779	4.43881	5.40183	8.77656	5.71024	5.88922	7.79378	2.19333	2.99969	2.43031	2.1151	4.70328	3.64725	5.03646	4.5707	4.42915	10.4652	14.26	3.15971	3.54188	5.49	6.02019
ENSG00000106477	CEP41	1.48247	1.56266	0.503457	0.0338885	0.26376	0.446227	0.503575	0.349519	0.25247	0.337196	0.218311	0.499609	0.654987	0.864759	0.486571	0.541953	0.690517	0.337196	0.258506	0.407047	1.21785	1.80827	0.954272	0.986555	1.32988	1.7527	0.596984	0.730957	1.41226	1.94485	0.40394	2.13784	1.92925	0.436002	0.480741	0.254206	0.289062	0.652546	0.583965	0.575084	0.796353	0.301575	0.683721	3.62197	0.487779	0.470054	0.495801	0.685912
ENSG00000106483	SFRP4	1	2.15846	0.00949453	0.297826	0.0882702	0.021611	0.00710319	0.0123318	0.137276	0.0163659	0.0220525	0.00477595	0.0469068	0.00549615	0.0107582	0.0262643	0.0552848	0.00981287	0.721823	0.0482042	0.141074	0.0220955	0.00498675	0.0387063	0.0106438	0.116008	0.0146118	0.00477595	0.61661	0.0254796	13.2422	0.195613	0.0150783	0.00817389	0.0165928	0.105751	0.00477595	0.105751	0.035384	0.0143957	0.0503414	74.761	0.0322785	0.0215468	0.0121967	0.00802924	0.00480171	0.00536294
ENSG00000106484	MEST	1.48144	1	1.11692	1.59872	1.21265	0.898006	0.870874	1.05851	0.597832	0.184436	0.449084	0.372433	0.233973	1.89798	0.441499	0.018994	1.97424	0.975281	1.05121	0.25897	0.950507	2.61	1.40949	1.10186	0.135656	33.6327	0.611662	0.936671	1.38449	7.60893	0.125668	4.99128	4.02459	0.93961	0.268149	3.48963	0.932338	5.45286	0.710945	1.28295	0.186671	0.270719	0.0222276	20.2665	2.95417	0.597586	1.16765	1.6324
ENSG00000106588	PSMA2	1.83528	1.41421	42.9777	42.2392	173	49.7798	53.875	45.3814	91.6966	45.8249	54.3946	142.085	51.2944	45.3387	48.4427	49.7503	76.0352	46.1373	28.4821	34.2357	71.7844	27.2267	76.2865	39.2608	64.4708	28.8085	57.3566	51.6602	47.9078	34.035	75.2298	24.3889	27.9717	45.5243	47.8377	56.7523	30.1713	57.7818	54.474	78.432	45.621	50.9505	44.9512	35.1133	66.9821	48.7506	35.4844	25.1734
ENSG00000106603	COA1	1.60436	1.56917	0.572425	0.787286	1.65923	0.676011	0.794076	0.520772	0.910005	0.761891	1.00973	1.5862	0.54024	0.98543	0.969497	0.879715	0.95753	0.762035	0.421926	0.704187	1.00973	0.474685	1.07755	0.837179	0.926785	0.525884	1.09471	1.3424	1.13317	0.779985	0.879345	0.389915	0.61946	0.866309	0.737156	0.685898	1.18109	0.700675	1.12549	1.3796	0.983616	0.851993	1.44613	0.870059	0.774413	0.898284	0.649518	0.583471
ENSG00000106609	TMEM248	1.2605	1	0.565013	0.694052	0.315534	0.54526	0.56075	0.74785	0.522934	0.737127	0.436719	0.542817	0.791262	1.15297	0.74701	0.744572	0.520058	0.950655	0.353541	0.566256	1.4088	0.494436	0.831035	0.588063	0.888981	0.461266	0.637861	0.677405	1.07143	0.462292	0.781297	0.931511	0.825792	0.396679	0.593038	0.411725	0.53338	0.747486	0.570634	0.738365	0.621857	0.576005	0.46141	0.532523	0.626637	0.560975	0.668752	0.475175
ENSG00000106615	RHEB	1.16151	1.20664	5.07894	5.88025	3.86488	3.14054	7.5782	3.64281	5.76343	5.83809	2.9877	12.0039	7.87758	7.82281	5.90599	7.88396	3.04251	7.48886	4.11659	6.11257	10.5584	5.7363	12.1478	4.01952	12.9549	4.327	8.569	6.90419	9.74524	6.89068	8.0635	4.54863	7.87758	3.67315	4.88805	7.19227	4.7775	8.64098	6.73126	3.40303	5.98887	4.1961	4.11861	4.8148	7.77615	6.27302	5.98281	4.29037
ENSG00000106628	POLD2	2.19162	1.45196	4.16943	4.51048	2.99331	1.65605	3.70987	1.71516	3.15715	2.61929	3.12498	4.261	3.15533	4.29407	3.13311	4.52646	2.25986	2.89874	1.57229	2.98984	5.2812	0.906351	3.19969	3.60472	2.95909	2.43168	5.12136	2.83003	2.96454	1.93583	6.3251	2.91132	1.91472	4.52238	2.87214	2.69999	3.33646	2.70079	3.88691	2.55493	2.7079	3.56197	4.30678	3.15533	4.40925	3.25589	2.23117	2.16382
ENSG00000106631	MYL7	0.551717	0.526316	1.02827	0.936841	0.990236	0.936841	1.16519	1.06839	1.84833	0.936841	0.936841	5.46478	1.86139	0.936841	0.936841	2.90066	0.936841	0.999644	0.936841	0.961595	1.27974	0.936841	0.936841	0.936841	0.936841	1.0129	0.936841	0.936841	1.25624	1.06069	1.08436	3.32772	1.16792	0.936841	0.936841	9.09052	0.936841	3.39882	0.936841	0.936841	0.936841	0.936841	1.1916	1.24995	5.84239	0.936841	0.939089	0.994554
ENSG00000106636	YKT6	1.6144	1.39668	1.91996	1.58449	2.7179	1.53563	2.13667	1.27639	3.03256	1.65622	4.95362	3.67214	2.16674	2.83872	1.9285	1.61209	1.63951	2.15115	1.67566	2.19757	3.53797	1.55011	2.9035	1.53304	1.86456	1.32639	2.25665	1.73547	2.32616	1.4752	2.00414	1.15264	1.09037	1.35794	1.37723	1.09609	1.25951	1.86323	1.53246	2.16927	1.81294	1.87978	1.46931	1.74452	2.75587	1.49727	1.60247	0.860603
ENSG00000106638	TBL2	1.66209	1.72788	0.884812	0.650188	0.609157	0.685805	0.905645	0.565213	0.59931	0.879422	0.561804	0.951766	0.855824	1.99916	0.808463	0.72322	0.803448	0.998801	0.282695	1.31675	1.506	0.424462	0.955874	0.556856	1.45569	0.409366	0.7545	0.714929	0.836188	0.376904	0.885677	0.614701	0.359195	1.23988	0.936336	0.361332	0.945288	0.641109	0.749781	0.467276	1.22635	0.841963	0.436274	0.512424	0.744769	0.776101	0.985397	0.304062
ENSG00000107020	PLGRKT	1.38896	1.41618	5.6621	8.34667	16.02	14.1141	7.26508	7.96641	5.67832	6.64612	44.5883	26.8168	4.13702	3.84637	3.57443	4.67896	15.3323	10.7419	8.05306	5.09307	10.8897	6.04662	13.0133	1.42615	5.3423	6.9851	6.47024	5.37721	2.72676	8.26477	17.0506	15.2786	4.50653	12.6149	4.11401	13.913	8.9261	7.59668	6.1169	8.09035	12.7512	6.19665	9.65339	5.99612	10.1354	15.3365	7.88414	1.94055
ENSG00000107159	CA9	23.3443	5.61389	1.15249	1.11033	0.981543	0.858285	75.7808	3.45179	143.684	26.5496	88.2218	5.05828	47.0421	52.0365	4.31776	1323.2	5.07507	1.06171	4.97813	436.969	0.858285	1.49406	10.125	79.8722	2.69278	233.876	0.858285	2.68798	17.3343	5.19026	0.858285	50.1745	6.50263	287.003	2626.74	5.1417	8.21937	66.3962	0.858285	0.858285	3199.21	1.76853	0.858285	14.9133	82.4392	6.53531	67.6301	2024.07
ENSG00000107223	EDF1	1.21757	1.35566	4.94006	3.74577	4.92465	2.62883	4.54772	4.64376	4.84578	5.32146	4.57202	5.87879	4.9322	4.27264	3.87169	2.4031	3.445	5.94531	4.18872	6.1707	6.92663	4.49106	5.67304	2.14744	9.74464	3.1106	5.28346	5.16825	5.33005	3.86455	2.99754	4.07219	4.06649	5.18365	3.52539	7.49053	4.84578	3.9919	4.1928	4.2903	5.27484	2.49446	2.55772	3.76034	4.28105	4.81894	4.67531	1.6983
ENSG00000107317	PTGDS	0.0965888	0.181621	0.00228368	0.00798566	0.00179002	0.00667914	0.00449061	0.00314375	0.00199492	0.00563591	0.00232086	0.0197554	0.00227548	0.00179872	0.0222702	0.00174703	0.0125949	0.00197975	0.00248448	0.00174703	0.0220828	0.00174703	0.00369516	0.00262618	0.00346841	0.00174703	0.00201535	0.0022204	0.0237743	0.00174703	0.017737	0.00182966	0.00174703	0.00232769	0.00238836	0.0689239	0.00218448	0.00333351	0.00350872	0.00382474	0.00174703	0.00220334	0.0020496	0.00340421	0.00289731	0.00265775	0.00175818	0.00181592
ENSG00000107371	EXOSC3	2.10089	1.33237	2.91912	2.05349	2.1625	1.69233	1.25959	1.6919	2.31548	1.59991	2.44899	3.88111	1.61921	1.59228	1.2165	1.41215	2.72212	0.836889	2.28145	0.937175	1.94738	1.63807	1.58691	1.11935	3.3656	1.46253	3.30533	2.79299	2.04925	2.51277	2.10385	3.39956	2.23862	1.86879	1.63035	2.54316	1.27491	1.43498	4.00222	2.46213	2.64021	1.98974	3.30533	3.13504	1.77428	2.40801	1.4148	0.576237
ENSG00000107554	DNMBP	1	1.15749	1.02605	2.21514	0.772208	2.08873	0.935794	0.717922	1.12471	0.872261	1.07174	0.546958	2.57158	0.722367	1.57006	0.708319	0.0266823	2.19749	2.0977	1.72406	0.902068	1.03306	1.41324	0.967397	4.36717	0.363431	1.77885	2.58368	1.56938	1.22385	1.21656	0.462317	0.600813	1.03011	1.92953	0.952245	0.32122	1.54929	1.50297	1.70488	2.15565	0.814522	1.40932	0.374609	2.56741	1.61066	0.526645	0.858266
ENSG00000107566	ERLIN1	1.68529	1.28788	4.64875	6.38168	7.14492	6.76153	4.11342	6.47503	13.4908	8.08465	5.11583	10.315	13.8007	7.56443	16.9043	7.04543	7.26777	6.76567	10.5428	9.4882	16.5257	4.16247	6.52552	3.58445	13.2957	3.37837	15.0207	8.41729	13.9774	4.3372	11.5777	3.43235	3.55365	6.90908	14.9485	6.10128	2.52946	13.818	6.49534	5.02025	7.74499	9.66515	5.22783	3.35391	15.6686	11.486	6.64941	3.91356
ENSG00000107651	SEC23IP	1.25353	1.40932	1.56362	2.18839	1.30714	1.5109	0.807492	1.60624	1.51868	1.25595	1.99263	0.794121	1.68035	1.56047	2.30369	1.59069	2.41527	1.48995	1.88414	1.59748	1.55556	1.36035	1.53655	1.4623	1.95124	0.748921	1.34385	1.13901	2.71857	1.25595	1.69875	1.14037	0.784413	1.47207	1.64005	0.882726	0.956302	1.92996	1.04851	1.98297	1.46727	1.8119	1.34034	0.934023	1.18465	1.4066	1.38671	1.20235
ENSG00000107789	MINPP1	1.30858	1.37936	9.12711	18.4663	10.1947	14.0455	9.43817	17.8386	23.617	24.0387	19.7043	6.89914	16.1769	6.80804	22.4474	8.6229	14.9288	9.42166	18.2115	19.5845	14.1277	17.1956	9.67151	16.9502	33.3485	11.9128	11.1963	22.2016	27.2281	20.7966	17.3019	12.68	10.5558	11.4839	31.9757	10.2039	6.679	20.5812	10.6914	9.39893	12.5879	25.1548	13.0806	8.64625	16.2151	14.506	12.3171	18.3379
ENSG00000107833	NPM3	4.90414	2.74918	32.194	222.741	69.5009	32.43	19.9835	34.5481	31.3052	27.2977	19.0965	72.7504	35.0061	15.3345	54.1236	40.2222	89.5788	17.8924	30.1754	56.8284	0.699407	17.1274	38.2386	36.7671	69.1856	17.1581	54.6445	66.4467	43.1801	25.6899	71.9981	20.5175	6.75903	93.0796	100.62	29.5328	37.022	69.1589	59.0566	54.6241	33.0365	56.2381	51.6362	9.46888	42.9629	41.4979	31.7392	19.0862
ENSG00000107937	GTPBP4	1.50629	1.25963	2.29874	7.86214	1.68345	1.90095	4.2279	3.62223	3.13492	3.53115	3.62429	4.3691	2.07435	2.559	5.21785	2.64764	8.39769	2.53136	3.16847	5.08166	3.7593	1.1452	6.04689	7.4206	5.7319	2.75462	7.38226	4.49195	3.33508	2.72053	5.97056	1.58615	2.31977	6.33816	3.57179	5.84186	4.54574	2.18136	7.54222	3.06425	8.33702	2.77391	6.44673	2.51495	2.8765	3.99386	3.8561	3.33551
ENSG00000107949	BCCIP	1.73027	1.55617	6.79976	14.3514	10.5603	6.34646	3.77572	6.98436	6.77258	5.54413	3.49367	8.79663	7.19357	3.62495	7.05321	3.92969	9.04767	3.07581	6.22342	4.26804	5.22865	4.41718	4.71404	4.84217	8.04278	2.39423	4.81705	3.87391	9.09532	6.14296	6.04548	3.19143	3.20859	8.50557	6.47992	7.43381	2.91609	7.9773	8.21923	6.2713	5.57075	5.19248	10.0735	2.65734	3.27264	6.90258	9.74486	4.4484
ENSG00000108010	GLRX3	2.26734	1.59328	4.9537	7.63255	7.83927	4.46292	3.78034	4.44662	5.11626	5.2043	6.16428	9.13082	8.74684	5.64958	6.50326	8.05896	7.08812	4.25985	7.37641	5.4705	6.47529	4.1257	5.95558	4.70804	10.1676	2.20921	6.12755	4.58511	8.50625	4.06164	6.97298	3.47315	2.00482	9.91375	6.06455	5.82943	3.72541	6.77529	8.64459	6.00533	5.93363	4.411	6.25767	2.42182	3.83286	6.54059	3.24133	3.32849
ENSG00000108055	SMC3	1.38799	1	5.16231	21.0172	6.03228	6.52866	4.0323	4.6671	7.9502	5.99722	5.2264	4.41138	10.3618	3.28488	7.30704	19.8967	12.8189	6.13696	9.66061	4.89747	7.53085	20.0471	7.91697	15.6035	6.62133	10.6861	11.3307	6.22262	14.0511	13.1538	15.9633	11.8211	8.82687	8.38936	8.29002	9.29309	2.95048	9.16504	5.49564	10.8106	7.82502	9.92569	16.2581	11.0106	8.68084	8.12118	7.49015	16.668
ENSG00000108064	TFAM	2.12579	1.81504	8.22204	12.5605	8.99584	8.3477	9.93291	6.14042	3.20327	4.96965	8.45359	11.6657	7.25111	8.4154	8.39248	5.91708	15.049	5.47321	11.0411	7.9456	5.50141	7.44672	4.35052	10.0178	7.19788	4.69344	8.87143	11.5771	13.2122	8.29001	6.6033	6.66992	5.43224	10.6762	11.0151	7.18388	4.99032	8.65951	10.876	10.5939	6.88641	5.93075	11.5771	4.93758	10.1895	6.57405	9.88399	6.49565
ENSG00000108106	UBE2S	6.76927	2.25012	225.362	145.73	447.393	69.0248	257.425	259.118	364.335	227.728	218.532	566.177	139.369	171.124	187.087	368.919	108.959	113.741	203.175	338.967	294.767	622.607	451.713	403.938	171.124	367.491	395.016	282.69	341.087	557.284	206.674	291.105	241.616	179.923	311.864	329.386	166.102	367.491	365.289	96.1166	98.7397	292.284	350.342	430.637	236.294	251.776	79.8045	152.283
ENSG00000108107	RPL28	1.26576	1.18427	2.91083	1.46163	2.56168	2.05576	2.63308	2.0247	2.1335	1.76325	2.83135	2.33073	1.70178	2.53081	1.24357	1.72291	2.25323	1.2124	1.44235	3.87374	1.96251	1.16477	2.80842	1.96786	1.20957	1.34913	1.55268	3.00123	2.42299	1.43673	1.97066	2.54399	0.925338	2.43327	1.47101	2.23538	1.89919	1.67554	1.98659	1.86592	1.53213	1.7538	1.83295	1.18509	3.81865	3.03795	0.94715	1.95609
ENSG00000108179	PPIF	2.38667	1.264	11.5463	6.7274	4.2617	3.94957	18.3223	2.32674	3.89817	8.5509	5.29546	3.98065	8.38835	3.53328	6.73447	5.58679	10.518	2.41832	11.0131	15.8851	10.3313	4.72121	10.3706	7.51798	6.30361	5.14239	8.19523	11.7153	30.2214	8.77257	2.89415	7.18296	4.69242	22.8793	11.2838	8.64732	12.5641	10.9579	12.7227	3.74838	10.7225	3.35641	9.22403	7.40093	13.2036	20.7917	3.69846	6.06385
ENSG00000108298	RPL19	1.26927	1.26663	1.90965	2.07141	1.12154	2.80465	0.959134	0.730937	0.971298	1.14082	0.760217	1.59471	1.09242	0.714891	1.16947	0.915417	2.07887	0.772158	0.899225	1.31998	1.11295	0.596781	1.42855	1.22414	1.32576	0.905277	1.06124	1.35016	1.09076	0.680048	1.00466	0.910303	0.474588	1.90965	1.46879	0.973945	1.29324	1.7074	1.59939	0.820318	0.79462	2.13844	1.4761	0.675863	1.34256	0.742654	1.00824	1.30922
ENSG00000108344	PSMD3	1.62789	1.29325	4.64254	9.05326	23.4709	3.39202	3.02148	77.6186	3.32978	3.4633	2.32746	2.70534	4.33183	3.23627	3.64275	3.07116	3.00734	3.99202	3.12208	3.52483	3.71871	5.22382	3.50205	3.16627	3.22787	3.69642	3.90581	2.21535	3.43836	4.42001	3.29823	2.33994	2.64269	3.33914	5.05036	2.8791	3.21828	7.20942	5.22382	2.053	1.87162	5.47708	4.58516	1.80458	4.81304	3.77013	5.23879	2.13181
ENSG00000108406	DHX40	1.55941	1.55186	2.06511	1.64151	5.5726	3.18011	1.30212	2.80153	1.56876	1.91353	1.2563	1.58278	1.65063	1.57046	2.28553	1.58801	2.39981	1.53775	2.39466	1.22263	2.76407	4.36829	1.03395	3.04239	1.44699	5.89735	0.968639	1.05137	1.90557	2.69619	3.80934	2.14006	1.81043	1.65262	2.80038	2.17286	1.49673	2.94159	3.07289	4.15503	0.890485	3.28643	2.82342	2.77158	1.80627	1.22795	1.83257	2.21314
ENSG00000108424	KPNB1	1.48555	1.30677	1.3578	1.7068	1.27754	1.15905	0.744398	1.99446	1.17242	0.941192	0.703448	0.660061	1.66864	1.77844	0.976351	1.24169	1.69463	0.940544	1.36779	0.925352	0.948539	1.616	0.855976	1.3177	1.20548	1.46738	1.13931	0.819871	1.19336	1.18525	2.02499	1.39074	0.874884	1.03973	1.60823	0.989889	0.741046	2.02843	1.36101	1.56271	1.39606	2.20199	1.77037	1.61329	1.50604	1.65303	1.63337	1.11837
ENSG00000108439	PNPO	1.56917	1.63694	1.65989	0.824098	0.891093	1.58952	0.68422	2.04007	0.491656	0.408415	0.505523	0.350899	1.28452	0.508549	1.07546	0.769494	1.7901	0.753201	0.981636	1.3154	0.773235	0.591966	0.688203	0.683535	1.33424	1.16518	0.529933	0.501697	0.507617	0.440988	0.274264	0.827311	0.499429	1.64055	1.63329	0.397676	1.76002	1.60203	1.21443	1.12009	0.726015	0.496553	0.578156	1.23185	1.45159	0.946005	1.35231	0.298817
ENSG00000108468	CBX1	2.27521	1.64832	6.84785	9.50498	12.6977	7.14862	4.56843	21.9977	5.14614	3.70281	4.59822	5.6519	9.1232	4.2855	6.3149	5.67242	4.92045	4.40745	7.81103	3.55342	5.13914	17.6659	4.95318	7.33469	5.08676	8.33922	8.35723	3.48551	5.55192	13.2933	12.2374	11.6422	6.00011	2.50495	9.98611	4.39694	2.6094	8.12251	5.86518	6.2637	6.16456	11.3986	9.57775	8.0136	7.42667	7.03073	7.204	6.74307
ENSG00000108559	NUP88	1.23285	1.23285	3.75817	1.16946	3.41557	4.3079	2.40922	1.97382	1.88374	1.61458	2.3767	2.66268	3.65794	1.72988	0.937265	2.3339	2.31133	1.32991	2.28471	1.5119	2.10946	2.3983	2.03103	4.47596	2.75354	3.21103	2.86861	3.48379	1.21116	3.39397	3.21872	1.6397	1.135	4.03141	1.45805	2.29068	1.87299	1.32387	3.47147	3.4378	2.34459	0.89172	4.93666	1.85778	2.28471	3.4748	1.43852	2.65225
ENSG00000108561	C1QBP	2.22376	1.47427	12.956	8.18169	9.9969	10.6576	9.38102	4.63477	6.74897	8.43492	7.58048	12.8667	11.9199	5.82716	4.05063	7.05295	7.8226	4.25536	5.21699	8.61485	7.99917	2.98907	8.55481	9.84803	8.95316	6.30604	13.4158	13.6889	3.17415	5.35452	11.0626	4.49415	2.54786	16.3001	6.07739	9.84179	12.0888	5.34489	17.1607	6.18313	5.14627	2.90942	19.5625	3.94784	10.119	12.7843	6.76011	3.86477
ENSG00000108587	GOSR1	1.3435	1.27103	0.687665	0.866199	0.651076	1.00175	0.861888	0.939845	0.91303	0.754361	1.07596	0.718024	0.746698	1.45118	1.25239	0.795002	1.22742	1.45846	0.764535	0.849192	0.725429	1.74906	0.422783	1.27286	1.01142	0.836089	0.46934	0.527984	0.969239	1.16677	0.901672	0.8806	1.08007	1.393	0.557511	0.693598	1.12516	1.5237	0.871958	1.73017	0.676963	0.6528	1.48313	1.05605	1.21311	0.471346	0.898071	1.03104
ENSG00000108588	CCDC47	1.37173	1.63921	1.6602	1.50542	1.49966	1.5762	1.51176	1.57127	1.6086	1.89868	1.62053	0.94087	2.20726	2.38575	2.23289	1.34367	2.20726	1.80601	1.49739	2.10608	2.75428	1.77625	1.27344	1.70402	3.22397	1.09832	1.17013	1.01013	1.96013	1.11903	1.45574	1.78312	2.06636	2.55827	2.65772	0.89144	2.86183	3.57675	1.23067	2.46926	2.24356	2.03704	1.82653	1.42287	2.25767	1.61787	2.70855	0.95102
ENSG00000108639	SYNGR2	1.37268	1.52309	0.922809	1.41479	0.69406	0.787076	1.12203	1.40424	0.665654	0.695437	2.41734	0.710651	0.5952	3.0168	3.29817	0.271079	0.469111	2.08185	0.434388	2.15731	1.48497	0.663127	1.40817	0.44168	2.33716	0.563851	1.65471	0.492002	0.596431	0.380183	0.684885	0.473276	0.567287	1.12805	1.21836	0.575468	1.57151	2.00256	1.10963	1.10373	0.402305	1.02955	0.405483	0.12516	0.870583	0.539185	3.00815	0.356169
ENSG00000108671	PSMD11	2.49493	1.57789	0.993522	2.50566	1.1653	0.843018	1.30109	1.90304	1.33195	1.41944	0.800063	0.977658	1.58541	1.17647	1.18906	0.905665	1.41719	1.29196	1.21107	1.13974	1.22769	1.88291	0.601058	0.898847	1.77149	1.21579	0.649901	0.684333	1.33751	1.72268	3.52898	0.926767	0.953516	1.43674	0.881941	1.00782	1.12262	2.86685	1.68242	0.877992	0.937975	1.04824	1.85342	1.12641	1.57849	0.694776	1.65368	0.653448
ENSG00000108679	LGALS3BP	1.63127	2.81279	0.340441	0.00365112	0.0141344	0.226437	0.531646	0.0029103	0.631344	0.54522	1.31624	0.198378	0.72502	0.709511	0.707363	0.20112	0.34659	1.31624	0.324544	0.445372	1.16852	0.125289	0.413757	0.236836	1.35782	0.222644	0.397281	0.322046	0.346858	0.152523	0.00353873	0.181706	0.296821	1.06517	0.816947	0.323631	0.50103	0.761355	0.655208	0.197261	0.436271	0.0124007	0.00206779	0.151852	0.464277	0.295574	1.07871	0.175476
ENSG00000108733	PEX12	1.36131	1.27633	2.68359	9.31488	2.57044	4.322	3.9889	6.69991	5.59461	7.75543	3.82991	4.26537	15.4888	4.37132	5.56533	4.83764	8.46913	6.94271	7.45902	7.86069	5.98075	3.65781	1.1271	8.51457	12.4699	4.60231	1.86479	4.80734	4.75846	7.36867	6.99253	6.5095	2.93453	6.98245	7.95086	2.10792	9.89293	10.1632	6.36924	4.42264	5.82981	11.2672	6.00324	3.92511	6.6446	2.81034	6.69027	3.70506
ENSG00000108797	CNTNAP1	0.295044	0.360482	1.77353	4.11197	1.63551	0.598737	0.149909	0.584641	0.736508	6.08376	0.654684	1.81936	7.92551	0.121317	1.55827	3.07454	0.990478	0.0494192	3.44085	0.371617	2.19711	2.15624	0.455914	0.937417	0.482015	2.59802	1.9922	0.616225	2.47543	0.457209	9.80918	0.787404	0.311853	0.0741044	9.06528	1.47867	0.176507	1.67693	3.33365	0.0757424	0.986824	10.7106	1.35351	3.09421	2.44882	0.321334	0.208809	0.402637
ENSG00000108821	COL1A1	3.7218	3.5801	0.0107948	0.00546744	0.0183857	0.00554919	0.0115694	0.0360948	0.00395427	0.0837155	0.0334745	0.00323403	0.0508923	0.0235962	0.01987	0.00510567	0.0103058	0.0374696	0.0501711	0.00490842	0.00584592	0.00576346	0.00928495	0.000652785	0.0130936	0.000556995	0.0114494	0.0112948	0.720756	0.000614392	0.00323284	0.00130776	0.00139831	0.0687524	0.0251507	0.367071	0.0701193	0.0914483	0.00712828	0.0260994	0.807825	0.00535473	0.000475609	0.00114779	0.162209	0.00514165	0.0218723	0.0163722
ENSG00000108826	MRPL27	1.70409	1.63807	4.06241	7.77859	19.8996	3.71429	3.22753	10.7304	3.51868	5.26839	2.97378	9.56948	3.88669	3.23522	4.81848	2.95697	4.74388	3.36172	3.54776	5.88613	2.97059	2.74217	4.06526	2.50548	5.51476	2.213	3.77146	3.68589	2.99359	2.32448	4.02276	2.23255	1.7928	5.1171	5.35616	3.79568	7.80094	6.28318	3.80426	5.7415	4.0993	4.82733	4.76566	4.19927	4.15216	4.78136	4.77065	2.05946
ENSG00000108829	LRRC59	1.80375	1.94531	13.1161	10.2645	19.6727	8.13528	8.10112	24.3672	10.358	11.7887	10.6635	9.8145	22.791	12.2439	9.33499	6.15475	12.1973	11.6551	11.6928	11.9268	13.7907	8.39054	11.8753	9.26833	13.5976	8.69331	8.03266	5.88036	13.7252	7.23098	8.5636	5.82962	5.05128	13.28	12.0132	8.45051	15.1098	26.5692	10.759	10.9365	10.759	8.98271	9.29113	10.2394	13.5284	15.5988	14.4482	4.54082
ENSG00000108883	EFTUD2	1.752	1.41323	1.26134	1.41588	0.356163	0.980876	0.583629	1.00928	0.683227	0.755788	0.471301	0.437018	1.09396	0.779571	0.807251	0.725793	1.22713	0.844946	0.586636	0.701289	0.890202	0.777914	0.636394	1.14607	1.17604	0.755276	0.879702	0.582471	0.819569	0.570908	1.45374	0.518044	0.523796	0.939422	0.934549	0.734479	0.641448	1.28759	1.30666	1.51801	0.913477	1.32719	1.37025	2.20489	1.04418	0.993608	0.925813	0.534765
ENSG00000108924	HLF	0.445964	0.523768	0.00303586	0.0189473	0.00876725	0.0201949	0.00214978	0.00957161	0.00273228	0.00575318	0.00233838	0.00280087	0.00915833	0.0150956	0.00282802	0.44642	0.0321767	0.00567765	0.0060974	0.226879	0.00420397	0.0155954	0.0135488	0.0396292	0.00214978	0.135942	0.0021653	0.00234558	0.0117331	0.00284392	0.00853294	0.0372056	0.0383009	0.0109586	0.00358285	0.0026476	0.0194255	0.0081083	0.00425548	0.0674866	0.0796949	0.00423023	0.0465435	0.00860058	0.0102393	0.00630949	0.00651904	0.123496
ENSG00000108953	YWHAE	1.50525	1.19416	2.38959	1.23628	1.55569	2.71029	2.36401	2.28855	1.88213	1.37149	1.65496	1.88613	2.08661	1.74828	0.785189	1.58384	1.33697	1.16421	1.60319	1.41188	1.52143	1.9746	1.89798	1.93211	1.60896	2.34094	2.41774	2.6194	0.645609	2.28855	1.20653	1.23263	0.880723	1.88613	0.941534	1.61227	1.08383	0.740072	2.32405	1.46347	1.89487	0.587674	2.92317	1.20372	1.96344	2.00034	1.2512	1.51227
ENSG00000108963	DPH1	0.420157	0.416099	1.06876	0.818408	0.485743	0.789171	0.568446	0.717093	0.788896	0.556293	0.595868	0.518007	1.23095	0.69617	0.270961	1.28194	0.380889	0.645798	0.500606	0.458921	0.75383	0.546832	0.371071	0.852302	0.634073	0.854935	0.771273	0.784326	0.240483	0.538679	0.725808	0.433005	0.397209	0.608247	0.419253	0.796132	1.11683	0.483432	1.02608	0.49834	0.329975	0.286328	1.88886	0.469351	0.905586	0.651218	0.660729	0.355257
ENSG00000108984	MAP2K6	1.82008	1.38032	0.708346	1.21946	0.282167	1.38224	0.206206	1.13354	1.04442	1.96679	0.338939	0.596584	0.0470422	0.199827	6.5224	1.51463	7.62155	2.29063	0.402701	2.37834	0.0331145	1.90102	0.119165	7.15692	13.1351	2.53673	0.0425963	1.46623	2.7396	1.66022	2.2452	2.8155	0.35334	1.98185	1.44258	1.11702	1.62295	0.136219	0.494558	0.485515	1.95332	1.45717	4.68243	0.130643	0.0402891	0.685363	0.907037	3.47172
ENSG00000109084	TMEM97	1.66671	1.50004	5.20791	16.4719	5.26134	3.99783	6.8175	4.78416	8.18339	3.53287	3.70089	4.7251	2.98714	13.341	5.4121	7.36099	16.2052	9.24711	6.43281	11.3292	4.88365	15.0313	3.38413	16.0058	11.6351	33.9849	4.55012	19.0834	8.1438	15.3524	8.78742	12.8381	7.31866	7.0473	4.25878	4.76192	14.248	7.71119	4.66782	16.5011	5.21397	8.76295	36.4417	31.3859	4.98135	11.4153	9.4242	22.4321
ENSG00000109133	TMEM33	1.91322	2.06337	1.50471	0.768358	0.752072	1.35217	0.912399	0.96454	0.952436	0.86511	1.56827	0.803369	1.06469	0.881539	0.563402	1.00237	2.47282	0.590369	0.859955	0.682787	0.913023	1.07112	0.665577	1.39931	0.982138	1.34176	0.970819	0.929198	1.25457	1.28382	0.515498	2.42237	1.2917	2.19423	1.02019	0.768358	1.83673	1.40885	1.97712	1.32383	1.15037	0.858534	1.88569	0.500128	0.915672	1.24835	0.509981	0.480199
ENSG00000109519	GRPEL1	1.40153	1.25006	12.4067	3.83752	9.88809	6.94928	7.09764	11.1273	6.42826	6.00575	5.4669	10.3403	8.3917	3.19308	4.2029	4.466	13.4319	3.07203	7.94567	5.10727	5.51824	2.87766	4.59054	7.18191	8.06936	7.13422	7.4736	8.13149	5.04914	4.834	3.53611	5.34508	2.88353	10.6426	8.0109	6.72063	12.295	8.86592	14.0422	6.78492	10.0207	4.74944	6.60806	3.23733	6.25949	5.91105	6.08821	1.17199
ENSG00000109534	GAR1	1.55941	1.77031	12.8858	15.7159	7.33626	11.4955	7.10115	8.9081	8.77841	8.47492	10.5853	10.1505	5.97002	8.8379	11.3421	7.57651	27.2692	4.44557	7.50906	9.32354	4.32017	6.05705	8.13204	6.73903	24.504	4.01211	12.6761	8.3867	12.881	4.69893	7.57819	5.22142	4.12048	9.18151	12.7371	8.95437	4.69375	14.2654	19.0339	15.6296	15.1784	7.76808	19.4411	4.08144	12.0206	11.4237	10.0408	3.00029
ENSG00000109572	CLCN3	1.35943	1.38511	0.839087	0.304338	0.83411	1.30045	0.888626	1.50155	1.14059	0.986529	0.671759	0.497161	0.712291	0.811005	1.75763	0.965618	1.50934	0.903861	0.668227	1.00758	0.562842	1.4761	0.46674	1.0697	1.37139	0.954728	0.694073	1.0318	1.25504	1.15992	0.499624	0.801591	0.986278	1.0643	1.30336	0.422797	0.952947	1.43927	0.76441	1.39132	0.567075	0.670088	1.1641	0.449478	0.702144	0.66782	1.10834	0.38875
ENSG00000109586	GALNT7	2.14058	3.02933	23.3427	2.4829	8.95762	19.6228	13.2887	8.36806	26.2475	6.27008	8.92755	11.8214	10.4382	14.5288	8.88816	4.81182	7.67508	25.4963	9.15419	3.98575	11.3493	6.11634	7.70582	3.14491	34.1583	4.80408	6.33565	9.21769	9.76045	9.20247	3.28199	1.81558	11.1716	10.7561	9.05013	2.71716	11.4844	16.1524	6.36155	21.3884	10.4959	3.31686	1.0657	6.41904	12.3889	8.09457	8.1401	0.134771
ENSG00000109674	NEIL3	2.90593	1.8302	54.8698	41.4227	66.8625	47.5648	41.7636	43.1346	80.3723	83.2026	39.6277	64.9489	64.8843	56.8845	58.8886	0.566413	50.3062	17.0761	47.6683	35.8418	39.4333	38.3869	39.4333	31.15	57.5754	39.0172	84.5187	74.4799	103.374	64.8843	47.6368	38.655	60.9999	126.509	66.8625	218.263	39.8007	112.681	76.31	38.7469	122.909	35.2558	34.5146	92.0586	56.5459	115.947	47.0246	19.0451
ENSG00000109805	NCAPG	6.28974	3.45097	349.257	279.249	545.366	221.334	209.38	202.323	274.749	231.462	221.151	622.87	378.693	185.694	150.738	495.234	417.771	136.404	383.871	164.091	316.868	472.983	180.503	357.235	297.367	301.641	424.898	347.615	303.969	504.428	296.045	321.978	501.48	246.252	246.482	445.669	200.493	381.305	362.37	296.045	816.789	215.641	406.367	435.891	395.443	420.278	342.805	307.079
ENSG00000109861	CTSC	1.64035	1.26751	0.487607	0.10564	0.364522	0.321383	0.392288	0.0757175	0.363005	0.699687	0.210782	0.0155773	0.140793	1.16235	1.53004	0.135888	0.115917	0.431584	0.472161	0.934635	0.164833	0.00211703	0.165922	0.834109	0.594814	0.383597	0.544844	0.613348	0.678124	0.0400204	0.107206	0.127848	0.11666	0.466869	1.07202	0.266847	0.912597	0.341971	0.650734	0.471335	0.521763	0.142109	0.34972	0.357521	0.276631	1.04986	0.764336	0.00171571
ENSG00000109881	CCDC34	4.73709	2.79142	23.664	83.7798	55.2444	23.6545	45.4673	39.9831	53.8761	47.0248	29.9033	88.4411	36.6722	23.1502	38.7286	53.8761	31.3537	24.0475	46.3423	41.0738	32.4373	46.9907	24.2265	62.1764	75.3407	28.307	35.0874	75.7214	46.2072	76.9438	89.2426	89.0207	67.2725	29.6463	46.3583	23.0148	8.81449	41.9722	41.7546	30.1589	42.0617	59.0613	34.3527	244.145	21.8813	45.3622	26.2351	56.7442
ENSG00000109911	ELP4	1.39088	1	0.202076	0.495318	0.221711	0.475859	0.39443	0.334711	0.370339	0.225536	0.161676	0.471534	0.498938	0.32157	0.290066	0.37312	0.928388	0.282142	0.528574	0.279759	0.40211	0.225045	0.300042	0.600477	0.468045	0.293477	0.381218	0.407225	0.342596	0.346329	0.562634	0.496346	0.273894	0.379812	0.42387	0.371696	0.319765	0.624744	0.43827	0.690426	0.6376	0.447091	0.404584	0.605363	0.576606	0.447832	0.27969	0.38091
ENSG00000109917	ZPR1	1.79502	1.44393	2.61644	2.72093	4.56975	1.84207	1.00989	3.49953	1.80755	1.63764	2.51241	2.98573	1.86286	0.948477	1.63348	1.26118	2.59426	1.09994	2.51486	1.16202	2.64047	0.662499	2.55943	2.28763	2.98462	1.1573	3.14229	0.83814	2.59149	1.43865	2.05404	1.06193	1.00531	1.5383	3.28074	0.728127	0.935554	2.35019	1.82159	1.53645	2.70605	2.93861	1.517	1.35419	1.87439	2.50378	1.16688	1.15223
ENSG00000109919	MTCH2	2.93427	1.91587	4.2951	7.22049	6.65868	5.27957	6.64642	9.02989	5.0093	5.4034	3.39475	7.37271	7.68988	4.67123	5.14749	4.61187	8.09462	3.26958	7.18626	6.06832	5.77273	2.84544	4.02396	8.64166	6.58059	4.94512	3.71346	5.13114	5.05118	4.92552	9.2912	5.78177	5.4281	4.48579	5.39486	5.24854	7.72527	3.60409	5.19149	5.37933	6.4406	8.61993	5.10945	5.98552	7.08915	7.08915	3.74925	3.35925
ENSG00000109929	SC5D	1.73267	1.48247	4.04239	5.52091	9.12724	5.31307	2.00869	9.55165	3.7864	2.51467	5.76771	4.2103	5.3201	5.02129	2.57299	6.23749	3.3296	4.17114	5.59452	1.29968	2.27162	13.8034	5.71831	4.11967	2.2814	3.82997	17.4758	7.50339	2.55513	3.41112	3.83201	4.22271	8.36001	2.2673	3.63286	1.46224	3.55206	3.80168	1.77979	7.53686	2.50761	1.44176	3.76785	4.83663	3.01759	3.04319	14.5651	4.58203
ENSG00000110060	PUS3	1.40639	1.35004	6.80013	6.76133	8.35677	7.57546	2.96827	8.78844	6.15315	4.70437	5.16736	2.87956	6.32207	2.34091	5.00887	6.31524	9.94295	2.96827	4.5953	3.81835	3.49296	3.20574	3.80389	9.30285	9.08088	4.40844	5.03997	5.43001	4.8403	9.22864	4.71242	9.43904	9.07659	4.41042	8.11093	2.01713	4.45143	5.56673	6.52794	5.53444	5.71688	9.8187	9.01281	10.3804	5.04651	6.65045	6.96676	5.74112
ENSG00000110063	DCPS	1.53581	1.45599	4.54154	10.8752	6.91271	7.34017	5.75541	8.32765	9.90097	5.34117	4.76819	3.23236	4.80927	3.23779	6.05741	4.98353	7.43357	4.82812	4.88631	4.10024	5.69768	3.26452	4.396	15.7118	3.23122	3.71088	10.7059	5.43034	7.16648	4.61763	9.99076	5.96351	6.45741	6.99349	8.58444	3.6877	26.5589	6.48219	5.43752	7.02508	5.40433	6.33835	4.36461	4.3497	3.04429	8.71319	7.29814	3.82634
ENSG00000110104	CCDC86	2.64634	1.64148	21.2493	24.7726	13.8529	5.31616	10.2222	7.91654	13.1088	8.75073	3.83515	8.27854	10.868	6.38108	8.99863	7.21153	11.5895	4.21469	9.65971	6.88086	9.47679	6.24727	6.02512	7.68117	25.6517	11.7575	16.7643	8.80246	9.65031	10.4543	9.95723	10.7199	10.3067	4.41586	16.4038	7.00327	4.76477	13.0066	14.4225	5.92202	10.7852	15.8325	10.029	8.23747	12.6097	10.17	8.35459	3.98727
ENSG00000110218	PANX1	1.36604	1.20247	14.058	13.4889	22.0909	7.54237	10.6712	16.2683	12.1209	12.5841	19.3429	18.8196	14.5526	8.29851	13.4764	6.83373	7.72268	9.57431	27.0525	12.4184	17.3579	12.1585	8.58052	17.6045	17.8517	8.77954	12.6134	3.63614	16.9543	16.9913	17.5951	17.2238	12.46	5.43898	32.2126	8.80511	3.59703	17.9055	9.40863	9.58441	24.3672	35.6266	8.22632	20.5282	19.0049	9.70404	10.7912	6.9494
ENSG00000110315	RNF141	1.39668	1.16393	1.47885	1.52778	2.56024	3.48224	2.20223	2.71087	1.35409	1.40026	4.48668	2.85246	1.58814	8.02336	2.15661	1.75013	3.17803	5.49837	3.5246	2.56677	1.83713	1.3727	1.34195	3.61147	1.93524	1.36085	3.43882	1.09765	2.21525	2.71645	1.49086	2.09476	2.75783	2.19776	2.02068	1.63861	2.00782	0.984493	1.4374	4.47073	0.90246	3.27088	0.689726	2.3777	1.15637	1.49941	2.68661	2.732
ENSG00000110442	COMMD9	1	1.2201	1.79523	1.86662	2.59269	0.999989	1.85683	2.70457	1.53	1.53182	5.61164	2.67696	2.64782	1.40626	1.34151	1.44908	1.61195	0.879221	2.45036	1.4586	1.26857	0.768305	0.982886	2.34067	1.91686	1.69971	0.997776	2.16592	1.38727	1.84813	1.57067	1.54684	1.97419	1.17838	1.36155	1.69693	2.0074	1.90371	1.34859	2.11883	2.43838	1.90908	1.67571	1.13265	1.56115	1.6989	1.48559	1.16097
ENSG00000110492	MDK	6.00432	9.2151	1.22983	1.00205	1.66988	1.26741	2.55543	1.12747	0.93058	1.44867	1.35051	0.0349168	4.08741	4.13744	8.06006	0.124388	0.733872	4.27603	1.28435	0.0375238	2.62053	3.03148	3.85579	3.98548	0.315888	1.02489	1.27078	5.61276	4.09866	5.82029	0.773981	0.0439956	2.1173	0.332019	0.494735	1.21883	0.0331025	0.884537	2.31803	1.25133	0.589766	1.60324	0.870835	0.622834	1.30755	1.5468	3.4707	4.05814
ENSG00000110536	PTPMT1	1.19168	1.33422	9.87699	26.1514	33.607	6.9285	18.7437	22.3818	15.9204	10.8048	9.06048	18.0671	12.3375	14.7774	13.1941	5.57112	14.7823	8.4875	15.3789	22.0413	13.3556	5.60334	8.12586	15.0207	14.0912	7.98113	11.5156	10.2304	7.919	7.60574	16.4976	8.63182	9.31231	11.0011	12.6498	13.2555	11.6403	6.49004	8.59455	6.13334	12.7407	19.9637	9.57583	11.0035	14.499	17.6649	6.70776	6.09253
ENSG00000110660	SLC35F2	2.80305	3.53816	21.9114	23.8767	18.656	17.1822	12.3579	14.5315	14.0079	10.4293	10.2789	7.76617	6.45683	6.07004	12.9572	7.7996	12.8681	3.67168	6.7359	4.50771	6.8705	5.16899	9.68301	39.5475	9.16495	8.11225	10.8856	7.19865	13.3375	2.80296	18.5768	5.69857	1.14077	7.62889	25.1378	3.07722	10.5675	13.8667	5.55252	7.52469	13.7715	21.3408	12.2185	11.105	15.0155	15.3474	8.03739	6.43739
ENSG00000110696	C11orf58	1.24574	1.15269	1.48627	2.79922	2.44973	1.4066	1.3076	2.04315	1.02819	2.32695	1.60106	3.21689	2.7634	1.86038	2.52577	1.82375	2.78694	1.58807	3.01729	2.71934	2.09233	1.98842	1.68181	3.00929	2.4609	1.91776	1.80809	2.79137	2.83567	3.33815	1.94967	2.66489	2.51037	1.8337	1.99461	1.63284	1.79722	2.79137	2.26497	2.1672	2.86713	2.43049	1.90597	2.6691	2.92879	2.77173	1.93639	2.29665
ENSG00000110700	RPS13	1.20497	1.20497	3.5391	5.77119	5.36908	4.24297	3.64735	2.95379	1.42645	3.88636	2.71694	7.58204	4.30837	2.58216	4.52458	3.66152	9.24243	1.64232	5.22566	5.62279	3.43991	1.11885	5.43736	7.8543	5.73441	2.61394	3.61734	7.31429	4.04249	3.40354	3.70193	4.60645	3.11279	4.58087	4.51029	3.70193	3.9446	4.65827	4.16573	5.88531	4.29127	5.72515	4.61054	3.04998	5.68249	5.66752	2.51149	6.27759
ENSG00000110801	PSMD9	1.39378	1.18099	5.67686	6.17065	7.08212	5.02495	5.50223	5.90295	4.01381	5.30129	4.77397	8.83493	4.82655	3.70662	4.65263	2.60897	4.35102	2.66627	5.28186	6.27593	4.83952	2.83803	5.1961	1.73369	3.57651	2.07564	5.05458	3.95472	2.75751	2.87177	3.66756	2.94744	2.82064	4.93533	3.63139	5.00709	5.66452	5.39166	6.02518	4.13388	4.90895	3.36332	3.15414	2.86714	5.00477	4.71683	3.49498	1.68482
ENSG00000110871	COQ5	1.38415	1.2492	5.14622	7.0442	9.32227	7.71173	5.73489	10.9883	4.44547	4.70239	4.31308	9.52472	6.56405	3.25046	5.50663	2.99679	6.15002	2.88584	5.17991	6.3828	3.94827	4.38624	4.24578	4.46951	4.24702	4.68226	3.61528	4.95605	6.29274	5.31213	8.70791	5.64683	3.89646	8.2714	4.79719	2.13531	6.61968	5.58151	5.93557	5.99405	4.37712	5.13309	4.45388	4.83603	4.51361	5.07989	8.52031	3.87362
ENSG00000110917	MLEC	1.50004	1.82766	3.89299	2.62606	2.21985	5.49234	3.2958	5.42766	3.15332	4.08991	3.20466	2.452	4.59625	3.37685	5.85301	1.45671	6.14352	2.96889	5.30178	3.42437	4.20625	2.62606	2.40088	2.4586	2.01619	2.55135	3.18863	4.31678	5.21139	2.39776	4.31678	3.62924	2.75759	2.64019	3.94617	1.38454	4.76383	4.48684	3.22742	3.18196	2.48239	1.89747	1.57275	3.39747	3.19895	2.44635	5.47655	2.66562
ENSG00000110958	PTGES3	1.8908	1.38896	2.19049	3.02422	3.15441	2.0574	2.5067	3.65897	2.28233	2.73891	1.85154	3.12961	2.81047	1.95746	1.91455	3.01759	3.35031	1.15465	2.57374	1.37449	1.95072	2.11741	2.14186	4.0046	2.72818	3.19918	2.51599	1.97036	1.7691	2.49148	2.13156	3.68196	2.6084	3.53627	2.28959	2.15695	1.40166	2.7173	4.78999	3.68196	2.63503	1.90608	3.73056	2.83582	3.18498	2.5515	3.22986	2.21481
ENSG00000110987	BCL7A	1.87644	1.18591	2.97668	11.8426	2.00827	4.79198	1.24007	4.63073	3.02755	1.70296	1.57753	1.06283	1.25935	3.53359	2.70485	5.39577	3.95991	2.87237	3.54154	2.19201	3.29314	9.5148	1.51455	8.37415	0.752281	9.54903	3.01302	1.16296	1.42062	11.0682	7.39742	14.8341	7.27652	4.28374	4.5578	1.84263	4.18972	0.864476	4.73957	2.95199	1.62971	8.8671	8.6046	20.8241	2.65959	2.48786	4.18626	15.5275
ENSG00000111142	METAP2	1.47121	1.1704	2.55596	2.99153	2.6955	2.06247	1.64413	2.69242	1.7226	2.11385	1.69816	2.11041	2.09597	1.82352	2.12162	2.04713	3.55873	1.14102	2.43107	2.17295	1.61171	1.68471	1.76039	1.42414	1.81203	1.69222	2.02617	3.01985	1.99297	1.82721	2.51367	2.21268	1.67068	3.02497	2.28772	1.82634	1.37023	2.63071	3.23524	2.90617	1.98516	2.16649	2.49286	1.8032	2.79983	2.15449	2.70084	1.48654
ENSG00000111196	MAGOHB	2.674	1.99032	3.71347	2.5263	2.66395	3.75869	6.03778	2.24527	2.60825	2.16663	2.78241	8.19983	4.56102	3.40969	2.64205	2.03199	6.84675	2.71792	2.81135	2.62411	3.31378	3.29647	5.27639	2.41042	2.75978	1.78435	4.14013	4.61404	3.56077	3.14995	2.9404	2.65461	2.77438	3.71106	2.57456	4.20475	2.77575	3.1644	3.26694	5.86509	4.92686	1.49701	3.70487	2.15348	3.40677	4.79035	2.41263	2.1483
ENSG00000111206	FOXM1	14.7844	4.80988	227.588	152.838	95.4118	141.184	254.566	118.061	195.461	107.329	107.699	138.609	245.685	181.383	190.557	192.333	141.49	138.874	167.145	305.285	191.381	339.598	210.387	98.9936	110.659	138.609	235.904	323.16	293.933	399.72	213.517	81.1014	194.751	81.8935	150.188	141.074	126.675	218.628	188.731	156.728	355.896	78.5242	157.758	243.363	264.323	203.428	208.205	156.017
ENSG00000111229	ARPC3	1.24747	1.25614	8.05381	9.6983	12.1536	12.0803	6.09629	13.0292	9.04696	7.37056	7.54813	13.3967	8.01729	6.01003	7.42128	2.95223	7.22113	4.67344	7.51378	7.59147	8.3636	4.75699	9.60185	4.6019	5.80513	4.25023	6.29006	5.42663	4.89906	4.29669	8.90295	4.35364	3.76357	8.30135	6.14335	7.45992	5.36377	7.62295	6.94754	9.64066	6.78605	3.88712	3.63911	5.63445	7.78472	6.50702	7.29203	3.62396
ENSG00000111231	GPN3	1.37459	1	5.27376	8.01127	15.5282	7.66492	4.25784	11.2461	5.30609	4.80681	3.44587	15.7038	6.46479	4.51218	6.97362	4.97804	9.44467	3.36901	6.17293	5.7373	7.10738	5.01429	9.92799	6.48202	7.68266	5.07689	8.72627	5.88583	4.73649	6.34034	13.1152	5.44262	5.83631	9.1528	8.48706	8.49343	5.0275	7.6515	8.69032	9.25125	6.69588	6.43035	10.3302	7.0851	9.5042	7.5887	6.41314	3.74901
ENSG00000111245	MYL2	0.243839	0.2469	0.408973	0.240524	0.254411	0.979425	0.240524	0.240524	0.386721	0.542306	0.240524	1.80825	0.448262	0.240524	0.266578	0.518852	3.66203	0.240524	2.18506	0.608965	0.386692	0.240524	0.302322	0.240524	0.240524	0.240524	0.266251	0.240524	0.240524	0.240524	0.253153	0.240524	0.240524	0.240524	0.240524	0.561801	0.240524	0.240524	0.999595	0.834558	0.60611	0.240524	0.240524	0.240524	1.02179	0.386801	0.241536	0.241536
ENSG00000111247	RAD51AP1	6.69925	2.53327	55.1532	41.8846	90.8291	72.9603	42.1073	38.5131	63.6164	16.3997	30.9804	101.233	52.4648	47.146	39.6834	40.1036	82.7257	36.9868	54.1739	50.4306	33.1595	54.1992	57.4057	33.7312	36.3563	64.7163	79.5384	58.8849	19.1013	61.993	49.6152	30.8607	62.1443	25.9838	45.6614	42.9538	23.044	67.9944	45.6886	61.1328	57.6204	31.5607	70.1637	85.5522	77.4309	52.0265	44.4329	62.3983
ENSG00000111331	OAS3	1.8	1.97383	0.201741	0.0685345	0.0769624	0.132849	0.0991786	0.0105814	0.878173	0.223822	0.786033	0.223511	0.929697	0.166377	0.218363	0.00242942	0.164126	0.140262	0.173918	0.137807	0.138441	0.0578948	0.0501798	0.00482177	0.218823	0.0108462	0.136023	0.0355983	0.0786625	0.0275001	0.0721682	0.0464618	0.0880849	0.328432	0.29993	0.325763	0.0475626	0.23309	0.235482	0.0604546	0.156294	0.0191171	0.00222147	0.0730408	0.184955	0.0659116	0.509704	0.239227
ENSG00000111358	GTF2H3	2.13317	1.35004	3.36211	2.3765	2.45333	4.32882	2.33986	2.70782	2.30571	1.59297	1.85033	3.43859	3.44147	1.6238	2.40636	2.13828	5.64701	1.09299	3.37139	1.08585	2.50068	1.69583	1.66556	3.42138	1.34502	2.23388	2.84579	2.11917	1.84918	1.53615	1.85405	2.53769	1.70825	3.98455	3.23797	3.17469	1.18524	3.39625	4.62412	3.56031	2.34715	1.37981	2.81459	2.52731	3.54398	2.59292	3.13988	1.34437
ENSG00000111445	RFC5	2.94241	1.46409	14.378	21.1548	13.4419	14.1621	7.85376	15.2498	10.7245	8.04157	10.0385	15.2636	11.339	10.0899	9.7915	13.6528	21.277	5.58141	11.8513	9.05556	7.41007	11.3879	6.44732	14.7995	9.06517	17.3434	10.4316	11.3231	12.7275	18.5169	23.4431	20.003	17.4806	10.0242	15.6477	7.56212	9.69249	13.8555	17.4119	22.586	10.7768	8.58042	15.2276	24.1564	11.0081	11.4739	13.2251	15.9364
ENSG00000111481	COPZ1	1.85446	1.6888	0.921601	0.800994	1.03893	1.41125	1.2914	1.31327	0.890266	1.36914	0.615559	1.4665	0.960083	0.551784	0.834393	0.712776	0.908915	0.461655	0.878494	0.422953	0.924012	0.766431	0.798905	1.2483	0.720422	0.809946	0.797809	0.938173	0.68649	0.873544	0.818641	1.11938	0.735799	1.41347	0.698287	0.878882	1.4501	0.733299	0.807584	0.889603	0.548516	0.430884	0.862806	0.999748	1.03793	0.924667	0.678139	0.493585
ENSG00000111530	CAND1	1.68763	1.18345	2.20652	1.63129	1.57379	3.56845	1.88325	2.25257	2.0998	2.11691	1.62303	1.53354	2.16208	1.6268	2.10129	2.51803	4.49161	1.38473	2.47622	1.59496	2.13552	2.90266	1.91441	2.58607	1.13139	4.57414	1.81048	2.29296	2.1029	3.30803	1.97806	4.23305	3.53616	1.7678	2.15799	2.09817	1.3155	2.5534	2.21359	2.74072	1.52779	1.7884	2.72211	2.02905	2.45245	2.03806	2.92367	3.02487
ENSG00000111581	NUP107	1.61328	1.19334	3.76999	5.00967	1.80614	3.91181	2.38431	2.09841	1.83882	2.99857	2.00009	2.88611	3.47129	2.71845	2.72332	2.67598	4.66196	1.53749	2.70437	1.76812	2.52811	2.49226	2.19018	3.03668	2.27178	3.29628	3.61931	4.32518	3.43075	3.1263	3.93192	2.93315	3.01539	2.17912	2.78639	1.91639	1.41382	3.46721	3.9433	4.2991	3.95125	2.53608	3.55296	1.93824	4.37772	2.92758	2.67331	2.55332
ENSG00000111602	TIMELESS	3.04407	1.76174	17.5953	32.701	16.6015	13.7128	10.252	24.6763	18.5566	18.3473	13.9142	11.492	13.4705	20.2718	14.6053	25.1951	21.3726	13.0835	12.1608	6.56135	10.9186	33.9355	7.11917	32.4646	14.4978	45.986	13.0325	17.3665	13.8008	28.4746	31.3058	37.2127	42.8057	12.0243	9.66154	10.0054	8.56145	18.5441	15.9178	18.7584	10.2855	18.2405	20.7896	45.986	13.5646	17.3015	27.2477	25.1728
ENSG00000111605	CPSF6	1.57462	1.24747	1.43638	1.89764	0.80678	1.44566	1.05156	1.10925	1.02431	1.48708	0.934693	0.727047	0.986075	0.968422	1.26072	1.84566	1.94782	0.866242	0.901176	1.0636	1.15559	2.21397	0.788059	1.96342	0.921974	2.08503	1.22263	1.55647	1.25671	2.25186	1.32949	2.32448	2.15063	1.30671	1.01826	0.861831	1.00474	0.892794	1.62016	1.60892	1.07594	1.53824	2.20924	1.56339	1.21375	1.23444	1.30615	2.04491
ENSG00000111615	KRR1	1.98206	1.32409	2.01846	2.88756	1.2432	2.3262	1.41058	1.93637	1.79056	2.85868	1.33366	3.21986	2.34232	1.32694	3.66497	2.2686	3.18436	1.12638	1.55423	2.7104	1.76155	2.19542	1.71001	1.96094	1.07497	3.74378	2.00546	2.51922	1.91078	2.18738	1.03903	2.55747	3.03334	2.87991	1.86793	1.85023	1.63231	2.87031	2.66303	5.93699	2.11503	1.28391	1.97054	1.38982	3.17798	1.56399	2.21699	1.61798
ENSG00000111639	MRPL51	2.13761	1.47836	5.61133	2.52068	5.59462	5.09091	5.54336	3.30945	3.8436	3.58167	2.37151	6.64146	3.36459	3.20434	3.68489	2.22228	5.55084	2.41475	3.08368	3.61072	3.10063	2.4652	6.00301	1.29754	2.32832	1.98627	3.30238	5.86352	2.38931	2.99646	2.81614	1.51033	2.50556	2.51391	3.33967	3.76396	2.70898	3.91297	3.19594	5.16442	4.62222	2.16537	3.54833	2.76415	2.88063	4.11835	2.67366	1.81043
ENSG00000111640	GAPDH	4.65571	2.18859	11.7011	2.65516	2.34196	5.73406	8.32815	5.73406	9.83234	7.936	4.23894	3.5818	10.8564	6.03898	5.46932	5.06945	5.73406	3.82013	6.03898	9.83234	7.936	2.17085	11.7011	1.94305	3.39626	4.75535	2.8402	8.76705	6.77664	3.92123	3.15281	1.81697	2.81569	5.86948	10.8564	4.47086	6.56601	8.76705	6.56601	9.29021	15.3571	2.75	2.98161	5.86948	5.46932	7.02284	5.62913	5.78114
ENSG00000111642	CHD4	1.35004	1.27015	0.15164	0.122224	0.0508164	0.134414	0.181111	0.0738389	0.0687735	0.127223	0.10886	0.0380392	0.148256	0.176785	0.106535	0.211616	0.1276	0.105744	0.0925489	0.130191	0.11175	0.247326	0.141635	0.20583	0.119997	0.18744	0.0961722	0.232678	0.242188	0.198079	0.11478	0.136	0.184925	0.109522	0.136289	0.0958546	0.110512	0.11978	0.117754	0.250432	0.135297	0.114011	0.271105	0.256246	0.118434	0.152243	0.1548	0.115049
ENSG00000111665	CDCA3	8.29936	3.20872	59.7907	26.4452	43.9688	52.8366	41.6073	26.5258	41.5635	24.3543	13.5335	70.337	51.6794	41.1668	24.1937	29.2811	31.2809	22.8906	38.6386	34.5009	32.8734	40.6458	47.6161	14.034	29.9647	16.5108	50.7809	50.4356	30.491	45.9777	34.0281	16.6583	44.4409	21.9834	32.862	34.3637	20.0879	39.6644	29.6367	45.8186	68.9277	17.4482	36.3591	30.6507	34.7509	39.2598	24.229	37.0876
ENSG00000111667	USP5	2.08493	1.33053	4.57273	2.64177	1.50914	3.21429	6.91342	2.55123	2.84151	3.15065	2.19457	1.9861	6.214	3.45415	4.08009	2.90494	3.12444	3.97428	2.70138	3.85365	3.2114	2.93637	5.0705	2.46089	1.94727	2.89451	2.85524	5.1668	2.59813	3.31737	5.30067	2.00951	2.60836	3.45415	3.65836	2.99059	2.68389	3.95902	3.2712	3.83642	3.29926	2.15408	4.11813	3.44502	4.00428	4.0482	2.6128	2.75079
ENSG00000111711	GOLT1B	1.56591	1.2466	4.90251	1.50354	4.63938	9.83418	4.16007	2.66188	2.93747	3.47096	3.88251	9.238	6.84155	5.45229	3.50136	1.62638	6.23066	2.65051	6.13846	3.16503	5.84597	2.53886	9.59001	1.5361	2.45346	4.12654	3.45751	5.03131	3.65517	3.70117	2.54916	1.59219	3.50049	2.49707	4.81787	4.19579	4.16007	4.98314	4.00921	5.87903	4.13176	1.88592	3.01536	1.74076	4.58795	6.03175	1.03032	2.52318
ENSG00000111786	SRSF9	1.58777	1	3.83421	7.35904	3.527	3.36159	2.98805	5.65718	3.53764	2.91318	2.21401	2.57087	2.62631	2.37087	2.88923	1.82288	3.04097	1.72156	2.83847	2.95298	2.55987	2.86474	3.33671	2.10037	1.695	2.8565	2.63515	3.96269	2.59973	3.51432	3.88237	3.85727	2.83254	2.5005	3.2559	2.40481	2.36918	3.16574	4.25655	2.57905	2.53181	2.54226	3.05817	3.41988	2.91074	2.65595	6.78348	2.888
ENSG00000111843	TMEM14C	1.19251	1.36888	4.86765	7.53954	27.0643	3.45437	6.68092	6.7887	3.92774	3.76436	2.89238	22.5262	8.15836	4.9335	3.14958	2.46314	2.20617	4.59592	5.2643	6.52003	7.05843	3.07419	6.95695	4.31083	7.01656	1.32269	7.46702	4.45737	9.14489	5.17993	6.54578	3.21389	4.24771	5.01735	3.86454	10.5244	4.95791	10.2908	5.7267	1.9065	9.46564	5.75338	3.28843	2.98477	12.8258	7.67712	3.89619	2.36641
ENSG00000111845	PAK1IP1	2.35871	1.60103	53.4614	115.144	191.543	41.4919	60.666	84.5415	57.8119	37.6637	38.7088	147.896	80.3998	77.4705	36.6717	61.3982	108.014	53.38	38.4466	60.2688	75.9382	51.3582	86.6802	111.695	140.54	46.089	76.6382	51.0028	79.7675	87.2929	73.4681	52.9445	86.576	40.2198	53.8027	105.404	37.9228	105.245	93.5878	56.3642	95.7382	106.04	108.679	62.8602	114.141	89.5102	101.807	41.8466
ENSG00000111875	ASF1A	1.55833	1.20581	6.69786	14.2872	13.7353	7.98156	13.8624	9.87257	6.13263	18.7732	12.561	11.4017	19.586	11.3328	13.8399	16.7119	57.8322	14.5234	8.06708	5.03875	5.61734	32.713	9.20574	16.2566	15.1897	27.2485	19.1884	17.9926	19.0482	14.8169	14.5234	20.7901	34.7676	26.8874	8.58088	21.6339	4.34266	10.165	22.3925	19.8795	19.1159	15.0784	19.541	28.6963	6.73881	25.1082	21.2691	16.5695
ENSG00000111879	FAM184A	0.213159	0.444113	0.126789	2.05573	1.47175	0.0367438	0.0575458	0.581669	0.117529	0.0668385	0.168511	0.0288492	0.0850094	0.481335	0.0430585	0.648045	1.49888	0.313469	0.140362	0.0356553	0.497751	1.67193	0.496278	3.79759	0.0291457	2.99527	0.534355	0.0156283	0.367741	0.813804	1.12446	1.08001	2.038	0.512255	0.034614	0.161807	0.214083	0.258441	0.610217	1.90981	0.290736	1.5128	2.43011	3.71339	0.0398573	0.166037	1.35387	2.11627
ENSG00000112029	FBXO5	2.38833	1.45498	56.2881	80.8091	117.42	53.3407	28.3078	58.5989	94.6513	46.6693	42.9883	103.333	99.9536	56.2246	64.6633	129.496	70.5976	55.0971	63.2747	26.9644	86.4226	163.269	76.1245	105.982	77.1012	123.874	151.019	66.8899	59.6166	93.6835	81.3838	72.7431	69.4623	35.9747	49.7247	110.205	15.1104	54.3132	46.9934	96.3651	153.456	56.9791	177.441	167.805	87.9957	70.9971	94.8473	110.912
ENSG00000112110	MRPL18	1.86348	1.3435	4.74868	4.63015	7.23073	4.01965	2.8241	4.72512	6.10411	4.06537	3.79251	11.8269	5.56026	4.14061	4.24623	3.60619	5.54108	2.98331	3.03034	2.72127	4.22736	3.92852	8.02361	5.66267	3.91361	3.3742	5.0819	3.02917	2.67674	2.59832	5.24621	2.55666	4.36297	4.10238	3.15037	5.95457	1.71699	2.69268	2.36246	5.59611	3.88822	1.89937	7.36558	4.04377	4.41971	3.83385	5.29894	3.2294
ENSG00000112118	MCM3	2.40494	1.54649	4.73162	11.1129	5.39493	2.89592	6.53005	7.21659	3.55123	5.11901	4.90569	3.86457	7.16445	7.72122	5.68116	10.1421	10.4278	11.5982	3.47926	5.58015	3.77087	8.56212	3.90345	13.3321	10.8094	10.7903	8.21721	9.15126	5.52288	12.6413	9.58267	10.0144	10.2494	3.27619	4.85437	6.93736	6.15059	7.71052	5.92018	7.17323	7.87006	7.82292	10.0144	18.3675	4.52816	6.87638	10.0447	11.0766
ENSG00000112167	SAYSD1	1	1.34723	2.05194	7.0092	11.2608	2.66674	3.5052	7.01471	4.15059	2.84257	1.6846	3.28414	2.67162	4.63773	4.60074	4.74501	3.62538	5.1738	1.59008	4.56853	3.13695	7.18083	2.37961	6.30337	6.9433	4.67001	4.22163	2.01721	2.9012	4.93451	3.55621	6.64038	9.45631	3.13861	2.77691	4.4998	2.23353	2.83444	2.00036	2.05678	3.01662	7.8998	3.69442	0.653786	1.54541	3.3985	4.13803	4.57019
ENSG00000112183	RBM24	0.63244	0.620714	3.76473	0.440388	0.518968	0.867432	1.25935	0.255191	8.33563	12.6153	0.22769	38.5146	11.0487	0.194794	5.45363	0.700512	1.10656	0.202224	11.7411	0.203617	18.2457	2.66803	10.2301	0.264909	11.674	17.5503	30.2443	0.751381	16.9718	18.2074	2.09313	1.65991	0.208008	0.370738	0.272591	10.7869	0.204883	3.39156	18.494	0.187375	0.455564	74.1148	0.246851	7.41053	5.34394	2.54988	0.188841	146.498
ENSG00000112234	FBXL4	1.33978	1	2.45638	2.48138	2.76189	4.57624	2.32883	1.79965	0.864237	2.05214	1.72441	1.92695	2.84285	1.98622	2.7558	2.95156	5.61314	2.02436	2.08985	1.7326	3.68533	3.2248	2.16502	3.55614	1.64924	6.3172	3.58007	2.21692	2.21692	2.80223	2.94909	3.28102	7.37712	2.55747	1.91951	3.03828	2.54531	2.00781	5.03133	2.86492	2.06636	1.94684	4.13973	3.36617	1.8265	3.58481	1.88053	4.52244
ENSG00000112237	CCNC	1.76908	1.3632	1.76602	1.43713	4.54333	1.85052	1.55566	1.75918	0.661102	0.912026	1.01221	3.31533	1.83439	1.29376	1.108	1.84472	3.11619	1.31862	1.4544	0.670441	1.26196	1.29112	2.43995	2.07936	1.06072	1.64213	0.964488	0.694939	0.848164	1.03835	1.21912	0.732442	1.63071	2.15301	0.777317	2.52412	1.29849	1.08758	2.08742	3.6374	1.23496	0.940323	1.44686	1.17671	2.08988	1.5197	1.42182	1.32035
ENSG00000112242	E2F3	1.47734	1.41421	12.0822	26.5594	24.9385	11.6441	18.6436	15.0215	14.047	15.3363	6.73343	12.2087	18.8182	22.0752	11.111	24.274	36.0795	24.996	6.01785	20.3514	13.9692	27.8624	19.8385	37.7773	19.7636	27.3895	19.5869	18.7938	22.1435	35.6287	20.6156	27.4086	56.7842	11.6246	10.1167	21.1559	5.42226	22.3722	14.9704	22.06	23.4358	75.9516	60.8854	28.6506	15.573	24.9385	31.1828	24.8579
ENSG00000112249	ASCC3	1.45902	1.32777	2.00608	1.13647	1.58453	1.90012	1.25735	0.978474	0.988845	1.61425	1.91288	1.5053	2.54771	2.639	1.8086	3.26554	5.65175	2.18101	3.72209	1.50874	2.75528	2.06976	3.15232	2.24999	1.09075	2.74327	1.40416	1.21192	1.50244	0.949285	2.01039	1.33417	3.25717	2.43583	1.51954	3.57579	2.02424	2.29497	4.24172	8.19979	2.68396	0.864256	1.7074	2.53548	3.96978	2.25692	3.93349	1.55932
ENSG00000112304	ACOT13	1.59549	1.74231	3.68064	14.8005	56.4552	5.90255	16.686	26.4973	5.96638	12.842	2.81167	25.7559	4.06286	10.9302	11.1242	6.14801	10.0457	10.9787	1.84714	10.118	6.84771	6.56344	10.9787	5.84609	11.7777	7.176	7.79452	6.47971	14.3193	15.0534	15.0534	9.49132	7.20328	26.9715	9.0906	12.9438	9.19893	8.17064	7.39586	6.92621	6.6553	39.6701	4.37583	6.38861	4.03125	15.9859	9.78191	4.6567
ENSG00000112308	C6orf62	1	1.16151	1.12048	1.42348	2.15547	1.30971	1.83172	2.10273	2.13279	1.88602	1.5503	1.75036	2.74593	3.15439	2.00933	2.17489	2.80275	3.10993	1.45901	2.24823	1.49929	1.94135	1.78631	2.61277	2.67586	1.97429	2.48219	1.33299	2.46872	3.90316	1.38448	2.58897	3.46112	1.48286	0.920594	2.27167	1.23596	1.91214	2.25301	2.29937	3.9585	6.14644	0.939479	2.19215	1.73442	1.97094	2.80779	2.6678
ENSG00000112357	PEX7	1.3333	1.2033	2.30324	6.64679	5.64495	3.67785	4.08039	5.37802	3.26324	3.12498	2.61078	3.49514	3.82588	3.86373	3.21333	2.83972	8.90365	3.22336	1.87132	2.35039	2.31471	4.11359	5.20384	3.63194	3.62122	4.19895	3.69305	2.35149	2.08638	3.01802	5.61613	1.79652	2.20427	6.54949	3.65982	2.16209	3.25084	2.67737	4.01224	4.15069	3.16549	3.8071	3.3018	3.31325	2.56343	2.25274	6.22284	2.84148
ENSG00000112365	ZBTB24	1.18838	1	8.06096	9.93932	8.84487	6.68888	6.87565	5.441	3.7615	6.9348	4.80717	7.02119	9.86538	6.20898	7.70879	12.8225	20.4352	5.04518	5.61995	5.43309	8.6448	11.5972	6.27119	14.9054	4.05437	14.9213	8.37143	6.5515	6.02584	6.081	9.45721	8.72678	20.7435	5.90941	6.00071	10.2161	2.47324	5.02126	12.2146	12.3319	7.09933	9.36499	13.0571	8.06963	9.50134	7.25828	8.92155	10.8732
ENSG00000112473	SLC39A7	1.21841	1.67597	1.81582	2.97653	1.78577	2.56112	3.12423	4.64375	2.42895	3.04822	4.68487	2.27238	3.27597	6.73698	3.69936	1.14179	2.75523	5.13309	1.19881	3.48394	3.67618	2.23377	3.56063	1.41787	3.63904	1.53217	2.37415	3.31737	4.10003	3.16699	2.94802	2.00459	2.96086	1.7093	2.63226	2.82307	10.0896	2.81451	0.967281	2.09246	3.7352	3.10356	1.54842	2.39197	1.69183	2.82307	6.44531	1.62369
ENSG00000112514	CUTA	1	1.2544	0.525688	2.69028	2.26804	0.739643	1.38855	1.43253	0.808061	1.11269	1.22188	2.3525	1.88346	0.791032	1.26325	1.22777	0.951304	1.26948	0.695697	1.77602	3.41292	1.71841	1.70757	1.56382	1.99656	0.826717	1.51663	1.10133	1.83724	1.95055	1.4832	2.3525	1.0897	0.95055	0.986681	2.69229	3.10225	1.35328	1.39793	0.597464	3.20582	1.62417	1.91785	2.00069	1.41323	1.65424	0.925765	1.00178
ENSG00000112578	BYSL	3.12315	2.20381	14.3057	16.4592	15.4415	7.56513	13.0997	11.2137	8.36739	15.8767	5.33961	14.4035	11.8859	10.8761	12.8349	10.5599	15.5634	12.718	5.92705	17.8004	11.4191	6.84673	12.4262	16.876	26.033	10.2238	16.8708	11.4622	10.9223	19.9701	10.6271	7.69906	9.88645	9.71096	10.696	16.4189	10.2306	14.7642	13.5725	12.9444	17.3164	17.4479	23.8452	13.8096	13.9768	16.0398	14.7549	7.18493
ENSG00000112655	PTK7	1.51257	1.51782	0.380463	0.657813	0.367178	0.390239	0.54838	0.931441	0.504414	0.0598238	0.239684	0.197857	0.239528	0.979201	0.720125	0.459222	0.482119	1.09836	0.249657	0.0738228	0.554226	0.556584	0.425169	0.613162	0.00809871	0.354441	0.260093	0.21866	0.0290214	0.566519	0.632795	0.478111	0.112826	0.0403719	0.259503	0.490787	0.01277	0.142548	0.398985	0.232403	0.448847	0.832393	0.316483	2.08851	0.293751	0.461588	0.926354	0.865245
ENSG00000112667	DNPH1	1.72788	1.66555	3.68278	43.9418	17.5737	1.77196	8.32612	15.9657	2.21508	14.8913	4.37207	11.6197	2.41519	7.77422	11.2145	8.18865	3.63539	15.4991	4.82407	27.518	20.5471	3.50947	13.878	7.47203	16.7751	3.01737	16.7047	8.04709	3.3491	5.84663	32.2737	8.30824	3.59436	20.4701	14.7881	16.4358	31.9495	9.66844	10.5819	1.70858	9.06388	10.7868	9.52843	15.6674	10.1711	8.20211	10.852	4.08743
ENSG00000112695	COX7A2	1.74352	1.53688	4.61033	3.91831	19.0071	6.37172	6.98208	9.66263	3.78135	8.18138	7.00316	21.424	4.86608	3.98342	8.00788	4.793	10.9791	4.7578	2.92052	4.55258	5.86215	8.43337	10.8564	9.13523	8.72556	5.41107	5.24922	5.42584	7.40623	9.72616	6.04969	4.8785	6.38643	7.23298	4.03405	9.23338	14.5214	4.47365	6.23185	14.7076	5.73885	5.11992	4.45815	8.12739	5.43897	7.96301	7.63726	5.89311
ENSG00000112699	GMDS	1.66209	2.07484	2.94236	2.71294	0.765143	2.21879	2.96404	1.77856	1.12898	1.56263	1.16058	1.41096	1.06469	4.73343	1.19733	3.9919	2.59309	5.67595	1.54079	2.07428	1.81394	2.21407	6.31898	2.76484	3.06662	5.44159	2.14265	1.23269	1.72168	6.193	2.17696	4.73101	11.8654	4.87771	2.67449	1.82476	11.183	1.80034	2.16984	5.96194	2.22481	2.52919	2.30921	4.20294	1.55258	3.58336	3.40432	1.76781
ENSG00000112742	TTK	8.24203	2.87388	117.279	153.542	171.946	160.625	79.8975	82.6476	77.046	64.904	110.004	221.929	167.876	94.9427	90.4571	142.96	184.642	52.6651	104.865	33.938	89.5308	186.6	138.384	179.686	150.609	135.915	135.302	87.6947	130.918	207.864	209.716	69.8144	149.064	71.9154	68.347	262.633	41.2637	65.6183	87.7582	220.432	139.828	51.7171	136.234	134.607	122.113	185.868	119.753	125.582
ENSG00000112977	DAP	1.17609	1.71832	1.11093	0.98199	2.72566	1.93468	4.34285	1.58624	2.45016	1.6375	3.5586	2.48383	2.71133	2.51869	1.41195	0.638169	0.613161	3.07656	3.98456	3.14672	2.48867	1.36058	2.35784	1.17227	3.32938	2.41253	2.53723	2.77491	1.92044	0.981545	0.824711	2.20705	1.42902	1.9316	1.31238	2.23707	3.85877	2.33448	1.781	1.56581	1.49166	0.579565	0.481494	0.745337	1.39967	1.41863	3.07935	1.23823
ENSG00000112984	KIF20A	8.46201	4.53782	504.133	208.841	459.549	363.065	439.811	490.873	412.893	402.506	184.115	581.16	698.658	264.867	255.193	588.006	304.069	226.595	516.267	473.895	480.789	274.583	479.212	172.889	634.146	178.509	495.611	514.113	391.745	405.65	812.39	131.644	614.813	365.473	263.552	564.178	242.328	473.895	298.057	608.08	952.46	270.515	317.195	405.27	611.501	487.856	342.194	288.497
ENSG00000112996	MRPS30	2.45207	1.65405	3.62761	19.5126	4.07291	3.85012	5.90325	2.35376	4.32373	2.07972	3.64721	3.8973	3.7498	3.11257	2.99172	2.35464	3.81775	1.48798	4.24786	3.09118	3.23237	2.80346	2.6429	2.63268	5.56143	9.76219	2.70093	6.02671	2.69905	4.341	2.49262	4.33447	2.33054	6.08603	2.10398	4.21939	10.073	3.52765	6.23412	5.32301	2.29477	2.31071	3.92734	2.82412	2.23336	2.75874	2.42815	2.04164
ENSG00000113013	HSPA9	1.26488	1.23542	1.88859	1.48698	1.10154	1.00963	1.29692	1.8693	1.66723	2.56172	1.06077	1.36341	1.54377	0.905342	1.6918	1.78847	1.87218	0.942507	1.48109	2.62831	2.25197	0.646574	1.46902	1.06127	2.7062	0.792808	1.57723	1.79704	1.82269	1.12336	1.96449	1.06522	1.67251	3.34719	1.60468	1.01517	4.5203	1.71445	3.08141	1.55831	1.53062	1.0068	1.40929	2.07306	1.89317	1.35701	1.6227	1.25462
ENSG00000113108	APBB3	0.227352	0.244855	0.0898882	0.255331	0.266257	0.0536488	0.164399	0.184194	0.202776	0.20244	0.0726993	0.310291	0.283979	0.142737	0.149174	0.25284	0.221732	0.176051	0.213214	0.178596	0.301161	0.219494	0.0822658	0.19265	0.276292	0.161123	0.0922349	0.309632	0.112049	0.365541	0.291686	0.120325	0.253958	0.274364	0.124791	0.074398	0.153748	0.103334	0.198633	0.212945	0.283871	0.264346	0.240181	0.243013	0.150524	0.0940673	0.110202	0.2769
ENSG00000113194	FAF2	1.21757	1.39668	2.81194	1.30227	2.79906	2.4891	3.08943	4.12745	2.72192	3.94768	4.67745	2.02189	2.86539	2.40649	4.70849	2.03049	3.84882	2.66717	1.85601	3.22295	3.87115	1.39788	3.2001	1.56142	4.26655	1.02975	2.07099	3.26173	2.7327	2.49454	2.89087	1.18617	2.51538	2.52729	2.79906	1.52786	1.83848	3.14541	2.10543	4.14257	2.89275	1.93522	2.03381	2.09361	2.67629	2.13248	2.75222	0.876092
ENSG00000113240	CLK4	0.280486	0.37036	0.333514	0.202152	0.891998	0.388037	0.360278	0.432258	0.389243	0.429677	0.337002	0.493031	0.427418	0.312276	0.517636	0.421628	0.428166	0.250625	0.266747	0.260817	0.481142	0.232896	0.539828	0.154128	0.545042	0.0563303	0.213795	0.61018	0.237617	0.244441	0.251442	0.102674	0.230713	0.25325	0.152266	0.2728	0.361452	0.329869	0.349028	0.487533	0.63706	0.302835	0.212283	0.251077	0.291713	0.355591	0.186799	0.0647233
ENSG00000113272	THG1L	1.18181	1.27191	5.00619	3.96083	6.19042	1.77335	7.15993	2.96973	2.9573	7.07802	4.7434	9.07707	6.4336	2.34349	6.48021	4.67822	6.31314	3.0336	4.18049	9.18166	4.92255	1.89036	3.67189	3.38588	9.68742	2.67417	4.20651	7.96452	4.10833	2.98319	6.86694	3.73081	1.04352	8.77796	5.85079	3.70229	3.48356	7.67045	9.01821	5.86327	7.24377	4.82367	5.14656	4.44516	6.17991	5.04168	1.41664	5.15162
ENSG00000113300	CNOT6	1	1.25353	2.26359	0.829749	1.7977	2.42863	2.00796	2.25579	1.11205	1.67621	1.97179	2.0305	1.95012	1.35712	2.3711	2.23306	3.69589	1.41468	1.30966	1.48862	1.90162	1.70618	2.45246	1.24329	2.10794	1.2756	1.49544	1.80458	1.29438	3.76927	2.30793	2.02373	2.20908	2.62478	1.2017	1.16048	1.0715	1.14709	1.96958	3.03095	1.747	1.35388	2.01596	2.62737	1.17777	1.37917	1.59679	1.653
ENSG00000113318	MSH3	1.28165	1.30949	1.65289	0.83071	1.60929	0.963748	1.31074	1.68271	1.07727	0.812569	1.11886	1.53029	1.53773	1.37537	1.29316	1.57198	1.67721	1.0391	1.24698	1.50786	2.17892	1.03161	0.492208	0.990575	1.81643	1.07668	1.07471	1.14362	1.50878	0.755063	2.18886	1.36113	1.49345	2.42232	1.21633	0.918663	1.90788	1.83988	2.12132	2.17957	1.77951	0.383781	1.38257	1.74814	1.24883	1.65121	1.23964	0.752751
ENSG00000113368	LMNB1	3.42713	2.16295	9.82221	7.17529	6.8572	6.57992	8.2654	8.03269	6.39468	6.17085	8.65419	5.74921	8.31361	5.29967	5.7246	15.0493	7.69151	6.06175	5.19552	5.50859	5.02578	12.9948	5.4253	9.87343	8.22918	9.00399	7.74231	12.6388	10.6114	11.3256	18.4757	10.8772	20.2907	7.06776	6.83396	5.09421	3.30871	7.37285	4.48759	14.0359	14.5849	7.86071	9.02643	21.675	6.66237	9.53599	9.0893	16.3818
ENSG00000113387	SUB1	2.21606	1.73508	1.10079	3.15953	4.37882	1.12211	1.70387	1.96483	1.95461	1.01676	1.19138	5.06499	1.50411	1.7411	1.37543	1.15488	2.50282	1.11127	3.23802	1.10914	1.29462	1.85528	1.96588	1.40651	1.80013	2.70697	0.880406	1.2997	1.00449	5.22524	1.26407	2.60326	1.20075	2.09525	1.20972	3.05206	1.91969	1.61666	1.70387	3.7828	1.46507	0.814217	0.877629	1.73495	1.7775	1.25441	1.68514	1.18725
ENSG00000113407	TARS1	2.69073	1.62225	3.14305	2.40132	2.94604	3.60171	5.60434	1.85793	3.3902	2.00443	3.11775	2.63168	2.24735	3.08236	1.36266	1.5284	2.62524	2.20444	3.45614	2.02726	2.40012	1.10325	3.66608	1.9089	2.93361	3.89148	2.7188	1.96328	1.73411	2.70344	1.72727	1.66845	1.42388	4.84727	1.51906	2.50156	3.31193	2.23201	3.44972	5.89181	2.40974	1.09235	1.89939	2.03154	2.1643	2.49671	2.04851	1.73852
ENSG00000113456	RAD1	1.69702	1.3632	1.74397	3.43256	5.30278	2.27162	3.75067	2.12375	3.86315	1.62576	3.56475	5.57243	2.16021	4.88236	1.71414	2.70724	3.59039	4.27994	3.36313	1.78884	3.33966	3.31945	3.04724	3.66806	3.02366	6.11279	2.16465	2.29781	2.33079	5.52402	1.97395	3.84669	3.00682	2.79193	1.65109	5.32508	2.94288	2.72882	2.59835	6.73155	1.81778	1.57464	2.80851	3.69075	2.08755	1.88197	3.18542	3.35842
ENSG00000113460	BRIX1	3.52592	2.08349	12.6691	26.4489	30.1008	12.109	27.5066	11.833	24.6069	10.243	18.3492	27.9323	12.4382	20.8856	12.3458	14.663	22.2834	14.7566	17.4254	11.2212	15.4956	11.2088	18.2182	14.1045	23.125	29.2863	14.4374	18.3141	14.0006	22.7817	10.6123	15.8945	14.2016	22.1549	12.3052	29.3612	14.8414	15.4646	19.2739	36.1272	11.9464	8.0114	16.4036	18.3229	17.0744	12.8235	22.4774	9.2491
ENSG00000113552	GNPDA1	1.53688	1.30858	2.94528	1.97761	3.09298	2.35793	2.56499	2.73185	1.37951	3.31426	1.22214	5.76434	4.54691	1.37706	3.26475	1.58181	3.08699	1.48262	3.48429	1.92679	2.63396	1.26684	1.48295	0.777501	5.17445	1.22316	3.2669	2.00888	1.81267	1.22395	3.63426	1.42991	1.47056	2.18335	3.19281	1.67034	1.07437	2.85113	6.26879	2.51342	2.31669	2.95776	3.98641	1.12888	4.72412	2.04614	1.81591	0.668426
ENSG00000113569	NUP155	3.03564	1.77645	3.02409	4.54262	2.71854	3.1826	3.3263	2.14107	5.20705	2.03999	3.15702	2.65686	2.42878	4.85428	1.9314	3.56051	4.4527	2.54078	3.80201	1.60809	4.13816	4.39033	2.94974	3.96145	2.69279	10.1422	3.83754	2.45864	2.74937	5.33146	6.13324	3.05454	2.62963	3.76513	2.44649	4.55405	3.08114	2.39998	2.95323	7.84609	2.70595	3.12379	4.25411	4.89996	1.90658	2.4278	5.37197	3.56214
ENSG00000113583	C5orf15	1.38415	1.63467	6.41966	3.30975	12.3729	5.58112	6.32237	15.8642	11.9958	15.3091	3.58379	14.6094	12.6077	5.08073	13.1595	5.00198	7.98003	7.98003	5.33333	5.60236	9.49625	3.65794	5.49925	2.91881	9.71145	2.64841	7.26999	10.2748	7.01547	5.6983	9.91357	2.67177	7.31721	6.16529	12.7584	4.67064	4.19887	12.7928	5.18842	6.68117	5.32387	6.39767	3.64191	3.3837	8.3747	5.58112	4.13575	5.81996
ENSG00000113734	BNIP1	1	1.22688	7.99779	6.35841	18.2058	6.37027	8.49028	11.9866	6.70648	9.57079	9.31937	25.752	11.474	6.66526	8.30891	4.91015	8.5167	4.84919	9.80213	8.76188	7.87937	4.4691	21.0873	5.90125	14.8547	4.69498	8.31807	7.78786	8.41169	10.2611	7.12333	3.81624	6.25497	10.0368	7.11247	7.66697	11.5781	15.2851	15.8971	10.5514	10.8565	4.9239	9.62137	8.79408	10.9195	8.70298	7.8818	2.22099
ENSG00000113790	EHHADH	2.78369	1.56591	0.64161	1.13399	2.63391	0.435819	1.74762	3.68794	1.48435	1.99998	4.48504	0.391544	0.938945	3.27402	5.79757	0.340394	1.83864	4.61513	4.35484	3.86608	0.170814	1.10257	5.5579	4.81489	3.7687	6.25469	1.51606	3.77329	0.408577	2.6696	2.90858	1.41233	1.17891	4.59739	1.28093	3.7228	2.2292	0.562855	3.01867	2.53901	2.53345	2.75354	2.53345	2.25447	0.524642	3.84163	1.80517	3.3541
ENSG00000113805	CNTN3	0.674084	0.804408	0.147715	0.359677	0.393867	0.147715	0.147715	6.44071	0.275117	0.147715	29.4877	0.147715	74.7694	0.147715	0.169548	8.24985	0.147715	0.147715	37.9189	7.03004	0.147715	3.41677	0.161939	0.147715	0.147715	29.7397	0.337802	0.288612	2.88975	2.83765	0.33836	1.47533	0.147715	41.4368	0.25748	0.160973	0.48664	41.4252	0.147715	17.1417	9.57234	0.234733	26.3307	45.7908	0.147715	0.147715	0.148074	253.558
ENSG00000114021	NIT2	1.87774	1.27103	3.0774	5.94577	5.66551	2.8485	4.34779	3.51934	2.45204	2.20688	2.82251	5.43773	4.25058	1.4795	2.85974	2.46152	4.3885	2.22587	2.85001	3.35826	3.06146	1.96424	4.00971	1.84365	3.51315	3.89446	3.89804	1.62809	1.68504	3.03221	3.77342	1.98225	1.25226	3.32882	3.42295	3.02721	2.45773	3.62555	2.81103	2.44343	1.79118	2.60061	4.98331	0.798758	3.26022	3.48166	1.8532	1.99182
ENSG00000114054	PCCB	2.7683	1.80751	2.35302	3.05751	1.43107	2.12747	1.61514	1.36732	1.06201	1.76519	0.815826	1.16537	1.87458	2.13517	1.24904	1.28636	1.91646	1.36349	0.916699	2.86293	0.940574	1.26541	2.78818	1.76755	2.18579	3.8168	2.34115	2.10528	0.811863	1.45426	3.0987	2.57804	1.77121	3.3221	1.59911	1.69551	3.62979	1.60682	3.08252	2.14745	1.26746	1.74717	4.05451	1.57376	1.38582	1.47765	2.10037	1.00228
ENSG00000114126	TFDP2	2.39828	1.34257	0.188491	0.320095	0.18253	0.440746	0.191387	0.235222	0.146454	0.158634	0.134813	0.315412	0.323362	0.194926	0.198456	0.16152	0.28436	0.182916	0.219353	0.236568	0.188553	0.427017	0.208196	0.450143	0.144057	0.483893	0.404487	0.24472	0.135874	0.253489	0.34477	0.3162	0.573909	0.113583	0.259483	0.146722	0.0989318	0.275196	0.142123	0.168263	0.0991037	0.701323	0.305177	0.0607616	0.117082	0.194264	0.2432	0.433854
ENSG00000114209	PDCD10	2.59548	1.1599	1.04325	1.67849	1.96133	1.23678	1.5649	2.80696	0.980591	0.823791	1.26558	2.8898	1.24865	1.17509	0.979316	0.667251	1.3249	0.970778	1.02577	0.99148	0.764315	0.588092	1.96999	0.873987	2.41798	1.23466	1.24965	0.850207	0.622626	0.66457	0.665039	0.541058	1.01347	1.10243	0.885614	1.2981	2.15533	1.3917	1.20922	1.36693	1.27768	0.772412	1.2804	1.28818	0.793469	0.943117	1.18805	0.859301
ENSG00000114346	ECT2	5.90526	2.57398	13.8968	7.45685	8.53415	23.4358	13.3356	18.6388	9.21164	9.2484	10.9727	15.0686	12.6111	20.1368	16.9298	10.7894	12.2528	10.5731	11.121	11.9108	7.86806	13.3325	16.8336	9.83768	19.9346	16.9893	19.3653	11.5883	8.03281	13.8198	10.8373	8.24258	21.2421	9.06879	8.59384	10.7344	6.10559	11.4428	13.3943	14.3839	12.7668	8.86085	14.5788	21.414	11.8052	9.09689	13.1182	15.2761
ENSG00000114354	TFG	1.87384	1.30677	0.611005	0.74098	0.427644	0.629107	1.03562	0.901508	0.886524	0.560373	0.665817	0.700553	0.904995	0.478092	0.515111	0.358676	0.414446	0.503711	0.500949	0.844559	0.520905	0.314373	1.00198	0.259731	0.661675	0.426046	0.649257	0.504705	0.378826	0.568959	0.301161	0.357749	0.320456	0.499629	0.531975	0.57292	0.673407	0.755009	0.430871	0.525209	0.585718	0.342898	0.703596	0.19365	0.692842	0.549849	0.595406	0.39262
ENSG00000114391	RPL24	1.67946	1.29774	6.12518	6.20896	6.3646	8.20704	6.85584	6.71776	4.14402	3.53214	4.53194	8.94846	3.96942	3.45802	3.81482	3.05926	7.45433	2.56691	3.35151	4.21114	4.28619	2.08619	7.01863	2.50935	6.16021	5.70377	5.62426	6.47465	2.55716	4.83356	3.53214	4.34224	2.65429	3.59989	3.40147	5.68643	2.14898	4.53194	3.82688	6.83149	3.78036	3.3092	7.79364	1.83827	5.43919	5.24811	4.52747	6.10436
ENSG00000114491	UMPS	2.95672	1.58008	4.18682	2.6443	2.49277	2.41652	2.89395	2.31695	2.43169	2.30624	3.7755	3.9764	3.07559	2.6977	2.69553	3.74632	5.21302	3.09448	2.36925	3.97496	2.2453	2.52781	2.44189	2.04917	5.14774	2.84033	3.85972	3.89685	2.10183	3.62825	1.62701	2.87209	3.18323	2.85781	2.78681	2.07591	2.25089	3.65738	3.68584	4.09737	2.53429	2.32512	5.81062	1.69871	1.81595	2.55138	4.193	2.5434
ENSG00000114503	NCBP2	2.50359	1.30858	1.25628	2.44364	2.19767	2.73705	1.7953	1.99383	1.00491	1.29368	1.73868	1.9822	2.02174	0.994694	2.00874	1.31423	2.93049	1.05327	1.95211	1.14831	1.4672	1.01122	1.16603	2.02433	1.84244	2.53011	1.12084	1.0717	1.10837	1.82077	1.13142	1.65203	1.49124	1.10218	1.55888	0.895473	0.575878	0.771597	1.56704	2.23091	1.15229	3.09088	4.30153	1.797	1.39809	1.31243	1.45675	2.32606
ENSG00000114520	SNX4	1.38896	1.25876	2.55542	3.60092	2.44001	2.5972	2.01223	2.84786	2.19275	2.30627	2.17171	5.91419	3.22125	2.14332	2.41219	2.59184	2.60644	3.30803	2.59805	1.77838	2.24339	4.46641	2.66897	2.91259	3.41938	4.73068	2.52371	2.02651	1.71302	3.00941	1.83769	3.57734	3.78963	2.30413	1.83022	3.84605	1.53178	2.78816	1.96835	3.15367	1.72209	1.88649	4.35869	2.30248	3.32131	2.3758	3.11072	4.10705
ENSG00000114686	MRPL3	3.54307	2.14503	6.1416	7.29949	5.12833	4.1282	4.88962	2.91145	4.16071	3.68336	5.49138	8.41862	5.4986	5.62982	4.45852	3.7553	5.91148	3.26384	4.17611	5.5471	3.4975	2.99524	6.83841	4.03068	7.80628	6.37579	5.85196	4.86235	3.71869	1.94669	3.18347	4.27793	1.56321	5.91752	4.8001	5.52982	3.88862	5.67737	8.19154	5.18852	4.94576	3.60202	8.4957	2.17414	6.25573	4.53758	5.79688	4.34051
ENSG00000114767	RRP9	1.28254	1	44.4532	60.7126	31.0873	17.418	38.8201	23.7435	38.487	32.8732	19.6068	69.3663	19.8601	20.0324	26.4701	30.908	65.8554	14.2422	25.4801	35.2685	58.071	14.1801	28.275	34.339	74.9291	20.6534	50.0983	34.7348	35.2041	18.9396	30.6936	22.4308	17.0502	30.9495	45.4899	56.8003	19.0737	28.655	58.6617	31.6195	37.0026	47.2866	85.4054	30.2168	56.8003	23.4121	29.6036	11.0953
ENSG00000114850	SSR3	1.98894	1.73869	1.74075	0.960576	2.23181	1.17783	1.09029	1.56192	1.25863	1.10693	1.53172	2.59468	2.31088	1.87169	1.35066	0.714892	2.3491	0.653169	4.22121	1.88985	1.79349	0.483486	2.02198	1.09116	1.85955	2.22123	4.41704	1.42471	1.38178	0.585821	0.813406	0.937648	0.663904	1.33643	1.05716	1.41885	2.48569	2.04296	4.78589	1.00465	2.1528	0.865822	1.53172	0.528663	2.62847	2.04959	0.938675	0.95713
ENSG00000114867	EIF4G1	1.88035	1	0.359989	0.354376	0.0637409	0.226793	0.448793	0.236948	0.352109	0.24819	0.259164	0.123413	0.319437	0.266724	0.328442	0.263039	0.327266	0.214096	0.19715	0.344892	0.211201	0.176576	0.237565	0.135923	0.265751	0.31067	0.264744	0.245414	0.249912	0.219353	0.158684	0.244314	0.268363	0.193808	0.246903	0.185849	0.206075	0.163567	0.325757	0.272246	0.27414	0.301081	0.381706	0.252441	0.360407	0.30519	0.482345	0.193044
ENSG00000114956	DGUOK	1.75443	1.28343	2.1522	4.03988	3.79488	2.85686	2.38897	2.20855	3.97061	2.53508	2.75324	3.89029	2.42371	1.73449	2.37484	2.94928	4.07166	2.50516	4.13086	1.84037	2.64803	2.04665	3.18731	3.29776	3.05399	2.93935	2.39796	2.5737	2.20855	2.75894	2.80905	3.15798	1.49973	2.80405	2.85491	2.10111	1.80851	2.87285	4.62823	2.99779	3.46046	3.98705	3.91368	1.39646	2.82805	2.85406	1.94807	2.14663
ENSG00000114978	MOB1A	1.78262	1.2781	0.980431	1.29486	0.995955	1.86253	1.37984	0.971631	2.10812	1.20314	1.10303	1.37599	1.48555	0.885273	1.24543	1.09479	2.86535	1.80528	3.28314	1.0462	1.40858	1.00325	0.924884	0.800789	1.21396	0.820377	1.43167	0.945869	1.01087	0.936059	1.5995	0.883211	0.946414	1.2174	1.38296	1.31625	0.79493	1.78731	1.47282	1.73125	1.46055	3.36598	0.981621	0.469228	1.74313	1.31002	1.0212	1.58151
ENSG00000114993	RTKN	1.86607	1.47223	1.97747	2.9416	0.891923	0.921522	1.66168	0.853372	2.03457	1.03568	1.59021	0.404045	0.0499112	0.251405	2.62993	0.683196	1.90312	2.05698	1.0192	1.62644	0.231471	1.20129	1.0677	1.88513	0.822987	0.989493	0.545609	1.06431	0.459822	0.958844	1.61067	1.43558	1.60481	1.02327	1.27631	0.272064	4.57953	0.0277949	0.230462	1.08782	0.808248	5.84145	0.720637	1.31942	0.124494	0.642823	1.63024	0.98106
ENSG00000115053	NCL	1.7411	1.35379	0.882198	0.662453	0.312314	0.503608	0.54665	0.337324	0.525092	0.555344	0.557025	0.358784	0.368996	0.445342	0.542424	0.66578	1.07764	0.4037	0.492365	0.739676	0.404872	0.167101	0.294937	0.871467	0.599167	0.521799	0.549121	0.454879	0.684847	0.537067	0.725579	0.336011	0.328267	0.50986	0.479477	0.335688	0.409731	0.681047	1.01598	0.779207	0.741215	0.703155	1.14635	0.37628	0.747457	0.781113	0.490459	0.416555
ENSG00000115084	SLC35F5	1.69466	1.8609	1.04137	2.3682	1.13356	1.84274	0.657105	0.742565	1.6304	1.29867	2.57861	1.35219	0.869698	1.98761	1.58082	0.677314	1.38219	2.66995	1.44484	0.888604	1.01527	0.858683	0.638542	0.583872	1.56064	0.59436	1.00465	0.938753	1.21619	0.937168	0.831552	0.96927	1.11164	1.07472	1.14946	0.712712	1.07981	1.11196	0.852	1.24181	0.958315	1.44779	1.38579	0.506978	1.1153	1.29691	1.15343	0.961785
ENSG00000115091	ACTR3	2.49666	1.59438	1.61949	1.5635	1.1637	1.84033	1.11874	1.11425	1.4513	1.69208	2.21701	1.72237	1.58106	1.32013	1.30774	0.939063	1.42492	2.39917	2.07007	0.910365	1.54751	1.05867	1.80796	0.917735	1.85877	0.571718	1.6878	1.61042	1.6878	0.891604	0.994859	0.61669	0.646494	1.13347	1.67234	1.8535	0.483393	1.83205	1.68614	1.34039	2.4644	1.03414	1.07721	0.481571	1.48574	2.70894	1.15702	0.705658
ENSG00000115128	SF3B6	2.0195	1.65176	30.1068	43.856	87.7288	63.0374	22.5913	26.5107	23.4471	22.9223	21.9007	72.3257	20.3506	16.7817	23.7536	33.5877	46.2915	18.9988	35.5256	19.1653	22.5572	17.1987	24.9931	19.7483	38.1639	12.7998	34.6719	34.5661	15.1737	21.5502	37.4983	16.5513	13.4633	22.0643	26.1163	36.5092	26.2341	20.4726	30.2296	44.2074	28.3455	29.1267	27.6498	10.7448	22.6154	18.6037	26.9847	19.2059
ENSG00000115159	GPD2	2.04627	1.42504	1.37331	1.09369	1.12242	2.36303	1.15679	0.908945	1.07824	1.25092	2.14634	0.136694	0.87867	2.31768	1.00858	2.10199	2.65641	3.34242	1.27324	2.31496	1.2297	1.8162	1.1336	0.637469	2.04564	1.12344	1.45054	1.78218	2.60212	1.04498	0.584999	1.05045	2.11088	2.43216	1.62653	0.627163	1.4886	1.20849	1.38149	2.81835	1.77491	0.358041	0.571099	0.960914	0.490993	2.11851	2.65917	1.46379
ENSG00000115163	CENPA	10.9283	4.24275	221.063	200.354	276.026	215.92	119.874	133.938	196.545	144.276	94.9139	369.851	196.502	124.921	123.705	223.699	108.05	141.326	349.493	140.162	137.568	191.61	191.917	142.086	163.972	154.86	183.68	179.427	157.755	206.765	223.15	137.788	247.979	115.332	162.176	148.923	145.766	182.796	175.481	156.708	287.415	135.103	189.103	98.5217	153.859	118.852	194.122	147.146
ENSG00000115233	PSMD14	2.77599	1.98481	10.558	8.97828	23.4618	11.0992	7.74422	11.3028	10.2924	14.5514	11.9729	23.5467	15.1063	7.70738	10.7295	8.20371	27.3571	7.80429	12.9588	11.0201	10.605	8.09157	11.3747	6.79971	12.5068	8.75883	13.2313	10.2574	13.7811	9.1628	10.0321	4.18847	6.61992	11.5967	15.4913	12.2626	8.2956	18.7122	14.7867	12.9726	13.7349	7.94366	13.3325	3.66245	15.2881	17.7885	6.07498	5.33138
ENSG00000115241	PPM1G	2.00555	1.59107	12.5979	18.087	6.95407	6.91534	8.15629	7.07537	8.22986	9.92575	10.6019	4.38627	6.48288	9.16159	6.98153	9.89368	9.55014	12.7228	8.87055	10.9796	6.39592	6.56397	5.95376	8.8343	13.8562	6.86429	7.13198	11.3742	8.73442	9.92575	11.4126	9.60414	8.17221	9.42836	11.8818	5.36742	9.10677	10.6019	11.0302	10.5645	10.6019	10.5645	9.60414	6.29457	6.81149	7.45386	12.7315	7.19777
ENSG00000115267	IFIH1	1	1.35285	0.596668	1.65261	0.984608	0.766098	0.183648	0.19168	3.24541	0.590233	2.67984	2.64414	1.599	0.941777	0.699965	0.011951	2.70216	1.26458	0.391695	0.668565	0.719754	0.216239	0.394201	0.0200525	0.817749	0.652279	0.256252	0.0865318	0.496037	0.23595	0.491316	0.240893	0.572317	0.552698	0.862183	1.21767	1.52779	0.928483	0.742166	0.51429	0.349826	0.573426	0.0107829	0.0341252	0.53945	0.573576	0.65872	0.0996158
ENSG00000115361	ACADL	0.149892	0.144186	0.0256185	0.0210642	0.0673498	0.0974384	0.0893235	3.1646	0.0230386	0.0210808	0.0195478	0.0411809	0.0334307	0.0218116	0.0309838	0.0206686	0.134856	0.0231456	0.0327998	1.22706	0.0680315	0.770117	0.0711524	0.311683	0.0557284	0.450103	0.159848	0.0228501	0.0260958	0.308328	0.0531187	0.224497	0.155507	0.450985	0.0179379	0.122629	2.4428	0.0449228	0.051012	0.128473	0.251771	0.0226232	0.027102	0.0229878	0.0179379	0.175927	1.10744	0.0237225
ENSG00000115364	MRPL19	2.55797	1.89868	2.78481	2.9	2.85855	3.80494	1.97059	1.64791	2.82458	1.87951	1.97122	2.48658	2.20812	2.40054	1.55035	2.67104	3.8512	3.06188	5.02396	2.76245	2.23493	1.63057	1.40484	1.52165	2.67192	2.12306	2.29918	2.05348	1.64843	2.01578	2.8381	2.12706	1.11333	3.10123	2.74462	2.14603	4.14627	2.70956	4.30693	2.88758	2.95879	4.88889	3.40724	1.42865	2.83952	2.42882	2.21105	1.42777
ENSG00000115368	WDR75	1.65519	1.15029	6.06752	7.76074	7.88163	6.52904	2.14479	3.50616	4.65646	4.89972	4.71541	8.18226	4.71216	4.04081	4.40104	3.87244	11.3702	3.42679	3.8981	4.12801	5.13115	2.96318	3.67993	3.10016	5.86379	3.96793	7.37541	5.35616	5.58508	4.12385	5.71257	3.02652	2.62802	3.69827	4.71893	4.26161	2.55442	5.34873	9.76283	7.05176	6.05136	26.9176	8.24974	2.07252	5.55689	6.31766	2.79062	3.97782
ENSG00000115415	STAT1	2.04627	2.04911	0.269159	0.1487	0.260121	0.376231	0.0763223	0.18982	0.766366	0.392643	0.645016	0.218727	0.393913	0.379661	0.218261	0.116463	0.180147	0.24551	0.196511	0.233586	0.251658	0.11556	0.175912	0.0851415	0.134764	0.140807	0.234228	0.185977	0.265825	0.102901	0.240358	0.130585	0.156366	0.12039	0.126363	0.436818	0.122832	0.228489	0.162689	0.223139	0.170777	0.286628	0.103117	0.0364365	0.203676	0.241568	0.154294	0.10307
ENSG00000115484	CCT4	2.49666	1.44293	9.31682	10.0938	11.5315	11.0598	9.31682	7.24344	11.5315	9.15903	7.98105	11.009	8.19412	7.9097	7.41593	11.5315	10.9345	6.79717	14.5687	7.60025	6.59338	5.88553	7.77884	5.07201	14.2354	6.93388	10.713	11.3248	6.86797	7.1511	16.6955	7.89528	4.61902	9.8665	9.34623	15.715	7.31377	9.68734	16.6955	10.8572	11.787	11.0598	12.6316	3.28495	11.659	12.0167	7.99017	5.07803
ENSG00000115486	GGCX	1.35004	1.70055	0.543157	0.647585	0.472172	0.51863	0.318109	0.977789	0.953661	0.575594	0.54272	0.366242	0.551806	1.83133	0.53845	0.327873	0.482422	0.951133	0.431381	0.556036	0.690441	0.250997	0.578255	0.259495	0.639661	0.248236	0.474225	0.408055	0.489407	0.42907	0.662167	0.344396	0.400068	0.741781	0.534571	0.412786	2.11649	0.468927	0.473579	0.940891	0.602427	0.79852	0.377812	0.226013	0.4711	0.595311	1.39838	0.348825
ENSG00000115514	TXNDC9	1.80375	1.67133	9.78597	7.10358	19.9376	10.8843	8.44579	11.0015	9.14325	8.03296	10.0774	32.8797	12.0577	6.00388	9.0551	5.67228	12.3602	7.88631	23.4666	8.56394	6.7051	5.27341	5.77558	4.8227	16.8297	3.86348	7.14826	9.73276	8.02811	6.06804	4.59104	3.20386	5.75384	5.92134	10.4537	6.16276	5.00438	12.2994	9.91107	9.77321	13.3267	12.5873	7.91627	4.36011	12.6487	13.3745	5.56723	7.45156
ENSG00000115539	PDCL3	1.82387	1.45599	10.867	18.2022	5.47103	9.90436	10.9903	12.7443	8.65276	17.7749	7.48387	19.906	9.25127	7.70227	11.3383	6.3034	9.27999	10.087	8.34109	11.7605	7.80428	11.4018	8.54655	9.37557	13.5051	5.36798	10.3371	8.7842	11.3559	8.42436	10.0139	5.79066	7.80975	8.61464	11.0115	11.8468	5.63531	14.121	11.6492	10.2919	11.6438	11.8599	11.7629	3.43929	9.60682	12.1383	8.08905	7.02195
ENSG00000115540	MOB4	1.73267	1.40056	5.99196	4.48853	10.3484	7.61255	5.46717	6.02955	7.23347	6.61851	7.65813	16.3411	7.87425	4.61598	6.24782	5.10784	9.50181	6.36662	8.12837	5.94317	8.54444	6.71674	6.58834	5.66657	7.03591	4.64502	9.6979	5.24385	7.64415	4.94646	4.41521	3.75102	9.50779	6.60398	3.58189	7.07428	5.626	8.00219	7.43253	8.60641	8.57843	6.48559	11.9476	3.12814	12.2646	8.79245	4.2556	7.02785
ENSG00000115541	HSPE1	2.5245	1.93589	8.93804	9.72716	18.3059	8.42919	10.4882	7.80336	6.4418	8.14618	5.88673	21.6149	7.02283	5.18865	7.98336	5.33244	13.4437	6.9188	6.70583	13.174	7.43408	4.77069	7.13556	4.23281	10.8959	4.01474	11.7505	11.2652	10.3163	5.22935	6.05101	3.91595	6.0663	8.16701	6.91258	10.3599	9.43556	10.5763	15.5227	8.63435	7.08112	8.23476	16.0677	3.93146	12.2081	9.3863	6.28921	3.62878
ENSG00000115661	STK16	1.16716	1.30134	1.1814	1.12293	2.36828	2.41729	1.82683	1.10952	1.20598	1.52812	1.38257	3.46139	1.54215	1.33628	1.76273	0.829934	1.48526	1.85213	1.56025	2.67888	1.31425	1.09865	1.52812	1.82076	2.02892	0.815201	1.04974	1.91431	1.63205	2.01311	1.80359	0.800603	1.31653	1.84428	1.2512	0.584348	2.19952	1.82164	1.54975	1.33379	1.38047	1.34862	1.21551	0.868887	1.5352	1.53695	1.22314	1.08612
ENSG00000115750	TAF1B	1.65519	1.232	2.01182	2.2018	2.89743	2.61482	1.14626	1.72728	1.56264	2.25645	0.790621	2.63485	1.58922	0.843177	1.25141	2.0107	2.38857	1.67325	2.77105	0.769038	1.67984	1.11182	0.690793	1.10419	0.585516	1.14372	1.75437	1.28982	1.85415	0.948728	2.36536	1.49091	0.782031	1.35099	2.66863	1.14583	1.0121	1.32182	2.13124	3.45322	3.09567	1.8914	7.06502	1.32494	2.55902	0.878242	1.12624	1.02948
ENSG00000115758	ODC1	2.49666	1.38415	23.8549	22.9693	43.9606	7.39418	12.7679	18.2213	7.64201	17.0576	6.42943	31.1653	44.7224	9.66934	16.7338	30.4809	38.816	4.15184	43.2194	26.0758	26.4775	34.6707	9.25652	38.816	28.9259	27.8008	28.1632	13.1249	27.4006	56.3014	23.3983	25.7418	16.9284	27.5763	17.1313	11.7021	22.1516	43.2194	95.7258	18.9179	12.3754	31.8304	58.3598	33.0418	49.7471	23.2428	4.99484	18.7631
ENSG00000115761	NOL10	2.16745	1.50733	4.55296	3.49175	3.09493	3.52514	2.22747	1.77105	2.68371	2.7448	3.10314	2.61822	2.88955	2.4001	2.73732	3.66084	3.80929	2.81042	4.29974	2.66351	2.79065	1.94557	1.85513	2.17274	1.9282	1.88381	2.43409	1.72446	2.59521	2.15185	3.39799	1.67804	1.58997	2.83898	3.50208	2.11831	5.43419	3.1755	3.98503	4.62635	3.56891	3.32348	5.00314	1.23373	2.70065	2.61893	3.00086	1.59491
ENSG00000115806	GORASP2	1.6449	1.80625	1.50937	1.13927	1.06728	1.37551	1.78575	1.62895	1.23606	1.35669	1.76987	0.943404	1.424	2.0601	1.24413	0.850308	1.12749	1.79198	1.3851	1.6635	1.11015	1.33063	1.56832	0.825898	1.34136	1.37586	1.14219	1.05091	1.74583	1.15387	0.616471	0.870793	1.21312	1.20576	1.65911	1.07491	2.36102	1.86885	1.39292	1.67232	1.85191	1.16965	1.82578	0.63484	1.43159	1.47335	1.66894	0.897675
ENSG00000115866	DARS1	1.96837	1.61776	2.50628	1.76795	1.88097	2.94456	1.64585	1.76719	1.54794	1.95172	2.19821	2.07445	1.85952	1.56523	1.73954	1.20174	2.18021	1.48746	2.89261	1.7045	1.39378	1.14379	1.77574	2.10817	2.40218	1.26654	2.1558	1.64425	2.30867	1.51577	1.67147	0.991017	1.25427	1.80663	3.37291	1.8486	1.57314	1.83586	1.53167	1.73121	4.28467	1.87016	2.33229	0.750121	1.79613	2.32841	1.20235	2.24643
ENSG00000115884	SDC1	7.26519	3.90413	1.57961	0.712851	1.05452	3.30209	3.07558	1.61732	8.19309	1.32324	5.62465	0.324865	1.00634	12.296	6.54324	5.56154	0.862462	14.651	2.27656	3.12241	3.52442	0.779954	2.06077	0.241518	1.50359	0.632709	0.77102	0.458332	0.80206	0.327366	2.43413	0.186275	1.13403	3.31772	1.87634	0.937075	1.95271	1.03285	2.81769	8.84333	3.06619	2.52966	0.0230244	0.141573	1.96732	1.18093	11.1405	0.383247
ENSG00000115946	PNO1	2.58829	1.61217	20.123	17.8644	25.4593	10.74	15.4221	12.2387	19.2622	14.0366	11.7962	25.382	12.2475	11.6971	15.791	19.7113	26.7768	13.3012	25.0461	13.9845	13.8938	7.8775	12.5241	10.8081	30.1445	8.69382	14.6584	13.0917	14.3013	12.2993	13.5474	6.08919	9.04312	13.479	14.8663	23.9574	17.3758	19.086	22.8439	22.8317	16.011	23.3028	28.9566	6.38934	20.618	17.5377	15.0359	8.84393
ENSG00000115947	ORC4	1.57243	1.47325	1.11972	0.870236	1.50679	1.53638	1.06423	0.832212	0.82074	0.925746	1.32168	1.96918	1.19159	0.919445	0.937822	1.07967	2.10446	1.03707	1.42211	1.12002	0.846196	1.72178	0.778016	1.31879	1.18435	1.2408	1.01729	1.1885	1.21897	1.36779	0.722151	1.19723	1.36353	0.926798	1.24179	1.16888	0.894178	1.42289	1.45446	1.54022	1.43878	1.32134	2.19886	0.70922	1.21137	1.17811	0.702167	1.70723
ENSG00000116030	SUMO1	1.84805	1.77276	5.23234	4.62266	9.32868	7.90277	3.68831	3.82292	5.73458	4.77417	5.76413	10.73	3.26324	3.40503	5.04882	3.46344	7.08187	4.16672	6.26674	4.71351	3.92722	4.67473	4.22436	3.86608	3.55958	4.12905	7.16212	4.79478	4.95558	4.90836	4.42465	2.87304	2.85818	3.25778	3.92587	4.08651	2.63359	4.30871	5.95408	5.89886	5.77602	6.02125	6.71158	2.22588	2.39053	5.24799	3.89848	5.38952
ENSG00000116062	MSH6	2.87787	1.60547	1.05725	1.95116	0.679538	1.1399	1.55888	0.726044	0.947052	1.16482	1.19075	0.714956	1.23832	1.24347	1.05617	2.1004	2.26829	1.65683	1.49663	1.3815	1.13722	1.99504	0.783723	1.36223	0.87267	1.97279	1.42995	1.28533	1.22125	1.9542	3.20557	2.28641	1.79436	0.845042	1.18459	0.721252	1.1357	1.45278	1.62227	1.48557	1.474	2.34031	2.65097	1.32961	1.33152	1.56488	1.51792	3.14766
ENSG00000116096	SPR	1.7411	1.83274	11.1206	27.3452	22.0192	8.72338	12.2907	16.3294	23.4396	16.4806	11.6409	9.7409	8.54542	10.6504	13.949	10.6504	7.86426	21.2358	21.7219	23.9111	13.1832	4.02519	6.43845	4.22465	11.9973	2.74575	9.21056	15.3684	9.22617	9.01283	32.8965	3.43854	6.30904	15.5445	14.6069	7.002	24.7499	19.11	13.3706	7.77	6.30359	18.1704	3.43326	1.46592	13.7572	10.2574	16.0195	5.0969
ENSG00000116120	FARSB	2.06337	1.57135	25.8325	21.1879	17.634	22.1465	31.0207	15.5659	17.5844	19.286	19.3946	22.9495	15.2019	17.4179	29.3564	26.3951	32.3158	14.9252	17.5255	24.3662	19.4173	15.8051	20.5112	43.5147	34.3836	33.4238	19.26	17.8564	28.2626	38.5854	25.5157	25.3498	19.5667	20.6578	16.0175	11.4573	14.5018	29.8112	42.5244	25.1816	34.5583	21.4072	40.464	18.3811	24.4	28.7979	17.2771	27.6948
ENSG00000116212	LRRC42	1.6888	1.38127	14.11	6.528	11.1458	9.94262	16.8805	10.8376	9.95342	10.0213	7.20716	14.3088	16.999	9.76821	10.944	8.8508	6.94449	7.45852	7.16667	6.63317	10.6868	4.30645	16.3351	4.96865	7.79315	27.8216	10.1291	6.54358	11.0724	2.46025	11.6864	15.9894	23.8653	5.53257	10.7276	9.99797	2.86824	14.6457	7.89271	6.84353	15.3981	12.9949	7.29615	7.40491	18.231	14.131	8.3233	10.5168
ENSG00000116221	MRPL37	2.04344	1.53475	9.89259	5.04666	5.5867	7.01975	7.8722	6.5064	6.0997	5.92699	3.04083	8.06317	6.99799	4.24039	5.08957	6.55726	5.54475	2.25982	3.3596	3.63584	5.47329	3.28724	4.98177	3.08328	3.60539	5.98236	4.53601	4.59549	4.62548	2.72689	6.5064	4.39872	6.96638	4.92385	5.37859	4.36943	5.86862	7.3486	8.82587	4.05758	6.7353	6.01256	11.1769	3.30975	4.52884	6.46564	4.82522	4.92652
ENSG00000116237	ICMT	1.752	1.85061	2.65694	4.67817	3.67614	3.19763	2.70705	8.07	5.71767	3.28211	4.45154	3.51536	5.46716	4.36318	3.89038	7.35863	4.70515	3.09684	4.21786	2.47308	4.32458	4.91817	2.906	2.67422	2.72336	1.97605	2.82367	3.37739	4.21786	2.6623	4.33925	6.52189	6.13604	3.19506	2.52182	3.07008	2.34754	6.86354	2.60639	5.04339	5.94579	4.7917	3.45876	2.57369	5.19013	4.83664	5.82342	2.31747
ENSG00000116288	PARK7	1.22519	1.34257	2.396	4.11172	5.82528	1.56925	2.41783	3.64985	2.8152	3.29977	2.12508	5.12848	3.0177	1.48134	3.09215	3.22368	2.48344	1.25285	2.7877	1.74063	2.79257	2.1481	2.44808	2.03613	1.83707	1.00666	2.49423	2.22861	3.12771	1.27386	3.86076	2.83017	2.0849	3.3815	3.09669	3.6002	2.91974	3.56593	2.51482	2.2837	2.90095	2.39477	2.98984	1.36277	2.96422	3.0511	1.88298	0.711216
ENSG00000116455	WDR77	1.54649	1.14949	17.7966	20.5567	3.35685	8.24034	7.67921	7.92598	11.5642	9.49343	6.6641	15.7871	5.14093	5.44891	9.80691	12.6028	15.8129	3.07181	5.86232	10.1828	9.28634	7.39098	8.509	13.6951	8.82994	8.11819	9.94866	7.36045	5.91655	13.2618	9.92543	8.99698	6.66161	5.02437	9.62701	12.7821	7.16015	10.8363	12.5455	11.0199	11.3575	16.6758	17.9108	4.56355	10.7889	12.107	7.1391	7.82445
ENSG00000116459	ATP5PB	1.48865	1.36604	14.2627	12.1222	5.32244	14.5334	7.90664	9.28706	9.23202	11.4092	7.74563	18.6067	7.22177	5.63948	11.3793	12.4544	15.0717	4.86898	6.96949	13.0892	7.59099	5.99268	12.8695	8.13463	8.0788	7.9116	7.98842	12.0293	6.03063	7.94239	9.84063	7.12218	6.20582	12.4418	9.18215	16.6505	20.2814	10.9743	14.1328	14.5951	11.1426	9.45894	13.1429	4.44849	13.6778	12.0544	6.6777	7.22993
ENSG00000116478	HDAC1	1.67481	1.15109	2.20946	4.99678	2.31477	3.15011	2.95272	3.07895	2.75057	2.94259	2.53359	2.15743	2.28478	1.4796	1.73864	1.38551	2.68542	1.35683	1.48737	0.805867	2.83289	2.05599	3.04432	2.41502	1.67803	2.22202	1.83206	3.32595	2.38641	3.98535	4.30273	1.03086	1.53745	2.12034	1.68785	1.34211	0.750306	1.61273	1.36607	3.32274	3.1251	2.49433	2.35126	1.03668	1.84764	3.93854	1.90447	8.32815
ENSG00000116489	CAPZA1	1.19003	1	3.65878	3.428	1.98236	4.59422	2.44958	2.49275	3.35198	3.34474	2.56527	4.5739	2.39752	2.48361	3.09006	3.83327	5.26501	2.40288	3.01416	3.33461	3.2346	1.84568	3.82148	1.42832	3.14696	2.25259	3.58093	2.45267	2.07331	2.02295	3.39732	1.44637	1.47602	3.26642	3.18907	5.7027	1.26198	4.44303	4.95254	5.21236	5.44168	2.66548	2.55385	0.982231	5.2935	4.7827	2.61138	1.77769
ENSG00000116514	RNF19B	1.61664	1.41421	0.661333	1.07947	1.02596	1.54996	1.41496	1.47158	2.38941	1.74068	1.34799	1.31749	1.2605	1.14319	1.54048	1.68637	0.659773	0.964478	2.0308	1.60049	1.07312	1.67166	1.42739	1.07496	2.89423	1.27191	0.89783	0.573324	1.34546	2.13714	1.23429	1.21282	1.32876	1.87033	1.80197	0.984396	0.720704	1.04376	1.84101	1.11453	1.04645	1.53779	1.64131	0.86793	2.47461	2.20274	0.722587	3.80659
ENSG00000116521	SCAMP3	1.33978	1.50316	1.78628	3.75888	1.57003	1.35155	2.06728	4.76789	1.8744	4.62629	2.67338	1.71197	2.5364	2.08217	3.28958	2.31423	1.48401	1.95733	1.13935	3.02902	3.70157	2.24958	2.61421	1.73726	1.89476	1.12089	4.47311	2.71885	2.7177	2.02984	3.40747	1.40926	1.60129	3.62441	4.27093	1.89931	19.2918	2.7928	1.47402	1.4251	1.99936	3.09965	2.90511	2.19425	2.3754	3.46705	3.40156	1.02367
ENSG00000116586	LAMTOR2	1.27987	1.68763	3.22355	2.79234	2.79098	4.46633	4.32269	2.1574	2.04462	4.63166	3.40161	6.37959	2.19707	1.68787	2.49036	2.14491	5.56074	3.17073	2.46763	4.08381	2.84139	2.29853	3.83417	2.24252	2.17236	1.83261	3.78444	3.08064	2.18543	2.75468	5.20152	1.41818	1.68569	5.34105	4.27931	3.34371	3.7958	2.149	2.73478	4.07333	2.98355	2.99943	2.31477	2.50478	3.30063	2.354	2.51552	1.32985
ENSG00000116649	SRM	1.55833	1.44293	7.39488	12.3745	5.78228	1.66676	3.5614	4.47992	7.44174	5.93354	2.81626	9.80842	7.76978	3.80439	6.39601	12.8737	5.66093	1.77161	4.146	6.35986	9.48191	2.85885	4.02466	4.33173	5.73559	3.67115	8.28813	3.2488	6.70053	2.9165	4.80812	10.9174	2.70185	5.25042	7.58673	7.94973	6.63331	11.8473	9.47682	3.26599	6.86911	9.91768	11.3166	5.67128	10.1593	8.69399	4.75051	1.98923
ENSG00000116663	FBXO6	1.34257	1.61217	0.62536	7.71275	7.82294	2.42623	2.66334	10.1144	7.21548	4.76454	2.07857	2.69786	5.48212	4.17958	3.52615	0.666618	4.86807	2.26092	7.56841	1.22956	6.45839	2.36531	2.82727	0.45308	0.837569	0.408327	1.57908	0.266685	0.566716	0.753189	16.7371	0.230267	0.670246	4.79986	5.07285	2.41147	2.67647	1.11986	0.977099	2.1704	0.511137	15.567	4.55583	0.641552	2.80191	2.48178	1.97781	1.22987
ENSG00000116670	MAD2L2	1.46003	1	1.16585	7.22272	3.95569	1.25193	1.88758	1.51448	2.97021	2.68881	0.959065	6.83879	2.74199	2.1708	1.87845	5.29766	1.91806	0.869969	3.42748	2.30215	4.08769	5.51813	4.69469	2.88198	1.63109	2.80701	2.69652	2.33139	3.65827	3.26677	5.91375	1.74502	1.80673	1.68086	3.05424	4.52641	2.0031	2.46803	2.21112	2.07094	3.06443	4.34132	3.60595	3.72756	2.9288	2.08595	1.65719	2.72181
ENSG00000116685	KIAA2013	1.30495	1.25266	6.54003	7.64916	8.07328	3.6808	8.49627	9.86303	9.57569	8.24907	7.66726	6.54314	7.62967	8.06882	5.42057	7.93917	4.73902	8.65538	4.69812	5.47179	7.73146	7.9347	7.37616	5.13637	5.52806	6.68746	6.6511	8.57383	10.3572	4.8812	8.97057	8.29139	9.79784	5.40051	10.6891	7.01225	7.71029	8.8983	6.36114	5.36449	6.63989	10.6891	6.60242	3.93237	6.31256	8.31989	6.61404	3.55492
ENSG00000116750	UCHL5	2.16295	1.99585	1.77103	3.69642	2.18528	2.26063	1.36372	1.0514	1.17981	1.50331	2.17517	2.18454	1.43416	1.14271	1.30754	2.30275	2.70902	1.28045	0.347509	1.21675	1.09731	1.65136	1.28359	2.19782	1.85709	1.81181	1.89351	2.02023	1.95292	1.52381	2.25207	2.00413	1.61495	3.00194	2.06105	2.0019	2.83313	2.24338	1.74546	2.12811	1.8599	1.59195	3.00548	1.68822	1.71696	2.90063	1.68307	0.874479
ENSG00000116752	BCAS2	1.51572	1.26751	22.3617	24.0626	13.5981	15.3388	16.344	22.1257	21.692	17.6146	20.4917	30.1882	11.3502	13.3495	15.1785	19.1941	20.1963	11.4492	11.9798	14.4514	16.5106	19.3056	18.1815	13.6612	14.8902	20.7501	16.923	9.39616	9.39616	18.3589	20.7299	13.8785	11.8789	15.6523	16.452	36.3805	11.8189	22.3279	21.9426	18.8736	29.2245	20.7015	24.0083	9.83304	23.8808	25.1403	13.7586	16.3697
ENSG00000116830	TTF2	2.0806	1.23971	9.86684	6.31504	1.92433	9.27735	6.48262	2.69941	6.23583	4.55025	5.31224	5.8912	5.06059	5.62894	4.75515	10.707	15.6711	4.38886	4.84608	6.59984	7.59416	5.89905	7.66181	9.94962	4.03945	10.297	8.30542	7.95375	5.87391	6.63124	8.47633	5.49102	4.83318	4.02151	3.74466	9.0124	3.23905	8.44844	8.91532	9.3023	5.56503	7.47097	10.0461	4.91817	5.99938	10.6966	3.54007	4.8075
ENSG00000116857	TMEM9	1.56917	2.14206	1.94639	1.79301	1.62395	1.82551	1.97993	3.3499	1.56462	2.68391	2.08626	2.72029	1.39348	3.31095	2.60171	1.75561	0.952192	1.95641	1.15292	1.51141	3.80828	2.65978	3.17554	1.85891	0.681986	1.679	1.51312	1.39892	2.87603	2.09536	5.09914	1.32713	1.57707	1.92656	3.00102	2.73948	3.05273	1.64785	2.07169	0.919418	1.82613	2.17484	2.7812	1.23383	1.6756	1.82613	3.11344	1.8875
ENSG00000116863	ADPRS	1.19251	1.26576	13.9902	19.2593	26.4858	5.76387	18.8992	30.0513	13.6188	13.8195	14.8421	22.8662	18.5681	12.6351	10.8249	19.3611	14.1782	5.70493	13.6474	5.915	12.8867	12.8456	12.1935	8.68068	9.09542	13.5558	14.6287	9.32897	14.4969	37.2932	17.457	14.4969	12.037	8.77161	13.0226	12.3366	6.76024	19.5228	11.3909	6.76608	17.303	15.3158	12.0276	6.28243	16.5602	15.5652	11.066	38.7729
ENSG00000116898	MRPS15	1.42208	1.42603	8.57947	9.47261	14.6365	7.54967	13.5701	8.51546	11.0411	8.10333	3.95266	15.1804	6.96554	6.81493	6.19906	7.21256	6.83601	3.72052	6.31228	4.73601	6.34718	5.0254	10.2334	4.34574	5.04498	6.34288	6.02431	4.5924	5.44182	14.0043	10.4542	4.28613	16.886	8.48215	6.59756	7.24129	7.11097	8.60643	7.82236	7.675	7.94772	8.69527	8.50631	3.82959	7.16722	7.68962	5.85884	5.06598
ENSG00000116918	TSNAX	1.70645	1.65061	2.46895	4.6504	3.52686	3.12989	2.26187	2.59413	2.88776	5.65648	2.99565	2.57196	2.66634	2.10406	3.96287	5.00448	4.30852	2.45195	2.84562	2.99363	2.77362	5.19834	2.37812	5.90215	1.78244	2.81781	2.40517	2.63576	4.00691	3.84816	2.98071	3.48905	4.13363	3.63167	5.2246	3.97035	4.03439	3.15582	2.2381	3.36563	3.21089	4.24746	4.68291	2.54864	1.82888	2.83741	3.72271	3.71718
ENSG00000116922	C1orf109	1.70173	1.32501	1.55623	2.72579	2.47392	1.31097	1.46298	2.487	1.34536	1.69023	0.838157	3.00255	2.19995	1.19929	1.42477	4.19626	3.55567	0.951995	1.1608	0.647235	1.78365	1.64509	1.36215	2.21057	1.10006	2.30885	1.32512	1.40067	1.90918	3.99402	2.64626	2.37917	8.32136	4.93757	1.94228	0.962812	0.813291	2.12169	2.16977	2.65908	2.42067	4.48183	4.6251	1.58214	3.06153	2.28336	1.58124	11.3606
ENSG00000116990	MYCL	3.81055	1.88296	2.45003	5.262	6.99309	6.36462	3.4273	37.0373	12.2658	0.997938	1.3846	6.71258	0.922058	11.0679	0.718888	5.07742	4.25637	16.9413	8.62976	1.44231	0.748221	257.151	3.17563	22.7086	0.10924	27.9082	1.32479	1.05282	1.00157	918.016	15.8664	1492.5	1175.26	7.77448	3.76741	0.71409	1.40693	0.459676	2.34146	5.71343	1.19096	108.933	60.7009	1.73578	2.52213	1.63635	8.79951	754.873
ENSG00000117013	KCNQ4	0.535515	0.603322	0.497239	1.13457	0.119403	0.415247	0.460352	1.05439	0.243218	0.250899	0.235971	0.551257	0.247027	0.682408	0.19192	2.93294	8.97397	0.176522	0.252482	0.0471215	0.0326432	0.394523	0.855688	22.697	0.182866	0.742827	1.32582	0.762966	0.143013	2.2244	1.57262	0.234131	0.978742	2.22904	0.402149	0.16538	0.828134	0.0775537	0.876425	0.462037	0.155013	0.837205	2.66357	0.644433	0.724327	0.445849	0.0941148	6.50602
ENSG00000117122	MFAP2	3.09084	1.81001	0.0339841	0.724317	0.0199335	0.0380338	0.509663	1.2679	0.14521	0.952322	0.422852	0.231827	3.26866	0.142246	0.707728	0.0346095	0.805336	0.0291665	1.83512	0.0175387	0.0630766	0.976212	0.0355746	0.445772	0.700777	1.05361	1.3032	2.13871	0.462503	0.143395	3.82016	2.30848	0.352427	0.0676541	0.114501	0.0487894	0.0217065	0.717371	0.0908829	1.32275	0.036744	0.913959	0.199827	0.579252	5.77839	0.29661	0.396853	0.15825
ENSG00000117133	RPF1	1.25788	1	23.5907	22.7412	26.6419	14.0959	12.7969	14.1508	15.286	23.1804	18.3529	31.4322	9.07573	9.64795	17.6638	19.8913	28.2341	7.34073	9.50808	6.11851	14.2448	14.5778	19.7881	19.9283	17.1075	20.1489	18.9813	14.5985	24.2144	16.8181	19.9182	16.1115	19.1317	16.4714	15.657	14.8387	10.2916	20.0741	30.9036	22.457	24.8508	17.4855	43.7278	11.5621	15.166	22.0798	11.5001	16.277
ENSG00000117151	CTBS	1	1.18427	1.99027	1.37704	4.94169	4.54225	2.62056	2.69457	3.40459	5.35437	2.50012	2.87961	2.43022	1.48143	4.77621	1.66239	2.35075	1.51985	2.00473	1.40827	6.04958	0.427509	1.82399	0.502699	2.40668	0.540188	2.76411	2.16651	4.54544	0.585569	2.90835	0.617881	0.73896	2.54408	4.54691	0.942259	2.39003	3.92614	4.16875	1.83385	2.15015	1.71648	3.03232	1.08382	1.64926	5.15114	0.882402	1.08828
ENSG00000117153	KLHL12	1.62563	1.50838	4.80028	8.34314	7.58614	10.9793	4.97704	15.3316	5.82962	4.73906	5.83734	5.73366	3.90813	6.94409	6.21796	7.12545	9.54332	6.70409	6.12939	4.37596	6.38295	8.80383	5.68865	8.39128	3.11019	9.73271	5.32488	3.23224	4.77581	8.2128	16.0067	13.6169	4.34638	5.87542	7.14552	6.32746	5.87259	5.15527	5.38149	6.77913	3.66131	13.1073	6.94409	9.70987	4.24532	5.41656	9.28567	7.03819
ENSG00000117222	RBBP5	1.59992	1.63014	2.84782	3.23488	1.47813	3.82254	1.96408	2.44767	2.32232	2.78423	2.93692	2.40245	2.62594	2.97131	3.04389	4.17576	4.65376	2.616	2.24885	2.84109	2.42646	5.43981	2.67683	4.9223	1.74106	4.02259	2.15893	2.22393	3.19909	3.82847	5.12847	3.68321	3.06568	2.53804	3.27565	3.2856	3.01969	2.9857	2.33042	3.54328	2.83373	3.84114	6.72301	4.76893	2.60026	2.65539	4.2547	3.80367
ENSG00000117262	GPR89A	1.36226	1.40056	13.2875	16.7454	12.5486	14.9352	8.07106	13.6772	9.8541	8.59811	10.8388	13.371	8.53368	13.164	7.31741	8.1045	15.0911	9.22748	11.3665	9.68248	9.71285	11.2127	9.31247	29.175	5.4015	8.48928	15.8305	9.73387	9.04526	9.64123	21.0352	7.90491	9.98511	11.3005	9.40506	15.793	13.583	9.39056	7.03128	34.9269	12.0192	12.4358	14.8	9.1526	10.944	10.5131	16.2668	7.48857
ENSG00000117362	APH1A	1.58118	1.43993	0.811796	1.00702	0.810699	0.881715	1.16782	0.769087	0.817392	0.75238	0.952485	1.12686	0.694519	1.21088	0.989353	0.709797	0.798772	1.1253	0.668187	0.759327	0.83812	0.858674	0.78246	0.66343	0.519631	0.475927	1.3031	0.854352	0.866455	0.926605	1.07353	0.623507	0.781124	0.862598	1.04089	0.914577	2.46605	1.08417	0.628474	1.95049	0.68062	1.14619	0.767353	0.713958	1.03045	0.801953	1.73258	0.731492
ENSG00000117394	SLC2A1	40.8142	5.27803	23.2986	0.633438	3.19566	3.87664	22.6277	12.4969	10.5479	10.1274	6.88519	6.53694	5.87862	16.969	10.6205	6.23326	2.42957	10.7216	2.51769	3.66474	6.33804	1.51693	19.0086	1.78433	6.72371	3.6895	4.61424	4.38534	10.7828	2.38513	0.952029	2.15012	3.32681	14.1057	6.03157	5.51459	7.56631	1.84053	1.44558	11.3742	28.4096	1.98948	3.55835	1.16744	3.85699	19.7145	12.0317	3.26973
ENSG00000117395	EBNA1BP2	1.88557	1.57026	16.6322	6.67057	13.904	5.80195	10.7288	4.57821	7.47014	6.65249	6.3318	18.6242	11.6816	4.30468	6.38615	5.7491	8.0131	2.39279	5.1767	6.27811	8.36723	3.12786	8.35096	3.81976	6.81528	3.78052	12.9158	3.25751	12.5724	6.39667	6.04286	3.05501	4.44159	5.87889	5.56637	7.84096	2.62673	11.7279	12.4532	5.82819	8.4983	5.01272	7.88481	2.19505	13.7627	7.6385	3.27303	5.80214
ENSG00000117399	CDC20	19.1331	8.16244	1698.72	575.717	851.314	893.179	856.433	636.153	810.464	726.245	424.535	1043.08	750.423	663.079	568.018	945.418	527.204	256.395	615.674	451.507	626.976	646.65	991.696	395.07	502.043	406.464	920.442	544.535	942.092	1239.42	1018.1	300.08	1187.93	317.214	613.949	770.573	169.744	692.981	642.837	659.272	1630.21	587.878	788.744	219.399	653.398	1210.24	589.963	837.154
ENSG00000117448	AKR1A1	1.26927	1.3632	0.918318	1.33582	1.29863	1.97007	1.37255	1.02386	0.432572	1.15579	0.816069	1.93128	1.14328	0.828828	0.690847	1.62953	1.99047	1.81879	0.366387	0.735357	0.832297	1.48193	1.12462	0.731904	0.766302	2.28704	0.940013	0.605615	0.991903	0.755155	1.47313	3.23687	3.99509	1.02787	0.91131	0.771579	1.65121	1.02476	0.677037	2.40967	0.641868	1.15834	1.17727	1.34001	0.861635	0.995263	0.926993	2.04737
ENSG00000117450	PRDX1	1.9711	1.39862	7.36072	7.60211	7.32576	6.53631	12.9386	18.1339	7.36072	15.5803	2.54517	6.00969	7.16844	2.98236	6.56786	6.76166	7.91966	2.63662	3.75539	2.86733	4.93614	2.39533	4.70847	3.15396	7.16844	6.44124	5.18612	4.29099	7.43547	1.10522	7.50348	2.62588	2.58924	10.2723	6.66186	6.44124	2.02247	7.91966	6.61419	8.60375	3.61705	11.5447	6.53631	3.62259	5.34003	14.2697	4.16406	2.25744
ENSG00000117481	NSUN4	1.1607	1.1607	1.78395	0.979296	1.51288	1.55418	1.3076	1.34063	0.781797	1.07159	1.01436	0.920912	1.00553	0.854392	0.869206	1.2057	1.17489	0.686499	0.467155	0.580634	0.54615	0.96641	0.673546	1.42616	0.780969	0.892761	0.986503	0.648416	0.923445	0.607723	1.02312	0.707078	1.96968	0.903179	0.667987	0.757664	0.951892	1.25682	0.847086	1.25826	0.847848	0.902041	2.28123	0.555065	0.933791	1.16473	0.758077	0.945415
ENSG00000117505	DR1	1.54435	1	4.16364	3.50923	7.23694	3.72793	1.88114	3.82057	2.71737	2.67475	2.44121	5.10355	2.32343	2.34505	2.61233	6.38328	3.91602	2.02536	3.33549	1.5601	3.11286	3.02823	2.84631	4.24217	2.22584	3.87806	3.54507	3.87381	2.14667	3.71919	3.30181	3.71919	4.41989	2.06221	3.14208	3.04735	2.11027	3.68374	4.33378	3.43631	2.95634	4.17538	4.46446	1.68722	3.3887	3.00927	2.87758	3.55338
ENSG00000117543	DPH5	1.24143	1.14949	2.47657	2.29526	3.63075	2.92634	1.65253	1.12591	1.27219	1.86304	0.671431	5.07064	1.50677	0.812717	1.95651	2.47657	10.2033	0.78299	1.60051	2.31909	1.58189	1.0936	1.71492	1.30352	1.64299	1.97154	1.5279	1.65984	1.65668	1.84586	3.01137	2.90814	3.2907	2.57068	2.09769	1.58863	2.12507	2.79755	4.09948	2.45485	1.66152	3.6597	3.77291	1.05395	3.44734	2.89185	1.13343	1.27199
ENSG00000117593	DARS2	2.70195	2.09798	4.17855	2.5241	1.82414	4.40696	1.34792	2.94672	2.1812	3.13613	1.11015	2.24281	2.34046	1.78246	2.52721	4.08397	4.14439	1.81546	0.416251	3.21166	2.48534	1.77455	2.97211	5.50114	2.03534	3.43005	5.00023	7.62955	2.84233	3.32025	5.13763	1.75169	1.3112	3.30994	3.52667	2.36036	5.56099	2.24579	2.46125	2.48836	4.09443	2.28305	5.35625	4.52782	2.29412	2.92691	4.8061	1.40453
ENSG00000117597	UTP25	1.84676	1.7411	14.6366	6.43839	7.10709	15.599	8.82677	7.64237	6.71091	13.0465	9.23821	5.30718	7.58113	6.82469	9.51137	20.1109	16.8096	6.02513	8.23645	8.27152	10.5569	11.5866	5.82479	15.0764	5.96724	10.6089	8.34146	4.48527	10.3065	8.42682	5.44161	8.8405	9.51137	10.3971	13.9089	9.89141	8.03344	8.91993	16.6368	13.6669	7.67201	7.61169	22.0051	19.9499	8.42269	11.4601	13.6814	9.02266
ENSG00000117620	SLC35A3	1.29235	1.34817	0.424671	0.306221	0.720282	0.949814	0.282473	1.01507	0.389436	0.235414	0.416672	0.648266	0.314675	0.525709	0.281404	0.427618	0.979383	0.340695	0.220966	0.322103	0.308907	0.607261	0.330397	0.23209	0.227322	0.374395	0.394689	0.281544	0.220783	0.284859	0.270176	0.286524	0.351463	0.285329	0.262119	0.230085	0.267343	0.431587	0.354158	0.691938	0.302268	0.468511	0.303862	0.256347	0.460303	0.36212	0.667414	0.416274
ENSG00000117650	NEK2	11.8844	6.20315	402.737	282.693	399.036	1291.66	396.878	232.884	468.066	358.18	202.355	556.072	292.803	302.929	379.015	570.667	210.585	232.158	269.8	299.828	346.714	678.34	552.155	359.563	234.964	335.803	503.671	346.589	410.309	492.848	771.689	256.697	455.837	308.711	485.633	382.335	332.922	356.119	268.916	295.514	446.432	250.155	606.78	859.821	199.665	516.97	315.069	459.469
ENSG00000117691	NENF	1.53794	1.48658	0.889915	2.29992	1.53516	0.862768	1.632	0.784954	1.71904	2.34793	0.851017	3.83347	1.41659	1.70562	2.42979	1.77373	1.12935	1.4334	1.25127	3.33356	2.33622	1.37058	2.07968	1.13013	0.485304	1.07295	1.72876	0.669349	1.6989	1.3965	2.22299	1.13693	0.521398	1.82614	2.58479	3.51232	1.84708	1.99998	1.02624	0.931026	1.25768	1.88465	1.5036	1.45007	0.726823	1.76351	1.93726	1.88792
ENSG00000117697	NSL1	1.75808	1.75321	2.74548	4.04129	3.53645	2.62056	2.16441	3.15291	2.411	3.36096	2.65584	5.13118	2.49952	2.05956	2.61479	4.6472	4.26173	2.72586	3.21204	2.54799	2.53416	4.22385	1.62098	4.07597	2.97905	3.41431	2.51942	2.67037	3.5628	4.7641	5.06996	3.33088	2.64981	2.62412	3.58063	3.37096	2.75455	3.69321	2.97076	3.31787	4.49696	4.26173	6.40104	4.52358	1.88625	4.19407	2.86473	3.46693
ENSG00000117724	CENPF	15.2739	7.21	143.52	117.739	64.6357	242.007	108.025	63.0893	159.387	105.544	75.8378	62.4424	125.91	94.4163	97.3477	610.219	148.662	96.6296	171.438	108.352	116.572	384.02	79.4844	245.027	44.4805	328.56	120.009	134.725	173.549	318.44	213.496	214.082	258.794	74.8057	109.737	181.779	109.737	141.385	101.654	129.561	161.656	159.387	348.708	345.996	57.429	137.354	158.098	147.504
ENSG00000117748	RPA2	1.30677	1.35097	4.15593	10.9554	10.999	3.69207	3.70293	11.234	4.41716	5.99716	4.82854	11.9915	6.54801	4.45073	2.18847	14.0944	11.2406	3.67939	4.10455	3.03401	6.57663	6.04433	4.98282	5.84026	4.56449	16.4098	6.69709	4.98453	6.61901	4.3573	11.1512	8.40336	4.93655	3.42953	7.06816	5.43455	2.90053	7.69551	4.54593	6.13853	6.80736	6.6668	12.7515	4.87516	6.21265	6.81187	4.88796	3.9416
ENSG00000117751	PPP1R8	1.49485	1.28432	2.38921	4.15564	3.49183	2.73469	3.36548	3.74532	3.05942	3.86899	2.20593	4.59827	4.26937	1.88041	1.83498	4.95339	5.1994	1.7225	2.49949	2.11223	2.46608	3.67388	1.95359	2.72019	2.34059	3.21521	3.0182	2.83064	3.76531	1.7881	4.07999	3.27234	2.86431	2.6523	3.28565	3.31108	1.85261	3.23617	3.04201	4.09283	3.55671	2.62021	4.87319	2.17466	3.83662	3.1136	2.67986	1.50843
ENSG00000117862	TXNDC12	1.73147	1.61776	5.80162	5.09505	6.70026	4.44905	4.03896	4.37888	4.23778	6.71956	3.28986	6.60758	4.74824	4.00043	4.76056	2.78471	3.2105	2.75945	1.76371	1.96095	4.81642	2.51686	5.14505	2.06501	3.12556	2.62177	5.94053	3.02913	4.08446	1.44659	5.15209	2.24223	5.11321	3.58872	3.71773	3.46836	3.51159	5.12242	3.47907	3.7703	3.79579	4.66138	4.04278	0.991787	4.4048	3.78057	2.50334	2.09921
ENSG00000117877	POLR1G	2.91804	1.78386	23.0065	10.867	6.94614	5.90038	12.4766	2.942	18.9393	4.98352	8.74625	9.20797	5.32325	9.4628	12.9645	10.2975	15.9797	8.72127	6.93177	22.0083	11.6886	7.10775	6.78133	15.1113	11.8328	14.8338	20.8214	4.04418	18.2075	7.3202	6.93177	13.9655	7.76787	12.1445	17.7054	16.0405	9.98098	11.9532	19.4502	14.8772	16.1802	17.2328	24.7101	14.0412	13.5537	23.9905	12.3312	8.7409
ENSG00000117906	RCN2	2.33108	1.31403	2.42372	11.6318	10.5118	3.48304	3.50658	14.7166	7.09092	4.10569	3.18099	5.47507	6.17082	5.39172	6.75606	4.1037	11.5522	5.50464	5.70982	4.90389	5.99619	4.8464	4.38024	5.77612	3.74843	3.72546	5.433	6.5118	2.32798	4.92653	4.43159	4.65495	3.63141	6.55816	7.66895	5.33722	6.86171	5.73688	4.69675	6.16206	4.0629	7.9526	6.34779	3.56202	9.06947	4.79248	4.15525	3.9571
ENSG00000117984	CTSD	0.695441	1.33053	0.229596	0.236445	0.101195	0.23009	0.986731	0.466819	0.269115	0.825884	0.326311	0.182108	0.730823	4.50794	0.808429	0.179868	0.0720536	1.59034	0.158881	0.520916	0.823685	0.0829968	0.431976	0.103247	0.329436	0.101195	0.451515	0.910637	0.780348	0.158175	0.159888	0.101625	0.259397	1.22482	0.300307	0.176303	1.31862	0.43445	0.213022	0.369776	1.07466	0.177963	0.0727468	0.0881777	0.252325	0.209735	0.760636	0.117154
ENSG00000118193	KIF14	3.31958	1.97383	250.839	364.308	364.308	320.998	243.651	161.003	273.539	255.469	135.629	309.185	311.168	229.821	232.436	650.36	433.705	186.791	297.674	208.628	281.849	603.822	257.04	395.434	147.318	376.375	327.529	228.559	379.773	556.274	583.684	256.64	388.398	252.641	339.199	434.241	134.242	429.432	284.433	358.719	372.617	309.504	424.809	361.686	280.704	385.198	265.87	364.679
ENSG00000118363	SPCS2	1.28165	1.54435	10.9065	18.7838	18.3573	16.3984	17.5715	25.5678	12.8905	12.1429	14.8211	12.9127	19.1112	13.7689	17.0879	9.65623	28.0973	10.0194	16.1194	13.9689	14.3154	18.5433	10.4461	16.4609	17.4421	7.98684	16.5632	20.4989	19.1016	11.4873	11.9384	13.2479	22.3351	12.53	24.4431	4.51981	40.301	19.3377	8.10753	23.1186	24.1871	11.4419	12.0708	12.6852	17.949	23.7944	12.2307	11.9578
ENSG00000118495	PLAGL1	0.310787	0.22941	0.049723	0.182663	0.300603	0.0025036	0.0452101	0.317911	0.330077	0.139494	0.0488123	0.0330294	0.271341	0.152878	0.0107804	0.00288113	0.0552793	0.0178901	0.120113	0.00276936	0.00401594	0.088799	0.340078	0.0399646	0.00831785	0.0652413	0.430134	0.0395092	0.129805	0.113732	0.0705535	0.00581437	0.00413229	0.00426027	0.00377546	0.148917	0.0449998	0.00672897	0.292666	0.0595591	0.00584489	0.00429065	0.00328011	0.00693897	0.0957022	0.271341	0.16483	0.103264
ENSG00000118579	MED28	1.3113	1	0.805056	0.907971	1.72476	1.00253	0.714752	0.867152	0.492069	0.483977	0.580899	0.730963	0.821639	0.477695	0.387952	0.741352	1.57795	0.415836	0.602702	0.30972	0.590924	0.850393	0.352821	2.13177	0.268294	0.544339	0.69356	0.704469	0.648769	0.98011	0.881279	1.00322	1.09463	0.593929	0.450953	0.639888	0.568412	0.590924	0.75737	1.03643	0.720634	1.1781	0.914665	0.597497	0.717397	0.513386	0.943933	0.774674
ENSG00000118600	RXYLT1	1.47325	1.28967	3.87735	5.19796	1.96922	2.40854	1.60009	5.29874	1.71937	6.65751	2.80423	4.1819	3.35452	2.41289	3.60402	2.18675	4.32446	1.53421	3.14605	3.93349	1.65257	2.09166	1.67832	2.10754	4.61348	8.07661	2.85853	3.05494	4.23895	3.59666	1.63455	8.0693	5.45563	5.36842	3.09807	2.26195	4.28551	7.11895	5.13155	3.70249	2.30563	3.09715	2.76687	7.01406	4.24119	3.30491	4.44663	9.02308
ENSG00000118655	DCLRE1B	1.42603	1.22688	4.43506	5.80202	1.00826	2.5785	2.47811	2.50545	3.18797	3.38178	2.32737	4.59296	3.85596	2.14112	4.01883	8.66008	5.54453	3.26073	2.47577	4.094	4.16332	3.9483	4.11391	3.88423	3.18478	3.75852	3.10485	2.4448	3.47295	4.128	5.34947	4.43817	3.8827	1.81717	5.25592	6.00154	1.14727	5.14518	4.54206	3.55884	6.43573	5.24544	9.36949	2.04887	5.6756	7.50322	3.79388	5.87389
ENSG00000118705	RPN2	1.91189	1.77892	2.51087	2.89894	1.44739	1.758	2.06036	3.61884	6.118	3.69156	1.25138	1.70845	3.32535	5.14151	5.33146	2.06036	2.63099	2.39193	2.11904	2.70044	5.99514	3.12015	3.92899	2.76755	2.89894	1.50479	1.70733	3.09423	3.26184	1.73026	2.61255	1.1492	2.20088	3.21531	2.6959	2.504	6.70568	3.00191	2.5002	2.21624	4.25917	1.50138	2.50694	1.26782	2.43475	2.67769	3.73188	2.34267
ENSG00000118707	TGIF2	1.85961	1.18756	0.81102	2.02608	0.672656	0.833924	0.420673	0.467291	0.543553	0.316395	0.227878	0.649933	0.227026	0.303827	0.73172	0.0987546	1.78713	0.21978	0.499962	0.483624	0.77578	0.250259	0.550225	2.89705	0.673176	0.856792	0.406034	0.971041	0.59109	0.268081	1.24143	0.072236	0.171016	0.561972	1.17251	0.734795	0.154366	0.557649	0.856792	0.484909	0.869905	1.94452	1.12064	0.338961	0.6137	0.430571	0.252212	1.13759
ENSG00000118785	SPP1	37.0654	25.1415	0.327433	0.415906	0.137411	1.67801	28.702	0.0920671	0.147767	266.478	0.298822	0.414318	0.310451	0.219856	363.656	0.324717	0.160002	0.0996006	0.772218	0.284507	0.221012	2.63999	0.138742	0.427614	0.742643	0.0690371	0.0807507	0.208604	47.0331	1.68333	0.342042	0.182635	0.523957	260.117	0.30878	14.4323	0.196679	1.79121	11.6514	0.119026	0.385045	0.0643179	0.0978534	0.0647446	0.12821	55.9624	0.302051	0.054044
ENSG00000118894	EEF2KMT	1.59328	1.77031	9.8583	11.4825	6.15935	6.30296	11.3232	2.76026	6.18755	7.05034	10.6781	10.7955	11.6302	7.03999	14.4065	6.06344	14.3617	12.2018	5.808	13.805	9.03373	1.80897	3.60654	8.65712	23.0616	5.05234	8.50894	10.2105	8.7676	8.88932	10.3369	7.56647	4.08122	6.78078	15.1438	5.87723	13.1874	12.7045	14.1355	15.2569	8.36159	17.534	8.75632	9.26657	8.41199	9.10554	8.89965	1.82771
ENSG00000118939	UCHL3	2.2642	1.59107	94.7736	26.3653	129.048	63.9075	63.0267	60.2745	26.2486	35.3308	43.4888	75.6727	26.9464	29.7612	36.0957	80.2849	53.017	39.3389	57.9025	38.1594	51.7416	46.4365	149.529	62.16	68.766	25.647	37.9545	34.317	53.2009	66.7273	17.085	18.6712	25.3957	61.0483	34.9151	29.9654	69.6002	39.9937	70.0156	119.521	155.36	19.2318	76.1912	30.0846	58.8079	83.2093	48.5893	15.9275
ENSG00000118961	LDAH	1.61217	1.30134	1.7813	1.45674	1.46926	3.71662	1.04172	2.10108	0.858846	1.40005	1.42606	1.6127	1.35663	1.04172	1.3958	2.18366	3.18401	1.14684	3.24238	1.4517	1.53417	1.53764	0.938769	0.0209932	0.761828	0.712023	1.18156	2.19211	1.63143	0.988207	1.17644	0.492439	0.65564	2.09013	1.30936	2.14571	2.17589	1.24483	3.19774	6.04821	1.43078	0.658561	0.0271931	0.903863	1.60766	1.76336	1.92605	0.276148
ENSG00000119013	NDUFB3	1.67018	1.47019	8.6582	5.04389	21.3459	13.0332	7.51716	10.3903	8.62126	8.7553	6.50889	25.4605	5.2018	5.33216	8.73356	4.48557	13.9286	5.19188	6.61453	8.69884	7.31618	5.48896	10.3601	3.78143	8.66554	2.84408	8.76743	11.4803	9.09184	7.16356	3.75504	4.611	4.58932	8.16667	6.33746	11.5652	14.8227	6.82006	8.38432	12.2053	11.1469	4.09493	8.21224	4.0882	4.13944	11.6979	4.871	4.05262
ENSG00000119203	CPSF3	2.19619	1.65405	7.83825	10.1151	4.63585	9.7512	6.74826	5.14125	6.38498	6.60182	7.85116	4.30587	6.59945	5.50277	5.45604	8.92964	11.0314	7.72215	10.9664	7.34689	6.34569	7.94885	5.71443	8.57837	5.60341	5.7899	6.29076	8.64534	6.14105	9.26521	12.8359	9.97231	4.82561	8.69152	10.6092	6.17776	5.42121	6.10624	9.13914	10.8763	10.8944	10.0528	11.5633	4.53693	6.98702	6.83754	7.09393	9.39576
ENSG00000119285	HEATR1	1.83401	1.46409	6.43705	7.98627	2.44745	6.04588	3.08635	2.30792	4.06281	4.11044	3.94072	1.74609	3.93391	4.4919	4.5164	6.73187	8.74089	3.16009	3.62364	3.62364	3.91845	2.43139	3.05213	4.91477	3.1714	6.03777	4.53777	3.26199	4.86905	3.55525	7.18545	3.16149	2.03922	3.68245	6.17079	3.5019	3.28069	5.11649	6.50641	5.76876	4.49967	8.35955	8.52058	3.88538	2.75275	5.34348	5.10602	3.19767
ENSG00000119314	PTBP3	1.63467	1.46815	1.74926	0.371869	0.994342	3.27448	1.34728	0.772383	1.03687	0.565579	0.92446	0.80421	0.745485	1.44309	0.544377	0.452455	2.21749	2.07964	1.04742	1.13005	0.513745	1.25552	1.43586	0.646298	0.575891	0.741971	0.738615	0.574562	1.00504	0.908963	0.500573	0.865699	1.67353	1.10101	0.27277	0.993279	0.617447	0.511157	1.13625	3.06078	0.891704	0.526822	0.6907	0.998792	1.32847	0.819413	1.31088	0.632258
ENSG00000119318	RAD23B	1.55941	1.31312	3.84064	1.93779	3.68519	4.86294	3.8493	3.02701	3.99803	3.01239	2.67307	4.55163	4.83662	3.31486	2.02238	2.91749	3.50551	3.70391	4.82153	3.53503	2.70774	3.41806	2.92122	1.40731	2.44068	1.89627	2.2097	2.55134	3.30807	3.27296	2.49014	3.13301	3.18647	2.84272	1.90926	5.77806	2.13488	3.25621	3.88637	5.14675	3.03273	2.30261	4.09162	4.73367	3.87031	2.77182	2.8653	2.02674
ENSG00000119335	SET	2.23148	1.48761	2.62752	1.89103	1.59427	3.27804	2.78546	1.5984	3.03302	1.56956	1.66342	2.06998	2.41137	1.36096	1.26329	1.8559	4.5952	2.27965	2.12341	1.95538	1.78224	3.08495	1.5784	1.97277	1.77998	2.39799	2.15719	2.63705	2.45441	2.67915	1.92812	2.29184	1.67303	1.74588	1.15584	2.92008	1.1232	2.14797	3.48315	3.33249	2.58424	2.06998	2.49764	3.03917	2.53057	2.04157	2.55528	1.12169
ENSG00000119392	GLE1	1.35566	1.19251	1.4194	0.689822	0.681136	1.61965	2.25933	0.936265	1.72988	1.19044	0.864447	1.01794	1.69876	0.816074	0.794807	1.14191	1.76942	1.60567	1.34667	1.56381	1.18035	0.965522	0.792893	0.843576	0.884179	1.34379	1.30482	1.00004	1.56338	1.17984	1.17225	1.00404	1.46118	1.08558	0.426235	1.59519	1.08519	0.94998	1.13339	1.5569	0.954263	0.660808	0.885262	1.27481	1.35478	1.31023	0.771632	0.512179
ENSG00000119401	TRIM32	1.52838	1.28343	3.18543	1.25416	1.59088	4.06677	4.08303	1.70769	3.37482	3.66048	2.29196	0.909325	2.93414	2.48364	2.38808	2.9584	2.53764	5.34468	4.41875	5.13625	2.9094	2.23968	2.80982	1.11211	2.64282	1.57357	2.39572	3.25277	1.77007	3.24393	2.96835	4.35559	2.83664	2.35908	3.14831	3.7749	2.22747	2.89135	2.25953	3.66911	2.74269	3.64273	3.90302	2.80318	3.96802	3.00852	2.59036	1.45954
ENSG00000119408	NEK6	0.856782	1.77031	1.27776	0.0798192	0.74626	1.31682	0.48752	0.432525	0.341631	0.397574	0.423931	1.08019	0.772067	0.664968	0.155022	0.203462	0.252224	0.918812	0.796066	0.652863	0.399354	0.0291755	0.458839	0.990439	0.315514	0.281697	0.399669	0.232063	0.596537	0.0530943	0.131104	0.66019	0.823256	0.19473	0.252023	0.489591	0.159196	0.379717	0.697452	0.450561	0.442001	0.241736	0.232242	0.173586	1.02237	0.474846	0.306608	0.176677
ENSG00000119446	RBM18	1.63354	1.37173	3.93039	2.99118	4.48567	5.82718	3.33646	3.62631	4.31767	5.16805	3.81519	5.86961	5.08224	4.0883	3.27278	5.07036	7.52217	7.21007	4.95185	5.32775	5.12265	5.79801	4.72541	4.34166	3.98136	8.56747	4.43541	4.57375	3.0737	5.98353	2.41527	7.33079	6.51893	3.93624	2.39139	6.7703	4.07786	7.09835	8.10761	9.56974	3.95316	3.81368	5.05798	4.73865	5.48986	3.66307	4.05952	2.30749
ENSG00000119487	MAPKAP1	1.62789	1.21841	1.00385	0.534147	0.669024	0.480192	0.913824	0.710326	0.652506	0.681179	0.43399	1.05105	1.36288	0.424695	0.581081	0.517029	0.435202	0.798318	1.76592	0.902454	0.892033	0.54643	0.697636	0.319158	0.529094	0.381121	0.914442	0.578769	0.613736	0.592139	0.610379	0.485246	0.670655	0.654582	0.551007	0.839076	0.521018	1.00999	1.44466	0.648272	0.808781	0.618216	0.657916	0.644362	1.54557	0.596488	0.442988	0.204278
ENSG00000119616	FCF1	1.60214	1.23114	3.12993	1.67869	3.77057	2.6855	6.78622	3.52667	2.09962	1.60867	2.06141	3.68614	2.12754	4.22806	1.99341	1.91619	3.0462	2.8875	2.34636	1.48529	1.2257	1.25069	2.91087	1.29162	2.65831	1.66729	2.14106	2.11401	2.29987	1.30156	1.73558	1.88041	0.718349	2.36644	2.21316	3.73205	1.00339	2.59387	2.50422	3.93178	5.22357	1.23211	3.08954	1.46994	2.54016	2.24131	2.44371	1.31126
ENSG00000119661	DNAL1	1.15429	1.28343	0.525056	0.570878	0.735233	0.702484	0.616962	1.15298	0.586983	0.55493	0.257901	1.04158	0.44773	0.682104	0.717228	0.844568	1.67353	0.894558	0.376104	0.327865	0.378284	1.08593	0.886236	1.00517	0.623989	0.820771	0.444193	0.468813	0.623035	1.21567	0.682244	1.61736	1.01516	0.556859	0.311167	0.795285	0.406243	0.837316	0.248942	1.26396	1.20609	0.557199	0.684078	0.961638	0.638442	0.541802	0.560487	1.49354
ENSG00000119718	EIF2B2	1.20748	1.15589	3.22868	4.9332	3.42964	1.40968	7.94955	7.55866	2.27705	3.07039	2.84563	1.94443	1.12777	4.47272	2.18354	2.7346	2.09902	3.17228	2.41633	4.24833	1.42726	2.14644	5.32572	2.4074	8.2179	1.62134	2.2094	3.48501	1.82166	3.05707	2.4433	3.38182	1.31484	3.4793	2.11251	3.57698	2.24054	3.41643	4.28457	2.89692	7.28285	2.56254	2.45229	2.67256	1.69503	2.54621	3.62976	2.16145
ENSG00000119812	FAM98A	1.52203	1.36415	4.97763	3.06027	3.03459	5.04746	2.43596	4.3482	2.86512	3.59949	3.98658	2.82153	3.55855	3.66742	2.65215	4.86305	6.5927	3.94926	7.23347	4.45001	3.26141	1.27875	2.56264	1.69313	6.70348	2.44434	2.92011	3.42209	2.58052	2.06216	2.74681	1.76534	1.33604	3.43301	5.23093	3.67264	6.78303	4.29246	4.54144	4.85044	4.03875	2.71376	3.72093	1.41179	3.96505	3.39348	2.94165	0.846251
ENSG00000119820	YIPF4	1.9602	1.71356	1.05834	1.39244	1.36966	1.8969	0.961209	1.30798	1.11096	1.86661	1.7024	1.42162	1.12489	1.04296	1.13713	2.13567	1.56125	1.92818	2.65276	1.07656	1.34393	2.14897	1.07423	1.77541	1.91915	1.20096	1.43732	2.18984	0.998014	1.46931	1.76811	1.4497	1.18841	1.76227	1.401	1.24669	1.9742	1.44016	1.84652	1.58666	1.01224	2.79673	1.80237	0.762172	1.08301	1.32574	1.40526	2.36719
ENSG00000119878	CRIPT	2.28628	1.86607	8.42492	11.5639	18.8809	13.6925	12.1618	9.14876	8.97758	11.601	9.47756	15.967	9.25452	6.78054	10.1652	11.9588	13.9764	10.1976	19.236	8.80765	9.89491	10.8967	8.22292	10.6623	5.59834	13.0004	7.88159	12.1416	8.08196	8.9083	9.76451	10.8532	11.7893	9.01806	11.0166	12.0413	10.0717	7.60119	10.0629	15.605	9.3312	10.4645	14.0317	7.17927	5.93882	12.9521	7.84023	18.0824
ENSG00000119938	PPP1R3C	0.337744	0.53663	1.1575	0.277767	0.408567	1.89031	0.553286	0.645598	5.51281	3.86654	3.75765	10.3229	1.20878	0.630217	4.52101	4.70012	0.692246	16.0142	4.76574	13.1231	2.57363	0.0742748	0.604169	0.0162158	2.02816	1.42345	2.36687	0.496419	2.9847	1.00322	0.562917	0.337562	0.428274	38.5629	2.85027	2.07822	3.12496	1.36871	0.0973842	0.667711	2.07594	0.240272	0.0663974	1.88003	1.30921	1.31524	1.03505	1.51067
ENSG00000119969	HELLS	4.3229	2.16895	8.15255	25.7808	11.7115	8.37564	3.90595	10.0724	16.2724	5.23489	10.8746	5.4673	6.72758	5.40631	7.03254	8.19546	24.0313	6.4556	11.5327	8.08393	4.39434	15.962	6.04198	8.02952	12.7687	11.0123	9.71564	14.6137	9.39905	14.015	13.5075	12.0435	10.8746	6.5038	8.17663	7.38191	2.86859	11.7844	5.72207	14.8561	10.1248	11.6383	13.6007	11.3116	7.84222	8.08745	9.94326	10.8233
ENSG00000119977	TCTN3	1	1.18345	0.651369	1.01295	0.39347	0.687867	0.600616	1.18557	1.13884	1.12374	0.412302	0.684503	0.973953	0.763246	1.30399	0.549413	1.5051	0.763038	1.1386	1.43768	1.46555	0.38447	0.793195	0.600192	1.58494	0.269231	0.761619	1.12882	1.42067	0.678112	1.17064	0.299951	0.435974	1.23106	1.1829	0.541177	1.51619	1.07859	0.727536	0.998784	0.587867	1.08369	0.539533	0.36092	1.34642	0.872823	0.487137	0.790264
ENSG00000120159	CAAP1	1.29056	1.37554	3.31774	3.20397	5.0469	3.97063	2.61841	5.03445	3.4759	3.72055	4.57861	4.29664	2.37947	2.08673	1.94637	3.17461	4.91814	3.34676	0.0451618	2.4888	2.70812	3.93407	2.88822	3.21748	5.07616	2.76555	7.99114	5.59933	1.61119	5.15453	5.80986	6.97969	4.69158	3.87625	3.0578	4.1373	4.23947	0.0772164	1.43209	5.20738	2.87944	3.5364	4.3311	5.95924	2.19265	3.80542	2.63144	1.53397
ENSG00000120333	MRPS14	1.35004	1.27987	3.99812	6.18787	7.02582	4.9505	3.32266	4.92943	3.18538	3.64021	2.76606	8.44934	3.96996	3.46521	4.17018	6.34536	4.91805	4.21927	1.11912	4.28413	4.13487	5.54991	4.87466	7.20984	4.03402	5.6717	4.99804	6.84254	3.17915	5.37414	6.95626	5.50313	2.54752	2.6234	4.67005	6.25776	8.42351	4.81981	4.07839	4.21688	3.81364	5.22636	8.30057	7.03171	4.81239	5.93091	5.41047	4.35997
ENSG00000120334	CENPL	3.07162	2.01391	7.29902	6.88171	12.5283	8.41148	3.82012	5.34054	7.58235	4.77458	5.48836	17.1485	6.52664	6.30012	4.79507	8.34892	8.84716	4.50573	1.62739	6.15108	5.45611	8.31645	3.36692	4.97772	4.37324	4.97579	11.4896	6.89714	7.46301	5.80236	7.32353	4.27003	3.88712	2.97509	6.40737	8.39416	8.25154	7.87694	4.83767	7.99199	10.0777	6.42854	7.37437	4.52277	8.01268	6.11839	11.803	7.134
ENSG00000120438	TCP1	1.45297	0.840896	1.57375	1.72249	1.79062	1.0256	0.872958	1.31795	1.7733	1.27303	1.36145	1.93336	1.99959	1.13517	1.5156	1.78927	2.40953	0.691931	1.05812	0.790533	1.47648	1.62955	2.40479	2.61222	1.29667	1.58381	2.06124	1.43929	1.20087	1.09428	2.08463	1.22785	1.54714	1.91349	1.16011	2.27972	0.585909	0.963611	1.57841	1.8276	1.36274	1.12374	2.79439	1.66818	1.68904	1.71541	1.78972	1.48231
ENSG00000120509	PDZD11	2.2084	2.04486	15.4554	13.0925	14.7999	19.8928	8.38078	12.3477	13.4819	10.7567	24.9299	31.8925	12.3837	6.47976	12.2642	7.42245	9.73811	14.4404	12.819	12.6674	9.84257	5.97068	13.2172	6.60286	18.7918	5.83377	14.41	7.61901	7.39625	8.88514	17.618	4.85752	6.38806	6.39156	14.9584	20.9799	7.32243	14.9378	7.30409	7.24415	11.3133	16.7983	7.7311	4.27415	8.87606	11.0344	9.08848	6.47439
ENSG00000120526	NUDCD1	1.65749	1.35097	4.44891	6.56265	13.6971	3.92877	5.52388	4.95769	7.69172	3.09433	5.33851	17.252	6.55718	2.84349	6.02269	8.57107	8.62964	1.51425	15.884	4.82484	4.62241	5.57918	6.03726	5.54618	6.79762	4.79678	11.9585	7.35211	10.27	5.39345	3.82894	3.72759	5.36661	3.66816	3.26467	8.54789	4.57576	5.10889	8.69694	7.75768	6.83636	2.26074	8.14932	6.67229	11.1243	8.63281	1.78346	4.69371
ENSG00000120533	ENY2	1.48968	1.34443	0.515107	2.37582	2.50752	0.396096	0.989715	1.03065	1.16225	0.878763	0.778226	3.27505	0.695508	0.564253	1.22585	2.0077	1.34765	0.417801	1.71401	1.01663	0.744114	2.16095	1.048	0.634738	1.06204	0.82281	1.06835	1.05617	1.15107	1.31394	0.792218	1.01044	0.974905	0.628302	0.642842	1.67571	0.848829	0.69013	0.774232	0.902473	1.04218	0.466073	1.25385	1.78671	1.37716	1.2226	0.45928	1.19774
ENSG00000120539	MASTL	1.86348	1.22349	9.0164	7.19694	2.77924	11.6979	4.40867	8.38363	11.4931	5.23258	7.6186	14.6774	20.9402	4.26438	6.53934	5.62438	12.5829	5.5875	5.39231	11.2092	6.21305	10.1493	11.5222	6.97825	10.3594	6.50882	9.08734	8.92005	15.3049	7.48226	11.39	4.13571	4.88281	7.90568	5.44493	13.3653	3.50718	14.4091	6.1291	6.50662	9.63325	3.59293	6.32169	3.97387	9.97212	11.3997	6.22943	7.21256
ENSG00000120696	KBTBD7	1.428	1.33237	3.42726	10.0404	6.70426	9.83551	5.32498	10.054	5.01387	9.58853	5.13358	5.31026	3.40197	4.38121	11.6623	0.335162	11.8806	12.0874	2.52918	9.80279	9.06404	12.253	6.59432	43.8318	5.08349	7.98847	8.05484	5.98438	5.72453	32.0988	12.7474	14.6101	10.1079	16.9245	6.68171	4.34022	10.7381	4.58547	4.00104	19.2182	10.1734	17.1939	19.1626	9.78913	3.72516	5.73205	11.9457	11.9418
ENSG00000120697	ALG5	1	1.28165	0.85566	0.822475	2.03266	0.990888	0.868315	1.82353	0.474102	0.981166	0.974926	1.70513	1.85379	0.495261	1.19582	1.42904	1.29323	0.654487	0.532231	1.05141	1.28105	1.0308	0.914756	1.39767	1.43634	0.326194	0.933197	1.17744	1.42377	1.59801	0.557224	0.832016	0.794797	1.81459	0.916013	0.854866	3.64416	1.08263	1.08898	2.47673	2.29246	1.0003	2.61641	1.32951	1.25771	0.915576	1.36079	0.342676
ENSG00000120725	SIL1	1	1.51887	0.76922	0.440817	1.03903	0.542778	0.614265	2.34226	0.697106	1.79458	0.571783	1.32375	1.21437	0.833936	1.12855	0.412198	0.450823	0.670936	0.365758	1.28959	1.8433	0.313595	0.476266	0.111843	1.83421	0.161097	0.687194	0.686543	0.88661	0.287275	1.15388	0.242562	0.715564	1.56744	1.00427	0.535448	5.25762	1.1598	0.772683	0.359445	0.865884	0.404466	0.509167	0.591914	1.0716	0.871603	0.850175	0.251064
ENSG00000120802	TMPO	2.36199	1.51152	1.52768	2.29054	1.58593	2.07446	1.15962	1.85588	1.76609	1.16656	0.881162	1.29107	1.71365	1.20808	1.72599	2.08314	2.54847	0.878262	1.6375	1.38462	1.06951	4.33036	0.879211	1.36102	0.892893	2.55261	2.37612	2.38732	2.1313	3.64902	2.47828	3.03061	3.06112	1.82411	1.6566	1.3921	1.26029	1.75473	1.93581	2.31812	1.72163	1.3451	2.62871	3.18532	1.41595	1.50737	2.84001	3.33892
ENSG00000120805	ARL1	1.64262	1.79626	0.853399	1.18538	1.61091	1.97979	0.723586	1.42995	1.089	0.846794	0.613623	1.76998	1.20101	0.838239	1.09751	0.432928	1.94568	0.510961	1.52296	0.834666	0.916	0.839698	1.1383	0.447874	0.470618	0.654933	1.01173	0.849952	1.01395	0.687925	1.03881	0.765188	1.05617	1.13584	0.779786	0.98241	2.40701	0.932895	0.966216	1.0289	0.683587	0.506842	0.643928	0.402382	1.22154	0.931876	1.20111	0.837431
ENSG00000120942	UBIAD1	1.25353	1.27544	2.1147	3.94512	3.29075	1.16699	2.53112	3.40877	1.87252	2.47444	1.99373	2.20597	2.29468	2.79843	4.28912	4.13472	4.95913	1.99451	1.75536	4.52497	2.97522	2.76641	1.92033	2.87013	3.60992	1.41413	3.32169	2.17545	3.73937	1.66793	2.52229	2.29239	2.73109	2.77818	2.87152	2.71795	3.16911	5.72439	3.05801	3.87305	2.95737	4.52624	4.61667	1.67585	4.06077	4.21771	2.70271	1.68601
ENSG00000120963	ZNF706	1.58008	1.1591	1.25277	1.25277	0.930623	1.80915	0.836197	0.810367	1.44661	0.489514	0.446177	1.69898	0.732423	0.433665	1.10405	2.02285	0.632553	0.204271	1.32165	0.599077	0.697671	2.84516	0.928705	0.612664	0.851821	1.41861	0.908004	0.571488	1.04637	1.59572	0.382722	1.28286	1.84353	0.894699	0.501521	0.699469	0.918029	0.381417	0.749233	0.5954	0.793376	0.27142	0.781204	0.985949	0.839524	0.560655	0.638874	0.624619
ENSG00000120992	LYPLA1	2.40327	2.16145	5.25421	6.42437	14.1025	12.6186	3.23187	4.81689	4.60091	3.59021	2.62578	9.8081	2.66557	3.32758	6.31228	7.69132	6.69975	2.47433	8.37801	2.82189	4.09023	4.21327	11.1389	52.8824	9.22855	5.94882	5.25575	7.11485	4.47765	3.98492	7.05546	5.33174	6.85585	10.4911	5.39776	7.7877	12.4216	2.45809	6.81707	8.38564	4.24446	2.02379	15.1582	6.51611	6.48121	7.37667	1.71399	2.8208
ENSG00000121022	COPS5	1.36983	1	4.94958	1.9488	2.29158	6.28503	0.823826	2.42856	1.70361	1.50791	0.955534	4.20368	1.12989	1.27776	1.54864	2.44712	2.28267	0.637634	1.82992	0.789363	1.28345	1.55306	2.64977	0.93977	1.40477	1.14717	1.60242	2.63701	1.70531	1.5673	1.08363	1.64389	2.43357	2.21108	1.40044	2.7881	2.51247	0.993073	1.45877	1.9392	1.70261	0.584697	1.03515	1.98167	2.17846	1.6342	0.739779	1.07044
ENSG00000121058	COIL	1.90132	1.44995	5.97271	13.7133	13.917	9.43922	5.185	11.8808	7.19203	7.02684	3.75876	7.46664	5.20686	6.40386	7.06572	6.46292	8.28437	5.55095	5.85414	5.68895	7.33193	9.49814	4.91421	8.83252	7.82538	5.34884	3.01356	3.91016	4.3739	6.84699	11.2185	9.38687	6.28007	7.02417	7.89381	5.10742	5.32938	8.40465	6.57522	13.8557	4.67069	8.90003	11.8645	7.40861	5.35612	5.01417	7.68834	7.24322
ENSG00000121073	SLC35B1	1.40834	1.59549	1.66196	2.00564	4.15239	1.05812	1.2337	4.76061	1.46495	1.89359	1.32759	2.13981	1.65536	1.89873	2.33476	0.884958	1.6351	1.76094	1.46875	1.43941	1.62637	1.76328	2.39745	1.15117	2.24777	0.945975	1.25194	1.32729	1.91427	1.4086	1.29592	0.932911	1.36274	1.69593	2.03334	1.13058	4.75011	2.46321	1.2371	1.73886	1.22365	2.33035	1.72867	1.27387	1.58791	4.51371	2.18855	0.942912
ENSG00000121152	NCAPH	10.6516	4.08405	63.6716	86.8972	33.9073	41.4351	52.8292	35.9446	52.2345	55.2127	42.5998	41.1898	70.0242	60.3086	46.1636	83.9892	63.1424	53.7844	62.7645	32.0073	35.5145	70.8605	59.2646	120.498	73.8994	44.4573	69.4853	64.5413	57.8784	68.6449	70.6871	29.7304	49.1985	32.0535	63.3052	36.8978	28.1489	42.7324	54.0012	82.1473	84.0246	76.2091	118.196	49.9046	46.1636	69.0466	66.7977	45.155
ENSG00000121211	MND1	5.05251	2.96905	53.8842	58.5727	122.035	81.3067	62.5274	93.7554	66.4297	42.376	39.7661	152.241	48.3331	39.743	24.4933	59.5889	138.774	29.5979	40.6187	67.8055	28.2248	60.4764	43.5626	34.3416	138.66	22.6512	90.2934	71.3421	91	60.9766	104.483	23.9536	36.2578	71.2273	73.2456	77.9518	30.9363	86.9037	96.6239	77.3169	91.5877	51.4158	66.5465	32.3938	62.2662	80.6414	57.3313	16.1764
ENSG00000121310	ECHDC2	0.304814	0.467488	0.28174	0.088192	0.258221	0.520895	0.140984	0.216602	0.133527	0.205554	0.114576	0.143805	0.0882704	0.0578469	0.109994	0.082274	0.119048	0.0879936	0.130381	0.113854	0.115027	0.105962	0.0653962	0.00476664	0.0412281	0.292251	0.133092	0.131279	0.133275	0.113105	0.188192	0.0407472	0.420669	0.132872	0.105018	0.152343	0.161235	0.148957	0.113967	0.0766656	0.096708	0.245795	0.131388	0.184825	0.122447	0.135117	0.109815	0.0710038
ENSG00000121481	RNF2	2.77791	1.71594	6.93231	9.95152	8.80336	8.07659	4.95807	4.70182	4.135	6.25463	2.59305	6.67495	2.74385	3.09279	7.25281	5.50457	6.01016	1.86784	1.74049	4.09496	5.09024	4.57289	6.58278	6.58129	3.93064	9.48639	10.5591	7.44969	6.30271	3.6287	11.4497	6.42711	1.83962	4.32608	7.0618	4.62522	2.70241	1.75997	5.23844	4.40277	6.89805	13.8117	11.0743	6.35912	3.205	7.1714	5.06806	4.36296
ENSG00000121542	SEC22A	1.8	1.29415	4.53665	3.47116	3.40943	7.1356	2.59675	3.37036	3.05935	1.75894	4.07266	5.98599	4.88446	4.16259	3.08243	2.98806	6.2519	3.03142	4.1752	2.84839	3.77881	3.29378	6.86605	4.83458	5.23364	5.93449	3.69422	2.7319	1.97037	4.62355	2.03079	3.44678	4.55426	2.85817	3.0232	3.83844	3.36177	5.59445	4.05397	6.42948	3.79016	3.05249	4.49422	1.84262	5.09376	3.8845	4.66142	4.59181
ENSG00000121578	B4GALT4	2.45547	1.17202	0.404871	0.289338	0.760963	0.51604	0.710342	1.39009	2.11047	0.650116	0.535371	0.947848	1.29184	1.59257	0.479724	0.160299	0.502215	1.04889	0.727313	0.606924	0.769616	0.336655	0.90502	0.322581	1.02208	0.393402	0.851953	0.47392	0.444772	0.438444	0.385345	0.279876	0.672358	0.550893	0.534037	0.470448	0.322715	1.23094	0.545115	0.606321	0.469806	0.408056	0.479824	0.0332387	1.40118	0.567773	0.580474	0.21787
ENSG00000121579	NAA50	3.03564	1.32777	1.44614	1.34371	0.973007	1.28092	1.62293	1.08567	0.773562	1.22058	1.47509	1.43227	2.16475	0.835786	1.04282	1.04471	2.56305	1.28043	1.02981	1.74711	1.19298	1.04923	1.42851	1.85716	2.026	1.25778	1.81828	1.49748	1.13908	2.4557	0.864602	1.17773	1.27826	1.89844	1.54365	1.11071	1.008	1.93181	1.75238	2.01943	1.34954	0.976802	2.39627	0.585178	2.32615	1.03129	1.87597	1.61482
ENSG00000121621	KIF18A	3.2221	1.80876	189.909	167.593	365.847	250.005	178.848	155.584	215.894	145.853	187.327	236.938	255.025	166.873	236.244	204.721	177.193	102.61	374.665	184.989	219.588	94.2532	151.316	167.548	202.313	163.674	181.263	320.426	364.547	256.848	159.577	125.769	196.522	116.792	180.96	234.473	104.448	291.849	233.334	215.816	374.665	146.311	104.313	196.047	273.894	281.515	85.2554	315.796
ENSG00000121716	PILRB	0.423373	0.365768	2.51639	2.42703	3.99798	1.9126	3.28173	1.65334	2.26463	2.64581	1.01816	1.75229	1.62589	4.91638	1.94379	3.19694	2.76502	2.9191	0.812915	2.19249	2.37264	2.70025	2.84583	3.37667	1.69391	1.23221	2.09292	2.04133	2.05276	1.82299	2.17561	2.09122	2.8007	3.95803	1.4333	2.42445	1.19238	1.38384	2.18826	1.76235	0.93788	1.92266	1.22069	2.08626	1.74187	2.13955	2.48026	1.30247
ENSG00000121769	FABP3	0.373195	0.757858	0.353095	0.266333	25.6179	0.447507	0.292704	381.732	0.369025	0.129802	0.141461	0.398012	0.942312	0.433224	0.171044	1.69908	0.697993	0.229685	0.811538	0.152477	0.804151	0.715944	0.196953	1.38332	0.458952	8.84155	1.23673	10.3444	0.400992	1.04335	0.533567	0.743931	0.255259	0.418866	0.348865	1.48199	0.188989	0.439846	0.393976	1.86795	0.348268	0.93636	0.98081	0.555397	0.526022	0.383051	0.353351	0.853405
ENSG00000121774	KHDRBS1	1.55186	1.37841	2.54341	4.01112	2.03262	2.77124	2.4684	2.74072	2.87591	2.65173	1.74547	1.36728	2.06413	1.89113	1.69472	4.30596	3.6506	1.70858	2.15163	1.67755	2.25385	4.30596	2.46116	4.00141	2.22247	4.35256	2.73199	2.92016	3.0257	6.42903	3.86847	4.15809	2.93669	1.81867	2.80914	2.06875	1.21208	2.07571	3.50113	2.83014	2.91574	4.52025	3.92825	2.77585	2.67739	3.09347	2.49882	5.39361
ENSG00000121858	TNFSF10	1.57789	0.798852	0.0104057	0.00331341	0.00107663	0.00518686	0.0662592	0.00158825	0.0231579	0.165043	0.748388	0.0101924	0.0829691	0.0901744	0.389861	0.137173	0.00692022	0.31089	0.0246702	0.230802	0.00732238	0.0207189	0.128167	0.00125436	0.0634946	0.0018464	0.00312027	0.288987	0.0018791	0.00408585	0.0017505	0.00143036	0.113978	0.029022	0.0170956	0.0997586	0.041427	0.00242116	0.00176056	0.0121943	0.0226413	0.0445986	0.000946705	0.00536768	0.00267313	0.0362563	0.192893	0.0241707
ENSG00000121900	TMEM54	2.80889	2.45377	6.49104	3.8312	24.6063	6.193	12.7009	18.5928	17.4926	7.5393	6.1209	7.77249	5.14974	16.0858	3.89748	2.54011	3.11633	11.2802	10.984	6.40136	18.5693	6.92891	19.2769	7.82893	6.09481	3.45414	14.4626	2.60365	3.78509	11.6301	17.7531	0.136065	0.715393	10.4641	7.71741	6.33867	0.270186	3.87174	5.50779	7.91415	5.38063	10.2992	3.32395	0.691624	5.29123	5.34761	14.8714	15.06
ENSG00000121931	LRIF1	1.97931	1.89474	8.5714	10.3187	9.60596	11.0959	5.04305	14.8265	11.9257	10.7796	9.47291	12.8754	0.0273817	3.87758	9.52609	10.2449	5.35258	6.45887	7.35588	7.41001	13.1441	5.43898	9.59487	8.65668	7.99845	4.01064	0.083184	5.82473	8.32114	4.25389	9.55581	7.62446	4.29765	7.47942	14.7935	15.1264	3.73234	0.186443	6.93728	11.8185	10.1217	10.3307	6.95391	4.49844	6.10551	7.65542	7.44148	1.8144
ENSG00000121988	ZRANB3	1.61888	1.19914	2.65577	1.76521	1.92944	5.70901	2.62229	2.13417	1.84841	1.59388	0.948008	4.59369	3.28798	1.66369	2.28149	1.53633	3.37065	2.64442	2.70771	2.62229	2.94155	2.01645	2.22729	3.12601	4.12744	2.4514	3.16438	4.46983	3.67808	4.14524	0.811372	3.76477	1.90593	3.84296	4.6471	2.26592	1.12757	4.87775	3.19303	3.68488	3.57984	3.32702	5.24101	1.98217	3.425	4.54448	2.07158	3.36831
ENSG00000122140	MRPS2	1.41421	1.15109	11.8752	3.72463	2.65936	4.84544	10.1196	3.01818	4.93263	5.01692	3.25432	4.21634	6.06986	2.86237	4.96854	4.37993	4.39805	3.79337	4.41804	8.22095	3.83018	2.24589	4.04869	2.64697	17.0355	4.64934	5.95505	9.43263	4.39678	3.79528	3.1651	3.07278	2.46295	6.52695	4.04232	4.48917	6.9876	5.49968	9.3238	4.17633	6.15641	2.9	6.32615	5.04454	4.84416	4.79419	3.61669	1.30214
ENSG00000122218	COPA	1.17528	1.42405	0.420696	0.410261	0.17513	0.600209	0.411709	0.353114	0.406935	0.576049	0.690857	0.296198	0.445028	0.577946	0.432586	0.435327	0.389044	0.456986	0.426372	0.515819	0.566731	0.542395	0.573198	0.378967	0.270355	0.771601	0.716427	0.584625	0.452313	0.329003	0.395294	0.463448	0.420586	0.694235	0.53607	0.528993	1.09478	0.469777	0.387314	0.331282	0.50632	0.312427	0.493587	0.450215	0.462059	0.541708	0.594066	0.529486
ENSG00000122477	LRRC39	0.564874	0.611744	7.88057	8.81301	4.64358	16.0031	4.59367	3.49543	3.3848	5.8595	2.1359	6.68192	4.04649	5.66035	2.54269	10.7166	9.85935	1.69602	2.32673	2.8505	5.61072	6.25113	10.8835	18.084	2.65773	6.29501	2.39993	3.59606	5.8033	9.70341	7.59888	3.56415	5.87937	4.08154	4.43278	3.49543	3.36615	2.899	6.25113	10.012	12.3059	11.7254	11.2787	4.02088	6.74477	5.76554	4.13255	4.37125
ENSG00000122484	RPAP2	1.71713	1.31403	4.28553	2.15707	4.66446	3.22354	1.16599	3.18463	2.20098	2.92482	2.2922	3.63277	2.49905	1.72334	2.32635	5.11392	6.72726	1.90297	2.20781	1.3196	2.84511	5.23922	1.66872	3.99958	1.30193	2.74664	2.01738	1.87965	2.05705	4.25144	2.33402	3.76428	3.87011	2.29661	2.48739	3.43527	2.44719	3.59811	3.67601	4.67722	2.96337	3.71179	3.34733	1.3001	4.70552	4.40793	1.41262	2.63658
ENSG00000122512	PMS2	1.67946	1.42011	7.06783	9.01989	9.16705	8.61987	7.58347	12.684	8.05765	6.95114	11.7266	6.03159	7.8046	7.02225	6.93293	10.2224	8.43251	11.9261	2.567	6.62443	9.49846	6.71544	6.65728	9.69575	6.11403	6.76553	8.28411	6.76993	7.45351	9.26765	13.7494	7.04091	5.72725	11.0711	6.36801	2.2134	4.89266	5.26893	7.12145	7.03872	5.68378	13.8178	7.42041	4.75677	7.44275	3.79444	5.71299	6.81592
ENSG00000122550	KLHL7	1.83655	1.42011	0.951656	0.833491	1.93087	1.01377	1.36384	0.954932	1.63274	0.97479	1.55697	1.79609	0.976593	2.22815	0.720875	1.37988	1.50313	1.08115	0.960501	0.881232	1.92813	1.21476	1.88459	1.56247	1.29541	1.47599	1.62844	1.1696	1.5961	1.504	1.70723	1.23404	1.05261	0.898542	1.30095	0.935376	0.902562	0.963928	1.14169	1.42867	0.833047	2.00987	0.6553	1.10621	1.35219	0.506989	0.877071	0.834294
ENSG00000122565	CBX3	1.78139	1.74594	6.52115	7.93211	10.5675	6.65491	8.14554	4.2509	11.0205	5.86878	10.8325	12.3694	6.04376	7.39302	5.38762	13.6654	10.4642	5.84757	3.86238	5.97441	6.72628	6.75738	8.32222	11.9288	9.94187	7.24285	7.5683	9.90015	6.27107	7.49285	8.74167	6.8051	7.33263	6.3954	5.61777	5.16979	4.22273	5.7499	7.37088	9.24684	8.44035	9.05222	9.90015	9.66919	9.73533	3.53476	7.04811	5.22812
ENSG00000122674	CCZ1	1.62676	1.65405	24.7164	17.3568	35.3676	40.2111	7.05257	26.0614	50.2324	20.6752	33.8532	63.8024	30.614	26.749	11.424	22.9974	35.702	27.6805	10.1959	17.366	73.1067	35.5136	62.4334	39.8036	38.0891	27.1348	51.7647	22.8361	25.103	44.4257	59.6356	15.618	19.2214	33.318	19.6116	10.764	29.7045	16.2415	35.9967	26.466	23.1606	44.0993	17.6917	23.6877	53.7688	11.9986	17.8282	47.616
ENSG00000122779	TRIM24	1.45297	1.51152	0.963343	2.04902	0.778825	1.47804	1.28626	2.36699	1.40347	1.27671	1.05206	2.50986	2.35326	3.71277	1.28168	2.07878	1.70495	3.10208	0.660419	2.43744	1.4398	3.8933	1.62294	4.21204	2.83687	2.66894	1.10424	1.55328	2.91896	3.89512	1.86929	4.36316	4.97428	0.781309	0.929734	2.39732	1.15926	2.05042	0.817422	1.89884	1.26282	1.65	2.79942	4.01253	1.22603	1.35629	2.96576	5.0746
ENSG00000122861	PLAU	4.40457	2.49839	32.1135	0.304549	7.75689	70.9344	10.0964	0.433461	4.73196	16.2877	15.3379	17.594	3.22047	11.4265	53.8466	0.64218	0.0699678	2.98969	1.34265	0.102334	0.0655984	0.107841	0.15966	0.0788076	5.85924	0.0347784	14.2435	1.37013	3.05012	0.0336458	0.0873855	0.0686427	0.0135332	7.11473	24.206	1.6514	0.0429716	1.4128	7.68489	4.38452	14.762	0.27078	0.0156051	0.275149	0.0928885	19.4575	10.1822	0.0362246
ENSG00000122882	ECD	1.16473	1.19665	1.35162	2.31516	1.21748	1.53976	1.85883	1.89214	1.99307	1.23836	3.04908	1.24905	2.1187	0.8641	2.49303	0.841381	2.75587	1.31521	2.09555	1.7216	1.8509	1.25771	1.65729	1.21577	2.36889	0.646427	1.80652	1.55785	2.31287	1.72018	2.24054	0.755527	0.898725	1.73905	2.172	1.49834	1.37867	2.00308	1.66879	1.78982	1.8862	1.70967	1.3981	0.996146	2.45383	1.71861	1.23756	1.44079
ENSG00000122884	P4HA1	2.28628	1.85961	1.41151	1.26136	1.17786	0.978598	1.16346	4.12738	1.60802	1.81742	2.28504	0.906274	2.10111	0.881088	1.87842	0.404189	0.781826	0.45246	1.03846	0.876361	1.26088	0.236243	2.05469	0.404962	1.11219	1.51681	0.60583	0.631009	2.05572	0.301304	0.702071	0.38054	0.20028	1.10583	2.6229	0.667729	2.24869	2.51716	0.927672	0.8457	3.08875	1.50298	0.539561	0.482587	1.51955	0.89459	0.978005	1.09571
ENSG00000122952	ZWINT	10.6886	5.81186	61.1432	211.326	121.261	37.7919	75.3174	113.114	65.1461	50.2644	75.2816	104.288	71.571	48.3952	70.0366	55.8481	123.219	66.3131	113.174	74.0985	52.9828	102.648	64.1042	64.3861	84.8275	63.804	100.337	78.003	126.518	146.063	80.0337	62.0122	66.5934	85.6398	97.8386	58.3629	42.2605	121.118	71.6686	118.21	121.429	79.3024	70.2101	70.2383	89.1727	86.1903	164.914	102.513
ENSG00000123064	DDX54	1.36509	1.24143	3.71806	3.29605	1.31608	1.71455	2.14521	2.21887	1.53865	2.42064	1.41473	1.10636	2.66643	1.71853	2.2882	1.55908	1.15879	1.13472	1.48861	2.26737	1.7409	1.20029	1.71904	0.952908	1.21509	1.07476	2.0755	2.26737	2.35119	1.43536	2.77056	1.92975	1.47134	3.5032	2.14925	1.77103	2.38372	2.44631	2.51792	1.2255	1.60693	1.64573	2.45611	1.90184	2.3598	2.40751	2.58783	0.768195
ENSG00000123131	PRDX4	2.57576	2.94854	14.5432	14.0706	15.2172	5.69986	6.55503	9.45184	9.08061	20.2623	9.27355	26.3149	9.37249	7.52515	10.7454	11.0647	6.93743	5.66106	17.3594	9.26912	15.9736	7.34808	10.3392	4.91217	11.8576	7.28844	12.6082	4.29467	8.09552	5.485	8.209	11.4614	6.61044	13.3371	19.6155	18.7839	26.546	7.86551	10.9977	4.03049	8.65835	12.9734	20.7859	9.68713	8.20071	11.2134	6.99414	4.09271
ENSG00000123179	EBPL	1.41519	1.24401	7.04962	5.31061	7.46384	8.92828	7.39928	4.39783	3.47528	5.02078	3.51116	7.66185	4.24061	2.04064	6.72002	4.8397	5.16455	1.06001	3.71209	6.52438	5.17072	2.1163	5.068	5.52004	5.59285	4.43	5.65861	12.7833	5.59414	3.31457	3.10653	2.37658	1.64167	7.09407	6.36428	6.47165	5.36487	2.84723	8.0404	5.636	5.16207	2.80024	13.5686	2.2895	6.36942	5.78612	5.25284	1.36609
ENSG00000123213	NLN	3.02095	2.70195	6.70503	2.2004	4.82955	3.31566	5.37959	1.97333	2.32621	2.78485	2.86883	4.47126	4.34591	3.06244	3.43041	6.09793	8.11595	2.49457	8.32436	5.49151	6.52634	2.94877	2.34616	6.78114	6.08526	2.25593	5.30089	2.34724	9.88995	3.01004	9.36201	3.68272	3.49634	7.56102	5.65855	3.64294	5.3037	4.55803	10.3126	5.42881	3.35093	7.09064	4.97694	4.46208	3.00028	4.51402	4.8847	1.29225
ENSG00000123219	CENPK	3.4011	2.14058	19.1334	10.3126	45.2193	15.0086	14.8435	13.478	22.8271	4.64044	12.7439	56.2813	25.8211	13.8873	16.6678	13.3568	26.191	13.3152	20.0774	10.8537	19.9677	13.3352	13.5982	11.3711	27.7507	7.03998	24.2106	18.0664	18.9128	10.0558	18.1289	14.1153	24.4396	17.7855	13.4827	12.1553	5.63028	19.8954	23.6366	24.6182	21.3107	12.5859	9.71337	32.0913	27.5455	18.515	11.1502	9.68284
ENSG00000123268	ATF1	1.50316	1.27103	2.09376	3.65686	5.12366	4.65738	2.3835	3.18636	2.54983	3.71962	1.9286	3.72194	3.79255	1.38587	2.7953	1.77919	2.87197	1.07417	3.42169	1.22467	3.06528	1.81544	1.95767	2.88109	3.10898	1.12579	2.83054	2.83692	1.93584	1.41088	1.69975	2.48174	3.31524	3.75349	2.07708	2.88336	1.73906	3.23062	3.49588	3.55617	2.80806	2.48474	2.94597	1.33395	5.11183	3.43723	3.03608	1.10449
ENSG00000123297	TSFM	2.19923	1.89212	5.87721	4.95074	7.13999	4.95695	4.38707	5.43924	4.47527	6.20912	2.19696	5.3962	5.09767	2.94917	4.4701	3.25197	6.59482	1.76515	4.9223	2.59035	3.60684	3.07656	4.93707	7.5331	4.37882	4.22575	3.9582	6.39973	3.17798	3.92696	3.33502	5.49322	4.14411	8.13418	4.91826	4.56435	9.33596	3.88497	8.62776	5.77173	3.42399	2.15859	9.57965	5.85255	6.59888	3.82718	4.74545	2.86309
ENSG00000123353	ORMDL2	1.47427	1.62225	9.76659	5.68979	8.54149	7.69584	3.055	9.68783	6.97584	7.46182	4.89744	6.33329	4.19774	7.36963	5.20416	2.28158	7.87063	3.81419	3.27992	4.43692	3.333	2.9083	6.41629	3.24544	6.6633	4.23009	4.04926	6.55839	2.75704	5.75506	3.37065	5.40738	4.34658	6.59169	5.48124	4.01286	10.0583	6.15837	3.62526	8.51406	4.73032	3.2887	5.11587	5.40101	5.14549	5.79329	7.15733	3.27946
ENSG00000123358	NR4A1	0.0897465	0.157345	0.00194371	0.0190613	0.00211599	0.00248914	0.0117962	0.00644461	0.00329588	0.0912608	0.00529515	0.000666321	0.000753783	0.00421963	0.0046027	0.00281011	0.00817463	0.00519584	0.00491859	0.0347998	0.00246033	0.0096453	0.00533206	0.0190241	0.000735987	0.0111562	0.00704318	0.00223142	0.00689126	0.00921049	0.0132162	0.0126839	0.00819501	0.0158774	0.00857525	0.0246161	0.096541	0.00333812	0.00620866	0.011054	0.00210837	0.0077956	0.0129434	0.00675273	0.00100203	0.00347811	0.0101145	0.00497176
ENSG00000123395	ATG101	1.35566	1.17936	3.02268	2.44781	6.31127	1.29594	2.96122	4.41473	2.30572	4.48246	2.97693	4.17916	1.86722	2.97293	2.61749	1.00292	1.12087	1.84995	2.13235	1.59142	2.69586	1.75333	2.40059	1.57642	2.98297	1.34692	2.0948	1.76711	2.01781	2.28102	1.45768	1.98682	3.4032	1.82621	2.93038	1.85101	5.23524	2.97693	2.31123	1.20328	2.43915	1.26164	1.58759	1.42878	2.78732	1.66498	3.69766	1.35747
ENSG00000123415	SMUG1	2.10818	1.92119	1.03893	1.1002	1.78282	0.971583	0.628413	1.59233	0.774111	1.04241	0.451061	1.50506	0.521535	0.608637	0.615942	0.514933	1.02507	0.566018	0.612885	0.244032	0.742553	0.435911	0.634354	1.61073	0.786258	0.460609	0.43683	0.650013	0.96925	0.834258	0.463013	0.588509	0.607821	1.14281	0.796863	0.462305	1.04126	0.82133	0.825367	1.15832	0.711753	0.512726	1.11368	1.22524	0.784965	0.441198	0.970755	0.421717
ENSG00000123416	TUBA1B	1.91057	1.23114	20.8161	16.8298	29.9831	9.45781	13.0662	18.7132	17.9849	18.3582	12.337	12.788	32.5867	20.3916	11.6624	21.3936	19.0789	8.40173	40.3734	9.51149	20.8161	28.8371	12.788	22.4581	14.223	35.9992	19.5264	16.8298	16.3193	23.5452	17.9849	23.5452	22.4581	8.64426	17.4059	15.8912	7.91485	23.0218	23.5452	23.0218	24.7972	10.4908	25.6225	38.1474	31.1405	18.3582	19.6245	18.5196
ENSG00000123473	STIL	3.24451	2.0548	34.8013	18.6076	32.6829	50.2204	21.8273	35.5346	28.5766	14.9298	22.1755	23.7206	28.6234	20.1307	22.4283	32.8106	33.4201	15.1128	21.3664	13.443	19.748	30.0549	17.0025	22.5255	15.2637	24.8437	23.5037	18.864	21.2352	16.133	28.3511	15.6099	65.9799	12.1572	25.2943	18.783	10.3672	31.1883	17.7177	36.5036	46.3609	23.6171	25.8633	15.9798	21.9654	32.896	26.6377	37.165
ENSG00000123485	HJURP	6.25496	3.14269	225.698	107.854	243.875	226.735	198.488	119.404	187.269	295.975	160.261	262.111	213.001	190.636	260.574	148.111	109.367	135.995	191.275	223.789	167.67	87.5817	204.81	152.847	305.732	115.746	254.172	226.515	308.57	485.004	195.763	78.7655	185.802	144.86	130.202	171.726	99.7898	235.113	197.143	182.09	474.715	100.156	212.849	113.393	188.145	305.048	152.98	173.512
ENSG00000123575	FAM199X	1.31039	1.27015	11.5837	7.56656	5.34658	24.5433	8.88038	3.81684	6.74748	8.57978	13.3022	8.19792	9.41722	13.4911	8.32522	6.02744	9.27173	8.63898	9.16947	7.00264	8.57063	10.1128	5.41733	9.72849	6.18556	7.09889	12.1203	6.52717	9.32025	5.07261	33.7443	3.04096	8.46625	4.26377	12.2749	5.49961	5.29243	9.38036	7.47496	11.7577	13.7864	16.2472	6.70917	3.21929	7.7471	3.70742	4.84406	5.75004
ENSG00000123609	NMI	1.38223	1.46104	3.98336	0.185747	6.02664	3.82232	4.83628	2.88389	3.17825	3.13866	6.37552	5.75513	5.12317	1.46352	3.58244	0.027653	4.31357	2.94608	1.90714	2.34532	1.7523	0.750949	1.87143	0.0216775	4.7324	0.465839	2.55994	0.806826	4.59509	0.549518	1.0409	0.597127	3.03934	1.65821	3.76359	3.81458	2.32467	5.52783	5.35998	3.49281	4.17542	0.0851627	0.0732788	0.0409319	2.31519	6.18929	2.64977	0.294293
ENSG00000123965	PMS2P5	1.44493	1.26927	20.9901	27.5761	18.1799	14.3375	15.1986	8.0988	6.88099	15.1327	7.47917	27.0543	16.9246	8.2799	18.8764	44.3059	23.9903	35.9816	4.94208	43.3813	36.4687	5.59679	20.763	15.0409	16.5818	3.69573	12.8022	37.1024	18.9918	11.7773	26.3686	23.9218	6.68906	32.063	14.7767	10.028	22.2545	13.0618	6.73197	8.24853	9.07136	19.3627	16.6288	17.1248	26.1871	19.6879	26.0604	17.459
ENSG00000123975	CKS2	4.34995	2.45547	1552.04	795.562	2523.26	1795.9	1632.27	973.202	995.792	1352.99	902.33	7784.78	648.322	674.303	830.921	1032.83	1052.96	851.5	1538.98	999.332	1441.92	1087.86	1247.37	689.761	1617.24	553.037	1313.91	1360.77	1589.11	1170.59	1498.52	1043.93	1632.27	1143.75	938.722	2622.32	708.33	1506.7	1779.38	843.815	2243.01	660.341	2184.17	1345.48	1403.07	804.932	779.799	309.503
ENSG00000123989	CHPF	1.48968	1.56699	3.23338	4.61306	1.05089	1.61101	7.0966	1.53032	7.98245	7.609	7.31345	2.46737	5.97707	7.55762	7.37451	2.13552	0.609394	6.84957	4.4949	10.6953	7.96994	2.29977	3.4926	2.80871	3.64489	2.1589	3.5321	11.2937	5.28073	2.98065	1.88599	1.67721	2.21274	1.91024	6.39029	3.69663	8.62812	7.24931	4.90905	0.835857	2.62834	1.35436	1.88467	1.01034	5.36165	1.36487	3.7283	2.05074
ENSG00000124098	FAM210B	1.71238	1.30767	1.46079	3.01834	1.25762	1.63935	2.31494	2.0334	2.60967	2.90484	3.193	3.33823	1.88712	3.48272	2.47252	3.78481	2.76096	6.17176	5.41235	4.63839	3.72034	8.23126	2.25184	19.2533	3.7561	11.875	2.04406	6.2236	1.43961	1.75795	5.58228	18.9049	0.329452	3.09864	2.44985	7.16157	7.41456	1.3052	4.01891	1.57913	1.66644	4.92919	1.23458	8.55668	0.830375	3.06457	1.02523	25.4591
ENSG00000124120	TTPAL	1.75078	1.33793	8.50499	4.59278	5.32055	3.72028	6.91784	8.57531	18.6639	4.07821	3.2647	10.976	5.66036	6.83343	8.53186	5.48848	9.62823	6.43687	18.2498	6.56899	14.9079	5.73788	4.80067	6.12809	9.21993	4.65707	5.12718	4.58616	4.55661	6.60899	5.21704	3.46178	4.24609	2.76543	8.76398	9.7211	3.64046	7.62948	6.70425	4.78317	12.2562	7.44847	2.8108	2.05736	11.1332	2.86478	5.30462	10.0399
ENSG00000124155	PIGT	1.42109	1.48658	0.117552	0.170583	0.0638798	0.0701692	0.145366	0.190541	0.271992	0.143154	0.0626993	0.0983435	0.246228	0.191983	0.218723	0.0973136	0.125875	0.271321	0.121099	0.185416	0.401188	0.089714	0.33114	0.228572	0.269975	0.0834685	0.126693	0.194804	0.207232	0.120853	0.123055	0.0601077	0.161551	0.205697	0.1442	0.158172	0.39529	0.127128	0.103227	0.121432	0.248177	0.0750828	0.107199	0.0748468	0.127577	0.136406	0.156086	0.0856346
ENSG00000124164	VAPB	1.39959	1	1.64107	1.38764	1.18441	1.16345	1.90622	2.30473	2.59467	1.04238	2.11334	1.612	1.62713	2.34362	1.23867	2.57152	1.74694	0.991243	2.05701	1.47022	1.96194	3.53486	2.11706	3.45583	1.74694	2.16039	0.862926	1.59535	1.69159	2.103	0.857566	3.12181	1.74948	1.64814	0.887626	1.71962	1.67789	1.70363	0.93848	2.90187	2.47589	1.12195	1.51757	0.900799	1.3451	0.887861	1.97171	2.62394
ENSG00000124207	CSE1L	2.83235	1.48452	20.4942	20.8197	19.2954	19.8106	18.8536	23.6323	38.4591	12.8471	8.69755	25.9749	23.1508	21.8929	20.2735	34.1345	38.2187	12.3427	40.1064	14.2903	33.0148	25.2193	19.9503	33.2087	32.7814	25.1361	22.3114	19.0312	27.248	19.0312	36.8804	23.4206	15.9119	22.3114	29.2575	53.3583	11.7765	24.3297	30.1214	17.5121	46.429	21.8347	39.4912	13.4809	26.7388	22.596	17.0158	23.9447
ENSG00000124209	RAB22A	1.30224	1.21926	3.49744	2.85463	2.80929	2.75943	4.31328	3.59225	6.5585	2.61136	4.5985	5.17927	4.23797	4.85013	4.18117	2.62653	4.82537	1.72876	6.62367	2.62653	5.0755	3.97032	3.14016	3.33121	3.56209	1.96824	2.67845	2.49394	3.77919	1.88946	2.91756	3.27891	3.26114	3.01546	3.31076	3.31076	3.37054	2.92635	2.36488	5.94258	4.54499	3.32344	1.18162	1.07904	3.66784	1.91758	3.16618	3.68895
ENSG00000124214	STAU1	1.45196	1.40542	0.862304	1.05544	0.462007	0.885829	1.14594	0.856303	1.28327	0.682581	0.487913	0.621397	0.988573	1.11243	1.02453	0.800871	0.757655	1.08603	1.18053	0.865127	1.33118	1.10968	1.00211	2.0663	1.11547	0.748692	0.764667	0.861336	1.14072	0.783771	0.648208	0.873713	0.72025	0.840775	1.0181	1.03495	0.554586	0.830887	0.716207	0.672081	1.20652	0.978603	0.766705	0.403567	0.983457	0.596538	1.27542	1.20944
ENSG00000124217	MOCS3	1.91986	1.57135	41.3297	42.3361	18.7021	23.6553	24.3368	34.724	57.9008	26.9141	23.4711	32.3015	33.0475	46.7361	43.1681	30.9401	25.448	57.3737	38.8005	44.2936	38.187	25.7389	25.2772	42.5856	41.6106	21.8918	31.433	37.8043	26.0839	32.7445	33.7827	32.5627	22.7473	44.5415	41.5807	46.7613	35.217	27.6555	25.4061	22.7196	44.7408	42.0223	35.3432	19.9102	28.3176	18.7092	50.8516	44.2603
ENSG00000124225	PMEPA1	1	1.57571	1.41455	0.0270412	0.326281	0.124922	4.88716	0.68859	0.9188	1.16807	7.13656	0.162945	0.139508	1.79365	7.51257	0.173691	0.0136783	1.64534	0.0814056	0.845465	2.13447	0.0040662	6.72348	0.558905	0.361906	0.500622	0.0936599	0.747822	0.20535	0.0592062	0.154269	0.159888	0.52137	0.639689	1.46097	0.157215	0.43708	0.300234	0.0162074	1.05431	4.4158	0.0688865	0.215115	0.354315	0.284454	1.22464	0.305917	0.417382
ENSG00000124228	DDX27	1.36415	1.2518	3.2994	4.29569	1.99948	2.25193	3.01403	3.63115	4.99499	2.13467	1.67249	1.91858	2.10679	3.75759	2.84316	1.82133	1.92815	3.1927	2.66108	2.41887	3.48634	2.11383	2.68938	3.95979	4.41338	2.36705	2.32963	2.46168	2.68469	1.41686	3.03067	1.63364	2.01416	3.12843	2.71729	2.72559	2.30746	2.49515	1.73941	1.98651	4.00886	2.7767	2.40347	0.939896	2.14844	1.67046	3.30898	2.15452
ENSG00000124356	STAMBP	2.0806	1.64604	0.23074	0.245977	0.217576	0.297963	0.171777	0.214453	0.302624	0.134477	0.240254	0.326885	0.198342	0.198599	0.154592	0.277462	0.342039	0.290796	0.340367	0.20202	0.225566	0.195394	0.162097	0.216473	0.332674	0.130978	0.14537	0.179296	0.189481	0.229286	0.144607	0.140234	0.160792	0.23097	0.341156	0.075724	0.223018	0.273673	0.203166	0.297229	0.320599	0.371506	0.281746	0.107109	0.243584	0.16321	0.288616	0.15428
ENSG00000124383	MPHOSPH10	1.54328	1.25963	3.47739	5.33064	3.79018	2.94854	2.28878	3.24295	4.87911	2.88873	3.12763	3.19008	3.2032	3.671	2.82822	5.85113	5.00193	4.65107	4.04502	2.741	1.8704	3.33654	2.38763	2.8503	4.73802	2.6478	2.15637	3.52583	2.47665	3.78365	2.35716	3.4889	2.62782	3.14257	3.75483	3.07178	5.03158	4.07748	2.98784	5.98909	3.68384	4.55787	5.05697	2.11917	3.34859	3.36429	5.16074	2.91972
ENSG00000124444	ZNF576	1.73989	1.48041	1.92956	1.46415	3.84568	2.1268	2.28953	2.72989	4.2186	2.59893	3.6592	3.81423	1.55509	3.19095	2.66054	3.42253	3.08538	1.96129	2.72915	3.45175	1.82466	3.07121	2.73383	1.32032	2.84771	2.54489	2.27187	3.4727	2.97453	3.23	1.77334	4.30721	4.72473	2.49186	2.63542	2.94342	4.65256	3.65689	1.94339	3.0009	3.07034	2.41586	3.66899	2.98688	2.98132	3.00503	3.67336	2.05363
ENSG00000124535	WRNIP1	1.51257	1.2466	1.27623	3.46788	2.02759	1.68034	2.22487	2.03645	1.24246	1.0326	0.77606	1.42269	1.65065	1.59547	1.16339	1.38804	1.99699	1.53044	0.96862	1.58303	1.46086	1.89386	1.98642	2.05562	1.57765	1.6001	2.42007	1.17764	2.09418	2.58398	1.49051	2.39038	4.2253	1.53418	1.04575	1.78201	1.57296	2.10632	1.83391	2.27655	3.05044	2.77718	2.26835	1.6746	1.13134	2.72561	1.60004	1.4152
ENSG00000124541	RRP36	1.54435	1.41618	5.01489	4.71196	8.44749	2.71262	4.09184	7.53739	3.47107	5.82637	2.85302	6.74055	5.05579	5.81434	4.77737	2.92539	4.87216	4.99473	2.75031	4.47864	4.14106	3.65489	4.08196	3.64929	7.46839	2.73788	4.6925	3.58382	3.6703	8.00005	5.3897	3.77071	3.63239	2.4697	3.13387	5.53265	4.75137	6.11514	2.9614	4.01286	8.47726	5.70499	4.22905	4.37474	4.12762	5.49669	6.49091	3.45059
ENSG00000124562	SNRPC	1.99585	1.72548	16.0423	33.7292	38.9286	9.82381	17.5248	25.524	13.0395	15.1676	7.53025	31.7453	23.3883	19.881	17.1101	12.8418	16.6787	21.0605	9.49872	15.1001	17.9488	13.0395	22.3884	13.9938	21.4576	9.31117	24.7498	15.2813	19.0695	22.8894	26.332	11.2151	11.939	14.1526	12.3196	28.707	19.4503	19.6631	16.6923	14.5121	22.7507	19.0249	26.9317	18.9502	17.3023	20.9777	18.9569	9.69864
ENSG00000124571	XPO5	1.61328	1.17772	2.38869	3.49024	1.87057	1.52398	1.17804	1.99353	1.22729	1.55747	0.697108	1.04149	1.79147	2.09755	1.77333	2.49976	4.00898	2.09176	0.837665	1.55144	1.59724	2.86068	1.44998	4.07236	2.26239	2.81088	2.50853	1.51469	1.52878	3.81083	2.97754	2.91384	2.43003	1.71757	1.71239	2.31272	2.12572	2.1893	2.44096	1.68187	2.20045	4.47665	5.32029	3.64561	1.67404	2.27781	2.45826	2.77335
ENSG00000124614	RPS10	1.47529	1.23628	1261.4	1734.5	2786.61	1113.92	1277.11	1381.77	635.153	931.572	766.544	3243.87	1061.16	1123.99	838.346	755.536	1589.51	854.196	664.701	1480.65	1218.04	494.051	1480.65	569.372	1271.73	900.895	1515.39	1636.88	1022.73	1002.31	1866.34	1084.21	636.845	1110.37	800.256	1892.19	1291.48	1325.98	1117.4	1101.09	1253.65	1743.39	1515.39	788.359	1743.39	1403.85	1012.97	838.035
ENSG00000124641	MED20	2.05053	1.77399	3.97999	4.53319	8.62005	5.76722	6.47053	7.05828	3.99474	3.23398	2.05822	6.86583	4.9198	5.02174	3.3931	3.7791	6.56574	5.86409	4.54971	2.40623	4.08978	4.44804	3.45205	4.26556	4.77628	4.33262	2.90584	3.31728	3.4542	9.54228	5.47355	3.45954	5.25815	2.84359	3.33125	4.48133	2.97778	4.45969	4.10478	4.80413	4.77412	6.09137	5.69199	3.89159	4.5426	7.64796	4.37106	3.29962
ENSG00000124688	MAD2L1BP	1.48144	1.57462	9.81025	11.4255	16.3825	8.64145	8.57552	14.2927	6.40926	11.6974	5.69551	13.136	10.0141	11.6569	12.29	8.28264	12.3098	17.4749	5.04503	9.59475	8.49329	9.16841	12.1045	9.06835	17.9977	7.6838	12.2512	9.13655	5.36398	15.4838	15.2716	6.92315	12.0857	8.57236	7.3425	12.4815	17.4084	10.3847	6.87896	11.5596	14.1835	15.5313	13.2327	12.8518	9.57437	10.3512	11.0143	10.7708
ENSG00000124733	MEA1	1.78139	1.58337	2.53742	6.43948	10.4925	1.68427	4.25278	5.45387	3.28086	4.35194	2.46585	7.61602	4.47885	4.24045	3.98495	2.01183	2.33766	4.56545	2.02124	5.5301	4.85776	4.33494	4.93335	2.60482	6.09872	1.88289	4.59231	2.82565	2.83588	7.25258	4.96505	4.18839	3.68653	1.96031	3.66165	5.67597	3.91221	5.2316	1.96269	3.1833	6.42601	4.50658	3.47492	3.79429	3.27296	4.84503	5.01165	2.78528
ENSG00000124766	SOX4	3.04407	3.8	6.55243	2.14301	3.58168	9.84723	3.3206	4.16967	1.09587	3.33191	7.06978	0.371087	0.675467	11.0087	0.239418	19.7928	11.857	38.3504	0.882163	3.22861	2.59088	81.4093	9.30877	8.63464	7.67581	9.47909	0.379879	5.37501	1.76762	27.2956	23.9321	22.2105	27.2956	3.50234	1.56824	3.66356	1.29363	1.89612	1.60666	6.94887	2.35906	100.158	4.74097	23.9321	1.18186	4.19909	16.3782	7.67004
ENSG00000124767	GLO1	1.62902	1.59992	11.7902	22.5881	28.5243	21.1821	12.1093	20.2088	12.3703	14.2626	5.4637	27.5094	15.171	19.7749	13.6493	21.5673	26.1329	14.2626	17.37	12.445	21.1821	15.1245	17.0797	14.8549	17.9687	15.785	35.6925	9.78027	12.4175	24.2563	28.0988	13.0481	13.4512	9.22513	11.376	23.585	7.19261	17.9687	24.7029	14.4046	12.9613	59.0864	16.0052	10.3091	5.05579	13.9112	18.6138	14.5306
ENSG00000124783	SSR1	2.27995	1.89212	0.308594	0.575429	0.924065	0.457037	0.510562	0.914226	0.440161	0.58646	0.344674	0.772231	1.35275	0.954128	0.493195	0.363724	0.738227	0.555762	0.359702	0.667721	0.718309	0.437645	0.614585	0.453179	1.06921	0.401241	0.507382	0.533362	0.89118	0.477998	0.584116	0.348101	0.757245	0.722385	0.557215	0.740177	2.42484	0.96972	0.385811	0.859557	0.770126	0.699238	0.517768	0.373842	0.700275	1.05391	0.60881	0.424456
ENSG00000124787	RPP40	3.65279	2.35708	47.0235	51.2509	82.5842	30.7189	60.9089	32.5683	24.0584	35.4678	19.6073	162.393	48.6417	39.8631	19.958	21.7812	81.8989	24.2539	24.6356	48.0239	33.7865	6.70601	20.7421	50.4951	132.674	12.0845	43.6203	23.7269	46.1548	21.5028	49.8328	18.9795	17.7801	32.0781	36.5001	76.0435	30.3874	70.941	43.7999	75.9676	91.7819	69.9432	44.5927	13.8897	40.9945	61.4365	32.8449	20.0777
ENSG00000124802	EEF1E1	1.58008	1.46206	57.9315	106.946	297.294	73.2665	87.497	73.1548	44.2541	58.8011	29.8643	303.941	99.6828	56.3002	41.6292	51.4027	147.052	56.501	45.0591	71.4019	65.8344	52.8585	103.61	96.9563	183.623	49.1782	120.392	83.9303	81.6053	86.0225	75.1472	123.018	141.049	83.4332	74.9751	131.297	97.3459	115.377	114.325	175.841	115.377	96.4389	118.699	110.568	82.944	129.731	64.7204	38.9446
ENSG00000125247	TMTC4	1.47223	1.58997	1.2542	2.41808	1.63415	1.83489	1.13376	1.45113	0.369778	1.11321	0.567142	1.45305	1.08967	1.12972	1.49543	2.75555	1.80196	1.29911	2.16701	0.612322	2.39636	6.1456	1.14398	10.7985	1.0286	1.50044	3.04392	2.74644	2.9456	4.66921	1.72086	2.17878	3.24128	2.79225	1.84495	2.27993	1.87923	0.875837	1.80583	2.09651	2.7435	1.01203	3.84359	9.00292	0.914286	2.91303	2.1015	2.63784
ENSG00000125304	TM9SF2	1.23885	1.56917	1.75095	1.14893	1.19762	1.95538	1.91868	3.49499	1.47028	2.13288	2.97531	0.940602	1.90643	2.38533	2.68677	1.86684	1.32057	2.66213	2.81411	1.5629	3.37611	3.47057	2.74217	3.75681	1.4719	1.0738	1.48119	4.34361	2.38301	1.85475	1.40761	0.927756	1.67803	2.38775	1.34665	2.50464	6.2292	1.25339	1.22765	3.27592	2.212	0.729559	1.77073	2.27495	2.25905	1.89997	2.84373	1.37283
ENSG00000125319	HROB	3.9834	2.0167	38.561	45.9896	19.0346	39.738	24.9183	24.2089	28.3377	25.3116	25.0427	28.1024	60.9705	39.4526	28.4504	29.9104	33.4557	46.9181	23.5206	24.312	31.5094	36.9338	29.2927	32.985	47.2117	25.2648	44.5805	32.4836	37.1713	37.0727	34.4232	23.2056	27.8542	22.426	44.843	29.0139	29.7328	54.3057	32.6958	55.1083	30.7664	35.6625	47.9743	37.8907	33.5395	22.8638	43.254	22.6887
ENSG00000125398	SOX9	2.83039	1.63127	7.03551	18.0093	10.9411	11.103	33.5361	0.87645	27.4266	34.2654	37.6166	8.41884	7.87021	6.36681	50.2519	18.1817	9.85291	12.2884	22.1528	54.4372	14.746	6.12206	38.5688	267.049	44.9625	12.509	9.51583	49.3876	24.9625	28.5557	0.167935	2.82135	7.39825	2.62133	59.0879	5.44431	3.16557	9.54534	15.6365	7.4019	42.7689	0.281743	0.228106	18.1645	2.57279	1.78596	12.5611	3.10063
ENSG00000125445	MRPS7	1.74836	1.4025	6.95967	9.11844	8.51227	3.97641	4.81373	6.92651	6.28411	6.61475	4.41224	9.15373	4.70674	5.72571	7.10233	3.79302	8.62266	5.13899	5.41874	5.60097	6.21401	4.29477	3.90445	4.72716	12.4421	4.12569	6.57726	4.52379	4.37217	5.48378	6.9562	4.48945	3.58845	8.15166	5.57217	5.18247	10.722	8.28875	6.48612	9.73679	4.44574	5.20993	7.69706	5.06419	6.71222	8.35441	7.00244	2.90405
ENSG00000125484	GTF3C4	1.55509	1.28877	7.44705	3.13823	3.44483	9.54772	6.79741	4.88999	6.83661	5.49884	5.74773	4.06218	7.17209	3.58454	4.74523	10.0162	11.4182	7.10689	5.93003	5.9818	5.85038	11.5893	3.18296	8.1804	11.7258	14.2961	7.73661	7.33685	6.38635	11.2975	6.88873	9.07714	10.8417	3.39168	4.38521	7.34854	2.50595	7.8624	8.61085	8.80024	3.39395	9.09124	8.47936	14.7836	5.7673	4.35914	6.66814	8.86257
ENSG00000125611	CHCHD5	1.49485	1.40834	3.18431	0.0859886	6.87498	2.30366	4.72208	1.80728	3.83138	6.69685	4.78836	8.61246	3.96069	4.10564	5.78735	2.65844	4.38987	3.60162	2.90115	7.09103	2.59343	2.96894	0.86583	3.74997	6.21927	1.84653	3.74593	6.90169	5.92565	4.90528	4.77728	2.71485	2.02428	5.86346	6.34399	3.49448	5.22504	4.8809	5.20806	5.52059	2.41741	0.0625662	0.0321922	2.55744	4.66685	4.86676	4.68201	3.52645
ENSG00000125630	POLR1B	2.10526	1.67597	2.37142	2.39697	0.77567	1.85789	1.54185	0.436609	1.17737	1.11369	2.06324	0.831415	1.355	0.983227	1.60676	2.17096	4.78524	1.037	1.22997	2.23965	2.27697	1.13488	0.762524	2.16987	2.23108	1.29829	2.37833	2.39173	2.03987	1.53043	1.07928	1.32792	1.04797	1.79245	2.33569	0.948448	2.28172	1.83842	3.73906	2.03987	1.49859	2.28707	3.94977	1.6516	2.05718	1.97421	1.08397	0.878019
ENSG00000125686	MED1	1.2518	1.36888	2.38497	1.93757	1.18651	4.06195	1.12357	1.34016	1.6994	1.56249	1.46321	1.17378	2.29708	1.38008	1.93051	1.77661	2.47034	2.11706	1.9339	2.18499	1.75374	3.49037	1.38512	2.72848	1.45627	1.99243	2.00111	1.64686	1.79448	2.74846	1.51313	2.00513	2.19611	1.47095	2.78477	1.40484	1.79009	2.88769	1.7986	1.34238	1.14382	3.48628	2.50351	2.56068	1.55818	0.999986	2.24281	2.61329
ENSG00000125743	SNRPD2	2.32463	1.55294	6.17279	6.02218	11.5643	7.00584	8.2696	2.83109	8.43961	6.98765	6.09232	14.6107	4.04193	6.60355	7.15718	5.47451	9.30765	4.82554	3.54071	9.07508	7.17936	6.33757	10.4248	5.51009	4.61966	6.00327	7.33179	9.7978	8.8204	5.61096	8.85912	7.83841	4.22531	8.10233	8.58705	13.9063	4.94423	8.35361	4.26753	7.00188	5.0119	5.4806	9.23993	6.19237	8.61138	18.7501	6.4343	5.0593
ENSG00000125818	PSMF1	1.74231	1.3435	0.92969	0.914631	0.328586	0.260587	0.639062	0.70449	0.694081	0.567743	1.09217	0.644987	0.708129	0.562738	0.886464	0.585002	0.448062	0.270348	0.867496	1.05862	0.632837	0.760995	0.599434	1.45187	0.569565	0.719043	0.518307	0.338737	0.836582	0.837488	0.415065	0.449468	0.612661	0.896482	0.396096	0.617235	0.745635	0.843861	0.597926	0.548227	0.56897	0.504777	0.634345	0.493843	0.395045	0.343068	0.770064	0.893485
ENSG00000125821	DTD1	1.66209	1.15429	7.81637	6.76248	4.93073	9.18215	7.65479	2.88985	2.97538	3.74657	9.63724	11.2694	7.39703	4.1249	5.71182	6.49751	9.07481	1.96351	15.6133	7.90355	6.22572	8.06711	6.78372	16.9844	5.0128	9.16172	6.8492	4.4926	3.97145	9.61832	6.07529	8.13169	3.51879	9.07921	4.11151	4.7746	2.63453	6.34696	7.85962	4.77579	8.33368	4.03723	9.28261	4.58071	9.65566	4.83406	5.21156	5.5601
ENSG00000125835	SNRPB	2.5633	1.55941	18.0606	30.2477	13.7592	9.35794	17.7725	13.8588	16.5533	17.2346	24.0326	19.9301	18.5116	10.1093	19.275	19.3344	17.0595	10.0408	16.2342	16.7902	11.3063	21.7669	15.0538	17.8081	10.2232	16.9446	16.9789	14.7032	26.3795	20.5181	13.3775	10.4982	17.7289	24.1122	11.0732	13.9788	6.63983	17.9024	17.4304	18.1347	14.4057	10.973	22.1368	19.9853	8.536	10.2232	21.5978	15.8259
ENSG00000125843	AP5S1	1.36699	1.22519	2.8411	2.53379	2.01732	1.32711	3.55024	3.17461	3.13198	3.41692	2.93405	5.4776	4.31967	1.8908	4.03859	2.87357	1.71342	1.35774	4.38909	3.97435	1.50971	3.13253	2.08761	2.84028	2.62142	1.72875	1.83036	1.96451	4.42174	2.47185	0.810313	3.36172	3.76766	3.93451	1.85426	2.906	3.398	3.70291	2.20941	2.21881	3.14024	1.64623	2.08888	2.14681	2.2155	2.19116	4.07478	2.01723
ENSG00000125863	MKKS	2.10089	1.18756	4.57234	6.47287	3.81168	2.93713	3.87552	4.05962	3.22919	4.91947	6.01472	11.4895	4.9242	3.53776	6.11056	5.34146	16.4737	1.5861	2.52303	7.10754	3.46107	4.78016	4.9242	9.46567	4.13256	5.10832	3.76818	4.14965	10.7384	5.83308	2.90752	4.9636	5.61411	11.561	2.6346	4.69273	7.34809	4.85143	4.31494	5.14229	8.43927	2.97049	7.74083	6.18264	1.99769	4.17204	4.45777	4.23048
ENSG00000125870	SNRPB2	1.48968	1.38896	12.9049	16.9449	15.902	10.9606	12.0127	12.176	12.5876	11.7869	18.0961	36.3578	16.0575	12.7938	16.9187	12.999	15.7405	6.61415	29.2321	12.4741	10.3254	15.8582	10.8018	20.5007	11.145	11.453	12.0751	10.7287	19.7729	13.482	7.78643	11.471	11.1732	14.5432	8.8641	19.6908	6.5305	18.6005	17.5934	18.4838	18.1147	11.2303	22.1724	14.9432	16.7407	10.9865	13.9999	22.5975
ENSG00000125871	MGME1	2.49147	1.42998	16.6687	18.7069	11.6764	18.8491	15.4822	13.5792	16.0312	9.42182	23.5813	15.2513	19.4034	15.9631	14.3831	21.4301	26.5213	7.33991	19.0902	13.4949	5.69222	10.2674	7.79347	15.3078	12.1399	12.4461	12.5174	10.8228	17.0837	13.432	6.64748	7.92758	13.4786	15.7899	7.83006	7.93201	6.38418	16.7703	10.5403	18.189	18.5483	9.58358	24.0015	11.0343	14.0031	13.4409	13.952	7.19872
ENSG00000125877	ITPA	1.51152	1.43296	2.8698	3.87786	1.71751	1.6218	2.17292	1.57164	1.89103	2.3459	3.28544	4.64069	1.78722	1.28538	2.78729	2.98309	1.94068	0.976802	1.71659	1.87017	1.38538	1.33197	1.80176	2.76335	1.46614	1.86831	2.20354	1.66327	2.79639	1.60767	1.54165	1.51896	3.0781	2.59165	1.422	1.3051	1.56103	3.46099	1.71113	2.75915	1.65794	1.59089	2.27081	1.61919	1.08943	0.713225	2.69516	0.569111
ENSG00000125885	MCM8	2.88386	1.41421	8.71009	13.6731	8.57224	7.39256	6.61653	5.09009	11.2708	4.28793	14.4373	16.5633	10.5628	9.16443	8.17282	14.0495	12.8626	4.81299	10.3355	6.46176	9.14677	17.3203	6.64204	24.0363	6.33284	12.9992	11.8406	8.22711	19.4894	13.5974	11.3345	8.02226	8.23668	6.32152	6.50764	8.36825	4.535	10.7836	7.53569	16.479	15.887	8.62756	17.1649	20.9626	3.43034	5.21524	11.1985	13.1409
ENSG00000125898	FAM110A	1.53368	1	1.54671	0.997516	1.25685	0.838749	2.33071	1.66593	3.71816	0.650887	2.96726	0.914512	1.95032	2.94226	1.17579	1.75701	0.183396	2.12753	1.87943	1.28351	1.22458	3.21901	2.90372	8.92394	0.885909	1.07987	1.45488	0.977612	1.87575	2.49736	0.989382	0.730468	2.27174	3.22264	0.91916	1.18034	0.347906	1.70693	1.07197	1.88662	1.65306	0.556922	1.3002	3.20581	0.776303	0.601655	4.29619	2.08441
ENSG00000125901	MRPS26	1.8163	1.38127	30.6598	46.6793	18.2482	9.06734	31.5647	14.8523	18.8326	18.2639	44.3377	34.599	20.1714	16.1628	25.7236	25.037	14.7056	11.9749	21.9384	28.2571	17.6981	35.9775	15.565	51.4943	8.38044	30.7032	26.8587	15.9387	29.2281	37.2149	22.8255	29.107	32.915	36.6933	15.6337	25.668	23.9727	18.5123	21.6919	8.52324	10.4542	22.0097	40.62	33.7116	8.36301	13.4936	27.6218	19.6686
ENSG00000125944	HNRNPR	1.26313	1	0.732745	1.12738	0.673284	0.730044	0.954847	0.77736	0.927537	0.805072	0.591022	1.02473	0.928704	0.543205	0.614125	1.47379	1.54211	0.570459	1.09749	0.494834	0.849324	1.50896	0.550551	1.13449	0.611132	1.07586	0.963499	0.880681	1.24078	0.762937	1.27958	1.30504	0.994525	0.698361	1.04451	0.803017	0.597146	0.884621	1.0117	1.21499	1.00493	1.12939	1.76434	0.821254	1.05535	1.11004	0.653122	0.697717
ENSG00000125970	RALY	1.18099	1.15669	0.966652	1.75387	0.989139	0.685606	1.43814	0.719333	1.53293	0.641092	0.471594	1.2172	0.94604	1.22659	1.20281	0.821611	0.518124	1.4048	1.75938	1.11804	1.18674	1.72339	1.6126	1.60564	1.40557	0.926293	0.394483	1.10997	1.35481	1.15494	0.882955	0.472752	0.979966	0.839877	0.846385	1.63756	1.05083	0.978607	0.800525	0.824865	1.58343	0.669622	0.776893	0.980419	0.785547	0.724561	1.10739	1.23056
ENSG00000125977	EIF2S2	1.49589	1	57.9406	61.1652	102.42	97.3341	83.1695	65.0614	109.546	53.4498	35.0776	153.37	71.0871	41.0944	54.6526	51.2704	74.1763	49.6357	109.546	57.9406	97.3341	47.7831	77.4633	65.0614	85.3131	47.7831	36.9437	46.8654	69.7387	51.7827	66.121	31.0495	38.5251	89.4428	63.9326	87.4545	46.8654	77.4633	81.2696	58.6901	113.899	39.5589	87.4545	49.179	68.3208	50.1927	43.122	46.9344
ENSG00000125991	ERGIC3	1.457	1.67249	1.15319	1.41831	1.24382	1.08404	1.52562	1.03836	1.9447	1.42016	0.488147	1.20881	0.93802	1.74545	1.61751	0.761914	0.702233	1.01224	0.788916	1.14526	2.44955	0.826672	1.57257	1.05919	1.13758	0.595739	0.556958	1.3533	1.19643	0.626767	0.841079	0.422631	0.652748	1.11871	1.04727	1.2342	1.75225	0.772977	0.498904	1.10597	1.66253	0.775679	0.586174	0.488942	0.750672	3.21098	1.10285	1.30179
ENSG00000125995	ROMO1	2.08782	2.03778	11.3584	10.0012	19.6602	5.0878	6.81017	9.65395	15.6363	7.45072	2.94392	20.8953	5.30456	8.32841	8.86958	3.46723	3.88596	5.78315	6.85662	9.03595	11.0644	4.92926	12.9012	3.96741	7.90775	3.2453	8.54121	7.57984	5.50899	4.67045	6.78653	3.08298	2.88433	7.40286	9.69586	14.3467	8.36183	7.18288	4.15276	6.12806	10.9892	6.45428	4.90474	5.6446	6.7594	19.8703	8.16266	3.81199
ENSG00000126003	PLAGL2	1.85703	1.2466	14.0602	17.1195	7.431	7.98992	9.54293	15.7333	10.3294	6.38754	6.29872	5.45045	7.69979	18.3396	7.96503	7.4694	13.7235	14.6279	9.90428	6.59697	13.0178	15.561	8.55662	32.0843	9.53157	10.5225	4.81255	17.9526	7.91778	13.8639	12.4436	6.21507	10.1477	9.10964	10.3869	7.4096	4.22055	6.95453	10.077	12.6253	11.1644	13.4879	20.143	10.3607	7.69979	12.8324	23.5999	14.3698
ENSG00000126067	PSMB2	1.80125	1.57243	7.61913	12.2886	19.7277	6.49795	17.2984	19.3772	10.7682	11.8856	6.49795	13.3066	15.1237	6.54818	11.3224	12.4461	13.3066	5.35021	6.27314	5.88647	11.6264	9.00183	10.5638	7.96871	6.11562	8.54861	8.92808	6.2646	11.7971	28.2734	13.4974	7.2626	6.83194	6.15563	9.99253	8.86433	4.98366	16.5464	10.2284	11.6264	10.7033	10.7033	13.0049	5.36269	13.3066	12.5443	8.27268	13.8797
ENSG00000126249	PDCD2L	2.62806	2.22684	42.3998	36.392	94.7269	21.0516	31.8207	94.1859	35.2739	24.3041	66.1471	39.369	32.9787	37.9035	29.185	34.8675	30.4169	32.3922	28.0488	52.0115	36.3539	37.7889	64.3903	80.6042	124.738	43.8324	37.0806	49.5402	30.1818	50.1276	44.3269	52.1211	28.4681	73.0639	47.6492	40.0629	42.616	51.8815	47.2358	28.4839	32.0478	37.2657	81.0527	49.5286	38.2998	90.7571	46.7714	21.4545
ENSG00000126261	UBA2	1.96837	1	1.10896	2.3358	3.91665	1.60581	1.50035	2.93836	3.31546	1.38786	2.69773	1.86643	1.72419	1.41773	1.89177	2.79123	2.66827	1.28955	1.45616	1.54731	1.57647	4.13843	2.31106	4.45229	3.7202	3.079	2.19078	2.66287	2.52302	2.40214	3.17781	3.91665	2.44718	2.42337	1.83087	2.80063	1.39047	1.94124	2.09153	2.47433	1.53875	2.23309	4.49729	3.93926	1.96481	4.25011	2.46609	3.09891
ENSG00000126267	COX6B1	2.13022	1.64262	2.3687	2.71443	6.62096	3.20274	3.69887	6.899	5.11389	3.92334	5.31938	4.3659	2.69305	2.31005	3.46463	2.20632	3.62996	2.88379	2.74971	5.61546	3.33885	2.53137	5.6427	1.87945	5.11389	2.34429	2.689	5.52682	3.7807	2.23787	4.02736	3.01767	2.50603	3.66422	3.04546	4.9792	12.8111	2.92442	2.0724	4.51639	2.26243	2.19911	2.88813	3.79527	3.2722	6.57526	2.42092	1.79208
ENSG00000126453	BCL2L12	2.40661	1.66671	4.34113	4.71757	7.42069	2.76255	6.18891	3.17514	6.78016	3.39874	1.709	7.07306	2.55766	7.16341	3.67576	2.09838	4.02966	4.17279	3.84568	5.44144	5.28632	0.958785	5.16457	0.74559	2.87366	0.300896	5.9059	6.5295	4.8826	0.229461	6.70016	0.975681	1.26661	4.93427	5.95307	6.21132	4.12077	3.93062	5.70477	4.25874	5.14987	4.99908	1.93086	1.36987	5.43312	4.60544	3.95418	0.494978
ENSG00000126460	PRRG2	1.44593	1.82008	1.52348	0.76292	3.05123	3.20789	12.4382	6.61111	12.9824	0.346038	5.75262	0.926002	0.509946	16.4626	0.764392	4.33043	9.03103	14.2518	0.574822	3.38597	0.746234	3.72117	3.33049	4.22234	0.649448	0.985341	0.215376	0.583698	2.00756	1.60344	0.581974	5.06413	8.85429	12.5623	0.966853	0.41193	41.47	0.362075	0.635364	7.30432	0.916342	1.3696	0.541112	2.14343	0.636574	2.70033	7.50125	0.328026
ENSG00000126581	BECN1	1	1.26663	0.425126	0.317115	0.265664	0.425583	0.261004	0.251789	0.289932	0.362581	0.374406	0.458659	0.490746	0.285825	0.329222	0.270038	0.538282	0.492796	0.43697	0.322566	0.315257	0.30966	0.328744	0.31279	0.453931	0.261484	0.4393	0.223939	0.329963	0.208272	0.215588	0.181106	0.277401	0.475851	0.354044	0.384184	0.415893	0.430428	0.404526	0.275981	0.290266	0.489003	0.28222	0.262538	0.451222	0.197951	0.353031	0.170937
ENSG00000126602	TRAP1	1.64604	1.34817	3.05578	2.30598	1.01309	1.76517	2.46566	0.673542	1.43262	1.38267	1.32241	1.40623	2.4449	1.25408	2.60778	2.42465	2.22129	1.67109	1.17372	3.37265	1.68646	0.706286	1.1181	2.48078	2.78979	3.37406	2.10132	2.46944	2.34381	0.0111197	2.22507	1.54115	0.93496	4.12657	2.97848	1.68073	6.74662	2.02551	5.1753	2.16252	1.21469	2.54047	4.57411	2.45694	2.33367	2.05866	1.54467	0.522163
ENSG00000126709	IFI6	1	1.56591	0.450066	0.578903	1.2746	0.111678	0.156044	1.19955	15.6033	1.34801	9.68758	5.16412	8.89467	0.887909	0.458544	0.32806	0.085273	0.164245	0.237422	0.194037	1.06684	0.188149	0.0547595	0.0320097	0.370535	0.153399	0.0608318	0.086712	0.344828	0.0445461	0.664924	0.103132	0.116019	0.0222372	0.709351	8.79062	0.333192	0.263005	0.328888	0.0352134	0.421968	0.522859	0.160209	0.0397982	0.364201	0.335377	1.22419	0.0818082
ENSG00000126749	EMG1	1.79626	1.33053	659.108	446.587	554.653	463.769	555.76	274.198	412.238	260.537	272.722	864.891	351.642	343.204	477.31	205.08	541.089	285.572	341.805	472.829	308.786	219.493	602.111	194.196	378.978	236.64	449.292	522.766	308.233	309.698	351.143	184.857	253.781	447.088	562.995	450.435	329.907	451.122	522.06	556.474	441.141	288.64	504.163	347.503	413.936	476.376	304.303	187.236
ENSG00000126768	TIMM17B	1.65405	1.62563	2.49214	5.63972	3.13816	3.13816	1.7872	3.83105	2.23831	5.8403	4.5755	5.46676	2.88066	1.60866	2.30254	3.0726	1.69038	2.81176	1.04206	2.85262	2.72742	3.7048	3.00762	2.13864	4.01319	2.19661	4.65473	2.77663	2.25881	3.8172	4.71854	2.62791	3.12753	2.86399	4.14892	4.95599	2.16667	2.35022	1.65187	1.31875	1.46909	4.32222	4.65473	2.46655	2.072	2.11545	2.93806	1.57425
ENSG00000126787	DLGAP5	8.80303	4.36203	598.253	462.215	835.988	491.279	433.355	667.352	410.409	336.915	380.556	789.893	290.088	620.854	288.483	693.226	580.152	459.437	454.792	324.766	211.641	459.902	694.341	263.163	595.765	552.434	475.839	476.687	419.182	600.938	1199.4	306.901	918.136	360.35	390.546	703.984	210.647	454.792	508.418	601.85	1507.74	323.008	347.128	531.134	547.994	460.397	410.986	398.451
ENSG00000126814	TRMT5	2.03073	1.73989	9.68159	9.3246	10.4681	6.20014	7.15772	9.99676	5.45368	6.4676	7.2307	7.01381	3.77361	10.6783	10.0848	9.66273	13.8633	8.86336	6.30616	7.70502	3.27567	4.73237	7.33566	9.66273	13.1127	9.97197	7.24115	6.78017	5.58054	10.1821	8.55605	9.96807	17.86	9.98062	7.50272	9.00038	7.44971	8.33155	13.511	9.59312	13.3242	8.84903	6.04906	7.9182	7.04389	7.70502	10.2623	9.06431
ENSG00000126953	TIMM8A	2.45377	1.78509	121.513	67.5143	66.0322	103.851	33.5427	21.2664	29.077	32.0574	72.6921	112.597	34.5235	25.3488	32.6813	33.5007	91.945	21.1016	34.212	52.895	27.3391	23.3419	19.5878	41.3895	79.2582	24.1542	69.3437	26.5115	51.2098	26.4794	86.7699	21.6109	27.5248	19.6625	54.7336	34.3007	48.4512	34.828	51.3716	82.6136	79.053	93.4747	102.344	44.8346	42.4647	19.7483	24.6632	17.4019
ENSG00000127022	CANX	1.18099	1.48041	0.146584	0.0617312	0.121667	0.119539	0.162512	0.151549	0.0982867	0.344482	0.202922	0.13612	0.365484	0.128339	0.356367	0.0945322	0.212661	0.0918773	0.17115	0.265484	0.373403	0.0787017	0.22301	0.0793024	0.218997	0.0755037	0.175212	0.231896	0.315857	0.094257	0.0841249	0.0886245	0.15284	0.249072	0.158276	0.105114	0.663594	0.243165	0.190323	0.150933	0.20526	0.0731931	0.101416	0.173063	0.243605	0.203987	0.128995	0.0587181
ENSG00000127328	RAB3IP	1.53156	1.46104	0.469652	2.05526	0.858124	0.426168	0.554551	1.13166	0.260762	0.181285	0.304038	0.461008	0.47781	0.512497	0.14498	0.372474	1.5341	0.284815	0.379097	0.723615	0.392741	2.59628	0.550674	2.34564	0.188431	1.48818	0.588307	0.569806	0.436657	2.88214	0.299346	18.088	2.33414	1.62935	0.244058	0.249392	2.09081	0.702717	0.796817	1.5106	0.447948	0.415692	0.500591	2.00677	0.738436	0.399417	0.741885	1.87919
ENSG00000127337	YEATS4	2.59728	1.55833	12.2782	25.7229	22.1788	11.8655	11.0478	18.1862	14.8575	12.6452	10.315	28.7906	21.4172	8.2236	12.2557	17.6777	19.6943	6.73152	11.0427	12.9375	13.5019	20.6979	8.90311	21.5823	12.3484	19.8095	11.9812	13.2319	10.0939	16.3823	17.4493	31.2099	14.3078	23.2076	17.8172	10.3274	11.1746	20.5585	22.9457	18.9114	12.8283	10.2319	29.7764	12.4683	19.9411	17.7819	22.1307	23.4092
ENSG00000127463	EMC1	1.77276	1.23114	1.37921	1.27256	0.950605	0.933214	0.919999	2.92064	2.23518	1.83632	1.11076	0.60326	2.22091	2.54923	1.43357	1.57653	2.12376	0.968384	0.612494	0.777135	2.38285	0.653223	1.34463	0.863799	1.11531	1.20275	1.16748	1.11197	2.28466	0.577812	2.13958	0.686339	0.929878	0.87548	2.1219	0.664528	0.685088	1.69588	1.59049	1.21714	1.91875	2.53554	1.45467	0.451872	1.22006	2.10025	1.21822	0.599991
ENSG00000127526	SLC35E1	1.28076	1.28521	0.918189	0.397576	0.433577	0.778826	1.32117	1.01561	1.13164	0.643221	1.79693	0.510099	1.03015	1.28615	0.431184	0.615598	0.785024	0.928084	0.536879	1.12979	0.98302	0.883327	1.19857	1.05419	0.995314	0.698564	0.628207	0.734602	0.535441	0.658955	0.382723	0.981238	1.05524	0.596196	0.99895	0.412307	1.49965	0.894241	0.461635	0.725256	0.819611	0.621236	0.976807	0.719028	0.945907	0.663542	0.960669	0.886659
ENSG00000127554	GFER	1	1.49278	2.09583	2.43483	2.59387	2.04455	4.94495	0.865117	3.06778	2.61807	3.42518	3.89519	2.78141	2.10788	1.19518	1.59087	2.1587	3.91707	3.33099	3.56658	2.58976	2.0237	1.65004	2.84527	2.87122	2.14461	1.99276	2.7878	3.83889	3.40335	1.89712	2.49397	1.64782	2.07406	3.03847	2.38099	4.30641	3.11184	3.24285	2.96047	1.93293	3.32879	2.50417	3.92517	2.72641	2.13752	2.28346	1.44442
ENSG00000127564	PKMYT1	6.90193	3.74509	23.6937	15.075	10.432	5.08782	24.5842	8.77839	37.7412	13.4099	34.0497	21.4796	26.0475	37.0733	24.3161	42.8664	15.6136	33.4023	10.8529	25.5593	22.2136	9.35035	18.0101	14.0036	35.6994	14.345	24.9121	28.7032	26.4978	10.2069	15.6699	13.6584	19.1211	16.1399	25.7143	16.3787	28.4409	21.8391	19.9669	21.8618	31.1697	17.0252	43.2237	48.0127	21.6177	20.4374	30.3973	3.64644
ENSG00000127578	WFIKKN1	0.595428	0.629379	0.853352	2.40464	1.29318	0.819187	16.3047	1.20475	1.83087	1.16784	3.27415	2.06861	5.28794	3.68599	1.97333	5.63056	1.10136	35.1806	2.26157	6.7681	3.76612	3.04778	2.5701	4.31109	2.47949	1.42646	5.55969	13.9057	2.75314	7.7526	2.04594	3.86524	6.74785	4.77282	4.7934	0.528798	2.93444	4.40675	6.14972	3.4031	1.49222	2.08649	1.76214	6.27921	1.6179	1.08443	13.0735	4.47832
ENSG00000127589	TUBBP1	1.41618	1.25527	70.3561	42.1608	68.8685	21.2246	41.2264	54.2786	42.5806	30.9893	35.0275	47.0335	139.696	85.7077	57.3912	73.6799	54.6688	46.4776	40.3233	216.074	44.427	53.0847	89.8489	62.549	67.3871	60.8344	143.236	131.172	90.4948	88.8195	45.2483	83.3515	40.1637	24.7227	58.5411	90.3064	70.879	54.6098	49.7926	31.9801	106.055	75.0947	97.8878	62.124	66.3243	95.6927	85.9185	44.6461
ENSG00000127616	SMARCA4	1.37841	1.29864	0.336391	0.0525402	0.033019	0.197834	0.213031	0.0506099	0.211083	0.173871	0.167209	0.084737	0.229864	0.359302	0.0891911	0.334855	0.212408	0.333479	0.127774	0.282361	0.18174	0.558287	0.179183	0.402039	0.14108	0.595	0.0296746	0.296153	0.163382	0.41947	0.0300537	0.404694	0.385172	0.180946	0.0399485	0.155688	0.261023	0.226111	0.201708	0.282762	0.169427	0.062552	0.418676	0.433293	0.192266	0.135489	0.461805	0.269675
ENSG00000127837	AAMP	1.39281	1.26839	1.42316	1.12678	1.24695	1.63828	1.82787	0.90269	1.2158	1.46096	1.3569	1.11244	0.83443	1.41704	1.62439	0.923852	1.30784	1.38853	1.06041	1.51282	1.42505	1.16391	1.37302	1.4059	1.20729	0.822142	2.3093	1.34185	1.54097	1.062	1.5114	0.627424	0.898475	1.30027	0.950302	0.815528	1.09465	1.48272	1.52282	1.29533	1.05946	1.17943	1.30027	0.502047	0.896125	1.68637	1.13418	0.959832
ENSG00000127952	STYXL1	2.13465	2.32785	4.38793	2.05174	5.1158	3.09193	3.85204	5.08323	1.74804	2.71158	2.43263	3.29187	2.60684	6.85698	4.38914	1.80296	2.03941	3.60301	1.19244	1.54514	3.85126	0.833737	8.42341	1.49192	4.53523	1.56019	1.73044	3.57902	2.60011	1.30892	1.60554	1.13931	0.362259	4.05375	2.28519	1.88682	2.30088	2.19456	1.8924	4.74207	4.69006	2.03881	1.05916	1.61518	3.28982	2.98796	3.71054	0.543887
ENSG00000128039	SRD5A3	1.85318	3.65026	4.07788	14.7878	47.255	5.1894	2.46963	17.0003	6.79302	4.653	9.3882	4.3758	1.98618	24.6949	3.02927	4.96609	7.16316	8.13649	1.82962	4.29325	4.38205	4.19765	26.2086	3.22074	4.47146	1.74953	2.53755	2.33128	2.65964	3.8187	13.2396	3.6362	2.71498	8.04852	6.09783	1.83763	22.105	5.5512	5.57804	14.3769	10.3148	8.01957	2.86312	4.41571	5.88203	5.81139	20.8759	7.35889
ENSG00000128050	PAICS	5.00719	3.2898	17.6226	11.6484	51.8396	11.47	8.08572	18.773	14.0646	8.71135	8.06795	13.3569	10.177	7.47059	6.72043	14.7975	30.2625	5.20276	15.166	9.52899	9.79149	10.5051	8.14766	25.1424	15.9782	13.0653	8.80097	14.4077	14.8956	7.73776	12.3472	52.2595	9.56323	12.3847	14.8107	15.4962	10.4762	21.7213	32.9844	14.8107	23.1734	12.334	26.9313	11.8473	15.5344	15.0052	10.7996	7.02307
ENSG00000128059	PPAT	3.43188	2.48458	49.0746	30.778	134.282	41.6937	17.7009	39.726	25.5354	20.3433	23.2015	20.5992	16.8131	26.571	18.9297	43.4543	83.8617	14.8455	24.7029	18.6315	21.2607	25.4025	17.5112	82.844	34.0812	30.8017	17.0762	32.9776	34.8906	20.6623	28.8958	174.203	27.1405	23.7661	41.5075	28.369	39.899	41.459	67.6198	45.8724	34.0311	39.865	85.7683	41.3935	35.0159	34.1973	27.2275	16.8711
[truncated: 1,667 more rows]
[truncated: 442 more columns]

## Sheet: B -Adh. ass. scDEGs
Ensembl ID	Gene symbol	Average expression change of 9 cancers to relative normal tissues	Average expression change of Cancer types and their corresponding cell models compared to normal tissues	Network node degree	Original Cordes lab gene pool (1-belong, 0-not)	Cordes lab enriched GeneMANIA (1-belong, 0-not)	Cordes lab enriched STRING 75% confidence (1-belong, 0-not)	Transcription Factor
[truncated: 636 more rows]

[truncated: 3 more sheets: C - Selected Adh. ass. scDEGs, D - Correlation CM to CT, E- Adh.ass. scDEGs interactors ]
