# Supplementary material for: Meta-analysis of expression and the targeting of cell adhesion associated genes in nine cancer types – A one research lab re-evaluation
Source: Comput Struct Biotechnol J. 2023 Apr 19;21:2824–36. doi: 10.1016/j.csbj.2023.04.017 (PMC10189096; doi:10.1016/j.csbj.2023.04.017)
Supplement: Supplementary file 4 — Supplementary material [file mmc4.xlsx]

## Sheet: Legend
Tables	Note
A	Fig. 3A (left heatmap): All TCGA patients.
B	Fig. 3A (right heatmap): RT-treated TCGA patients.
C	Fig. 3C: Pancancer survival data.
D	Fig. S4: aaGOI TCGA survival analysis in individual TCGA cancer type cohorts.
Definition OS_Impact:
Value	Corresponding p-value cutoff	Impact of high (above median) expression on overall survival
-3	< 0.01	negative
-2	< 0.05	negative
-1	< 0.1	negative
0	> 0.1
1	< 0.01	positive
2	< 0.05	positive
3	< 0.1	positive

## Sheet: A - OS_all_SigLevels
Survival source data for figure 3A, left heatmap: All patients
Adhesion associated scDEGs (n = 206)
	Cancer type:	HNSCC	HNSCC	PAAD	PAAD	GBM	GBM	LGG	LGG	COAD	COAD	READ	READ	PRAD	PRAD	LUAD	LUAD	LUSC	LUSC
ENSEMBL ID	GENE NAME	OS_Impact	pval	OS_Impact	pval	OS_Impact	pval	OS_Impact	pval	OS_Impact	pval	OS_Impact	pval	OS_Impact	pval	OS_Impact	pval	OS_Impact	pval
ENSG00000075624	ACTB	-2	0.02164	0		-2	0.01042	-2	0.01389	0		-2	0.04042	0		-2	0.01165	-1	0.09616
ENSG00000072110	ACTN1	-2	0.01208	0		0		-3	7.687e-06	0		-2	0.04467	0		0		-2	0.02384
ENSG00000077522	ACTN2	-2	0.01054	0		0		0		-2	0.02871	0		0		0		0
ENSG00000148848	ADAM12	0		0		0		-3	3.528e-05	-1	0.05806	0		0		-2	0.02613	0
ENSG00000151651	ADAM8	0		0		-1	0.09082	0		-2	0.02394	0		0		0		0
ENSG00000168615	ADAM9	0		-3	0.0009079	0		-3	0.0001102	0		0		0		0		0
ENSG00000170017	ALCAM	0		0		0		3	0.0001374	0		0		0		1	0.07373	0
ENSG00000135046	ANXA1	0		-2	0.01923	0		-3	8.711e-08	0		0		0		0		0
ENSG00000182718	ANXA2	-1	0.09225	-2	0.01084	0		-3	2.193e-05	0		0		0		-2	0.01159	0
ENSG00000165527	ARF6	0		-3	0.00817	0		-2	0.01137	0		0		0		0		0
ENSG00000133794	ARNTL	0		0		0		-3	2.594e-05	0		0		0		2	0.02884	0
ENSG00000139352	ASCL1	0		0		0		0		0		0		0		0		0
ENSG00000167601	AXL	0		-2	0.04585	0		-3	8.928e-05	0		0		0		0		0
ENSG00000175866	BAIAP2	0		0		0		-1	0.09939	0		0		0		0		0
ENSG00000132692	BCAN	0		0		0		3	0.0001236	0		0		0		-2	0.04577	0
ENSG00000119866	BCL11A	0		1	0.0973	0		-1	0.06622	0		0		0		0		0
ENSG00000134107	BHLHE40	0		-3	0.003691	-1	0.09099	-3	0.0003472	0		-1	0.0794	0		0		-2	0.04464
ENSG00000177697	CD151	-2	0.04287	0		0		-3	0.000107	0		0		0		0		-3	1.519e-05
ENSG00000272398	CD24	0		0		1	0.06019	3	0.000655	0		2	0.03057	0		0		0
ENSG00000198087	CD2AP	0		-3	0.003563	0		-3	3.155e-05	0		1	0.09005	0		0		0
ENSG00000010610	CD4	2	0.03898	0		0		-1	0.1	0		0		0		2	0.04509	0
ENSG00000026508	CD44	0		-3	0.003752	0		-3	0.001544	0		0		0		0		0
ENSG00000196776	CD47	0		-1	0.0629	0		0		0		0		0		0		-2	0.01964
ENSG00000010278	CD9	0		-3	0.002831	0		-3	0.006057	0		0		0		2	0.02996	3	0.007068
ENSG00000125810	CD93	0		0		0		-3	0.0005289	0		0		0		0		0
ENSG00000039068	CDH1	0		0		0		0		0		0		0		0		0
ENSG00000079112	CDH17	0		0		0		0		0		0		0		0		0
ENSG00000170558	CDH2	0		0		0		-3	0.002771	-2	0.01669	0		0		0		0
ENSG00000062038	CDH3	0		-3	0.007302	0		0		0		0		0		-2	0.02707	-2	0.04793
ENSG00000164885	CDK5	0		0		0		0		0		-1	0.07064	0		0		2	0.01473
ENSG00000113722	CDX1	0		0		0		0		0		0		0		0		0
ENSG00000079385	CEACAM1	3	0.000404	0		0		-3	5.662e-06	0		0		0		0		0
ENSG00000086548	CEACAM6	2	0.0389	-2	0.0372	0		0		0		1	0.06032	0		0		-2	0.01914
ENSG00000115816	CEBPZ	-2	0.02805	-3	0.001464	0		0		0		3	0.005818	0		0		0
ENSG00000189143	CLDN4	0		-2	0.01867	0		-3	0.009491	0		0		0		0		0
ENSG00000181885	CLDN7	0		-1	0.07961	0		-2	0.01964	1	0.06378	0		0		0		0
ENSG00000065618	COL17A1	0		-3	0.001292	0		3	0.0055	0		0		0		0		0
ENSG00000168542	COL3A1	0		0		0		-3	0.0006797	0		0		0		0		0
ENSG00000197565	COL4A6	0		0		0		-3	0.000219	2	0.03028	0		0		0		0
ENSG00000130635	COL5A1	0		0		-2	0.04041	-3	5.108e-05	-1	0.05183	0		0		0		-1	0.07817
ENSG00000142173	COL6A2	0		0		0		-3	0.0002108	-1	0.05563	0		0		0		0
ENSG00000163359	COL6A3	0		-2	0.01907	0		-1	0.05167	-1	0.06954	0		0		0		0
ENSG00000105664	COMP	0		0		0		-2	0.04006	-1	0.0792	-1	0.09797	0		0		0
ENSG00000118260	CREB1	0		0		2	0.03848	0		0		0		0		0		0
ENSG00000044115	CTNNA1	0		-3	0.0006483	-1	0.08686	-3	5.46e-09	3	0.008989	1	0.05068	0		0		0
ENSG00000168036	CTNNB1	-1	0.07078	0		-2	0.04683	0		0		3	0.004546	0		0		0
ENSG00000168329	CX3CR1	1	0.09242	0		0		0		0		0		0		3	0.006569	0
ENSG00000197635	DPP4	0		0		0		-3	0.005828	0		0		-2	0.02599	1	0.0866	0
ENSG00000096696	DSP	0		0		0		0		0		0		0		-2	0.01722	0
ENSG00000164176	EDIL3	0		0		0		0		0		0		0		0		0
ENSG00000169242	EFNA1	0		-2	0.04444	0		-3	0.004012	0		0		0		0		0
ENSG00000184349	EFNA5	1	0.09866	-1	0.08452	0		0		0		0		0		-2	0.01082	0
ENSG00000090776	EFNB1	-3	0.008508	-3	0.002639	0		-3	1.96e-11	0		0		0		0		0
ENSG00000125266	EFNB2	-3	4.25e-05	-3	0.0003447	-2	0.03899	-3	7.36e-06	0		0		0		0		0
ENSG00000120738	EGR1	0		0		0		-3	0.0009887	0		0		0		0		0
ENSG00000126767	ELK1	0		0		0		-3	2.143e-05	0		0		0		0		0
ENSG00000119888	EPCAM	0		0		0		2	0.03155	0		0		0		0		0
ENSG00000142627	EPHA2	0		-3	0.0008508	-1	0.08053	-3	1.415e-06	0		0		0		-1	0.07991	-1	0.06449
ENSG00000182580	EPHB3	0		0		0		0		0		0		0		0		0
ENSG00000196411	EPHB4	1	0.07194	0		0		-3	5.533e-06	0		0		0		0		0
ENSG00000134954	ETS1	0		-2	0.04078	0		0		0		0		0		0		0
ENSG00000175832	ETV4	-1	0.0755	-1	0.09576	0		-3	6.334e-05	0		0		0		0		0
ENSG00000244405	ETV5	-2	0.01343	0		0		-3	0.0008237	0		-2	0.03981	0		2	0.01498	0
ENSG00000092820	EZR	-1	0.06103	0		0		0		0		0		2	0.02937	0		0
ENSG00000158769	F11R	0		-1	0.09773	-1	0.07994	-3	1.63e-07	0		-1	0.0731	0		0		0
ENSG00000078098	FAP	-3	0.006367	0		0		-3	0.001504	-2	0.03402	0		0		0		0
ENSG00000101311	FERMT1	0		-2	0.01518	3	0.007279	3	6.164e-05	0		1	0.09	0		-1	0.08174	0
ENSG00000125740	FOSB	0		0		0		0		0		0		0		-2	0.01664	0
ENSG00000150907	FOXO1	0		0		0		-2	0.03905	0		0		0		0		0
ENSG00000118689	FOXO3	0		0		0		0		0		0		0		0		0
ENSG00000049768	FOXP3	2	0.01489	0		-3	0.0001898	0		0		0		0		0		0
ENSG00000155760	FZD7	0		0		0		-3	0.005054	0		0		0		0		0
ENSG00000179348	GATA2	0		0		0		2	0.01488	0		0		0		2	0.03747	0
ENSG00000107485	GATA3	0		0		-2	0.01012	-3	5.993e-07	0		0		0		0		0
ENSG00000074047	GLI2	0		0		0		-3	1.579e-06	-1	0.0859	0		0		-1	0.07183	0
ENSG00000106571	GLI3	0		0		0		-3	1.946e-06	-1	0.06734	0		0		0		0
ENSG00000105856	HBP1	2	0.01033	-3	0.009986	0		-3	0.0008598	0		0		0		1	0.09815	0
ENSG00000101336	HCK	0		0		0		-1	0.0603	0		0		0		2	0.02517	0
ENSG00000101076	HNF4A	0		0		0		0		0		2	0.02167	0		0		0
ENSG00000029559	IBSP	0		-2	0.03557	0		-3	0.002809	0		0		0		-1	0.05809	1	0.05401
ENSG00000090339	ICAM1	0		0		0		-3	0.001603	-1	0.08938	0		0		0		0
ENSG00000125538	IL1B	0		0		0		0		2	0.01432	0		0		0		-2	0.0192
ENSG00000168310	IRF2	0		0		0		-3	0.0006614	0		0		0		0		0
ENSG00000117595	IRF6	0		-1	0.06162	0		0		0		0		0		0		0
ENSG00000159556	ISL2	0		0		0		-3	7.516e-14	0		0		0		0		0
ENSG00000137809	ITGA11	0		0		-1	0.06849	-3	0.006028	-1	0.08676	0		0		0		0
ENSG00000164171	ITGA2	0		-3	0.003326	0		-3	2.529e-06	0		0		0		0		0
ENSG00000005884	ITGA3	-1	0.06307	-3	0.0007811	-2	0.03021	-3	0.0006434	0		0		0		0		-3	0.00253
ENSG00000161638	ITGA5	-3	0.001653	0		0		-3	1.78e-07	-1	0.07355	0		0		-2	0.04307	-1	0.09637
ENSG00000091409	ITGA6	-2	0.04564	-2	0.0152	0		-3	0.00177	0		0		0		-3	0.002119	0
ENSG00000005844	ITGAL	2	0.01964	0		0		-3	0.0001237	0		0		0		2	0.01985	0
ENSG00000169896	ITGAM	0		0		0		-3	0.0005636	0		0		0		1	0.07026	0
ENSG00000138448	ITGAV	0		-3	0.008898	0		-3	2.612e-05	0		0		-1	0.08988	-1	0.09012	0
ENSG00000140678	ITGAX	0		0		0		-3	0.0001629	0		0		0		0		0
ENSG00000150093	ITGB1	0		-3	0.0009828	0		-3	1.947e-06	0		0		0		-3	0.00276	-2	0.01934
ENSG00000160255	ITGB2	0		0		0		-3	0.003432	0		0		0		0		0
ENSG00000142856	ITGB3BP	2	0.02153	0		0		-3	2.238e-05	0		0		-2	0.0264	0		1	0.05443
ENSG00000132470	ITGB4	-1	0.09457	-2	0.04808	0		-3	5.006e-07	0		0		0		-3	0.002077	0
ENSG00000115221	ITGB6	0		-2	0.02663	0		0		0		0		0		0		-3	0.007749
ENSG00000105855	ITGB8	0		0		0		-3	0.0001306	0		0		0		0		0
ENSG00000154721	JAM2	0		0		2	0.04613	0		0		0		0		1	0.09494	-1	0.06151
ENSG00000129474	JUB	0		0		0		-3	0.0008633	0		0		0		0		0
ENSG00000171223	JUNB	0		0		0		-2	0.02646	0		0		0		0		0
ENSG00000173801	JUP	0		0		0		-3	4.439e-05	0		0		0		0		0
ENSG00000115041	KCNIP3	0		0		0		3	1.551e-08	-2	0.03717	0		0		0		0
ENSG00000102554	KLF5	0		-3	0.0009216	-1	0.07198	0		0		0		0		-1	0.07684	1	0.09168
ENSG00000111057	KRT18	-2	0.03034	-2	0.04521	0		-3	0.001249	0		0		0		-1	0.09823	0
ENSG00000053747	LAMA3	0		-3	0.0003585	0		0		0		0		0		0		0
ENSG00000112769	LAMA4	0		0		0		-2	0.04465	0		0		0		0		0
ENSG00000196878	LAMB3	-3	0.007317	-3	0.0003882	0		0		0		0		0		-2	0.03322	-1	0.08605
ENSG00000135862	LAMC1	0		0		0		-3	6.698e-05	0		-1	0.05402	0		0		0
ENSG00000058085	LAMC2	-3	0.003771	-1	0.07477	0		0		0		0		0		-3	0.00144	-1	0.07096
ENSG00000108679	LGALS3BP	-3	0.005526	0		0		-3	0.000113	0		0		0		0		0
ENSG00000131042	LILRB2	0		0		-2	0.03669	0		0		0		0		0		0
ENSG00000169756	LIMS1	0		-1	0.09396	0		-3	0.006501	0		1	0.08633	1	0.09759	0		0
ENSG00000134013	LOXL2	0		-3	0.0005974	0		-3	1.712e-05	0		0		-2	0.04495	-3	0.001626	-3	0.004456
ENSG00000110031	LPXN	2	0.04282	0		0		-3	0.0007186	0		0		0		3	0.003615	0
ENSG00000171236	LRG1	0		-2	0.04946	0		-2	0.02204	0		0		0		-1	0.08927	0
ENSG00000071655	MBD3	2	0.04454	3	0.001311	0		0		0		0		0		0		0
ENSG00000076706	MCAM	0		0		0		-3	5.806e-06	0		0		0		0		0
ENSG00000068305	MEF2A	0		0		0		0		-2	0.04641	0		0		0		0
ENSG00000140545	MFGE8	0		0		0		0		-3	0.008952	0		0		0		0
ENSG00000147065	MSN	0		-2	0.03776	0		-3	2.886e-08	0		0		0		0		-2	0.04701
ENSG00000188786	MTF1	0		0		0		-2	0.01345	0		0		0		0		0
ENSG00000181143	MUC16	2	0.04027	-2	0.02873	0		0		0		0		0		-2	0.04616	0
ENSG00000145113	MUC4	0		-2	0.0229	2	0.03174	1	0.07123	0		0		0		0		0
ENSG00000118513	MYB	1	0.09396	0		0		0		0		1	0.08754	2	0.03157	0		0
ENSG00000136997	MYC	-1	0.0691	-1	0.05559	0		3	0.002514	0		1	0.07027	-1	0.09676	0		0
ENSG00000101608	MYL12A	0		0		0		-3	1.189e-06	0		-2	0.02431	0		-2	0.01616	-1	0.06555
ENSG00000101335	MYL9	0		0		0		0		-3	0.00268	0		0		0		0
ENSG00000136286	MYO1G	1	0.05625	0		-1	0.05878	-3	0.009638	0		0		0		0		1	0.0904
ENSG00000124151	NCOA3	-2	0.04397	0		0		0		0		0		0		0		0
ENSG00000131196	NFATC1	0		2	0.01464	0		-3	6.091e-06	0		0		0		2	0.01282	0
ENSG00000116962	NID1	0		0		0		-1	0.06228	0		0		0		0		0
ENSG00000167034	NKX3-1	0		-2	0.04353	-3	2.95e-05	0		0		0		0		0		0
ENSG00000012504	NR1H4	0		0		0		0		0		1	0.09481	0		0		0
ENSG00000113580	NR3C1	0		0		0		2	0.04825	0		0		0		0		0
ENSG00000116833	NR5A2	3	0.009852	0		0		-2	0.04287	0		0		0		0		0
ENSG00000135318	NT5E	-3	0.002658	0		0		0		0		0		0		-1	0.09689	-3	0.0008789
ENSG00000065320	NTN1	2	0.0206	0		0		0		0		0		0		0		1	0.08155
ENSG00000154358	OBSCN	0		0		0		0		0		0		0		0		0
ENSG00000129116	PALLD	0		0		0		-3	0.0004783	0		0		0		-1	0.07119	0
ENSG00000148498	PARD3	0		-1	0.07908	2	0.03874	3	0.007879	0		0		0		0		0
ENSG00000138964	PARVG	0		0		0		-3	5.336e-05	0		0		0		2	0.01118	0
ENSG00000134853	PDGFRA	2	0.04102	0		0		3	0.006852	0		0		0		0		-1	0.09572
ENSG00000261371	PECAM1	0		0		0		-2	0.016	0		-1	0.08367	0		0		0
ENSG00000082175	PGR	0		0		0		1	0.06858	-2	0.04123	-1	0.07273	0		0		0
ENSG00000008710	PKD1	3	0.001281	2	0.01765	0		-2	0.04738	-1	0.06897	0		0		0		0
ENSG00000057294	PKP2	0		0		0		3	0.008875	1	0.0659	2	0.04214	0		-3	0.000211	0
ENSG00000184363	PKP3	0		-1	0.05241	0		0		0		0		0		-1	0.07973	-2	0.01319
ENSG00000115956	PLEK	0		0		0		-3	0.0013	0		0		0		3	0.001924	0
ENSG00000133110	POSTN	0		0		-1	0.05394	-2	0.01806	-3	0.007888	0		0		0		-2	0.02681
ENSG00000196262	PPIA	0		0		0		0		0		0		0		-3	0.0008464	0
ENSG00000172531	PPP1CA	-2	0.01236	-2	0.01159	0		-3	0.0003073	0		0		0		0		0
ENSG00000117707	PROX1	0		0		0		0		0		0		0		0		0
ENSG00000116132	PRRX1	0		0		0		0		-1	0.09478	0		0		0		0
ENSG00000140368	PSTPIP1	0		0		0		3	1.074e-05	0		0		0		3	0.0005217	0
ENSG00000081237	PTPRC	2	0.0318	0		0		-3	0.002437	0		0		0		3	0.0007179	0
ENSG00000073008	PVR	-3	0.008412	2	0.01617	0		-3	0.001996	0		0		0		-3	0.003619	0
ENSG00000136238	RAC1	0		-3	0.001091	-3	0.003314	0		0		0		0		-2	0.03265	0
ENSG00000128340	RAC2	0		0		0		-3	0.001218	0		0		0		0		0
ENSG00000172819	RARG	0		-2	0.01654	0		0		0		-3	0.00901	3	0.00901	0		0
ENSG00000168214	RBPJ	0		0		0		0		0		0		1	0.06353	1	0.0998	0
ENSG00000169855	ROBO1	2	0.01187	0		0		0		0		0		0		0		0
ENSG00000204231	RXRB	1	0.05611	2	0.04084	0		3	3.544e-06	0		3	0.003332	0		0		0
ENSG00000143171	RXRG	0		0		0		3	0.009921	0		0		0		0		0
ENSG00000182568	SATB1	2	0.03683	0		0		3	3.129e-07	0		0		0		2	0.01737	0
ENSG00000170365	SMAD1	0		0		0		0		1	0.06778	0		0		0		0
ENSG00000113658	SMAD5	0		0		0		0		0		0		0		0		0
ENSG00000120693	SMAD9	0		0		2	0.0118	3	0.0003899	1	0.05103	0		0		3	0.002742	0
ENSG00000019549	SNAI2	0		-2	0.04089	0		-3	0.001247	0		0		0		0		0
ENSG00000095637	SORBS1	0		0		0		2	0.03002	0		0		0		0		-1	0.06529
ENSG00000100146	SOX10	0		0		0		-3	0.004479	0		-1	0.06968	0		0		0
ENSG00000143842	SOX13	0		0		0		0		0		0		0		0		0
ENSG00000164736	SOX17	0		0		0		0		0		-1	0.05411	0		0		-2	0.04763
ENSG00000124766	SOX4	0		-1	0.05974	2	0.04817	2	0.03354	0		0		0		0		0
ENSG00000197471	SPN	2	0.02568	0		0		-3	6.945e-06	0		0		0		3	0.003242	0
ENSG00000159674	SPON2	0		0		0		-3	0.0002075	-2	0.02429	0		0		0		-2	0.01159
ENSG00000118785	SPP1	-2	0.03839	-1	0.06401	0		-3	6.828e-06	-2	0.0155	0		0		-2	0.0235	0
ENSG00000170581	STAT2	0		0		0		-3	0.0006299	0		0		0		0		0
ENSG00000126561	STAT5A	2	0.01446	0		0		-3	2.427e-06	0		0		0		2	0.01765	0
ENSG00000165025	SYK	0		0		0		-3	0.002211	0		0		0		0		0
ENSG00000112592	TBP	0		0		0		3	0.000297	0		3	0.009381	0		0		0
ENSG00000140262	TCF12	0		-1	0.05176	3	0.00497	-3	2.775e-05	0		0		3	0.005296	0		0
ENSG00000125878	TCF15	0		0		0		0		-1	0.05732	0		0		0		0
ENSG00000071564	TCF3	0		0		0		0		0		0		0		2	0.02875	0
ENSG00000196628	TCF4	0		0		0		0		0		0		0		0		0
ENSG00000148737	TCF7L2	0		-2	0.04146	0		3	3.947e-06	0		0		0		0		-1	0.08992
ENSG00000087510	TFAP2C	0		-1	0.07579	-2	0.04301	0		0		0		0		0		0
ENSG00000140682	TGFB1I1	0		0		0		-2	0.02571	0		0		1	0.09651	0		0
ENSG00000092969	TGFB2	0		-2	0.03988	0		-3	1.298e-05	-1	0.06208	-1	0.06628	0		0		0
ENSG00000120708	TGFBI	-2	0.02541	-1	0.05577	-2	0.0359	-1	0.09323	0		0		0		-1	0.09686	0
ENSG00000137801	THBS1	-3	0.0002641	0		0		-3	0.002169	0		0		0		0		-2	0.02063
ENSG00000113296	THBS4	0		0		0		-3	1.24e-06	-2	0.02961	-1	0.09173	0		0		0
ENSG00000041982	TNC	0		0		0		-3	7.984e-07	0		0		0		0		0
ENSG00000123610	TNFAIP6	-1	0.06277	0		0		-3	0.0001833	-1	0.0614	0		0		0		0
ENSG00000078900	TP73	3	0.002929	-1	0.0843	0		-3	3.74e-05	0		0		0		0		0
ENSG00000087077	TRIP6	0		0		0		-3	2.684e-06	0		0		0		0		1	0.09477
ENSG00000162692	VCAM1	0		0		0		-3	0.0007697	0		0		0		0		0
ENSG00000028203	VEZT	0		-3	0.001441	0		0		0		0		0		0		0
ENSG00000100219	XBP1	2	0.03782	0		0		0		0		0		0		1	0.08033	0
ENSG00000148516	ZEB1	0		0		0		3	6.993e-06	0		0		0		1	0.07401	0
ENSG00000169946	ZFPM2	0		0		0		0		-1	0.09017	-2	0.02451	0		0		-2	0.0109
ENSG00000043355	ZIC2	0		0		0		-3	0.001051	-1	0.07347	0		0		-2	0.04329	0
ENSG00000163848	ZNF148	0		-3	0.002159	2	0.02247	0		0		0		0		0		0
ENSG00000121864	ZNF639	0		-3	0.008607	1	0.05746	2	0.03474	0		0		0		0		0

## Sheet: B - OS_RT_SigLevels
Survival source data for figure 3A, right heatmap: RT patients
Adhesion associated scDEGs (n = 206)
	Cancer type:	HNSCC	HNSCC	PAAD	PAAD	GBM	GBM	LGG	LGG	COAD / READ	COAD / READ	PRAD	PRAD	LUAD	LUAD	LUSC	LUSC
ENSEMBL ID	GENE NAME	OS_Impact	pval	OS_Impact	pval	OS_Impact	pval	OS_Impact	pval	OS_Impact	pval	OS_Impact	pval	OS_Impact	pval	OS_Impact	pval
ENSG00000075624	ACTB	-3	6.29e-05	0		-1	0.09045	-2	0.04556	0		0		0		0
ENSG00000072110	ACTN1	-3	6.521e-05	0		-2	0.04161	-2	0.04415	0		0		0		0
ENSG00000077522	ACTN2	0		0		0		0		0		0		0		0
ENSG00000148848	ADAM12	0		0		-1	0.05762	-3	0.0006811	0		0		0		0
ENSG00000151651	ADAM8	0		-1	0.09851	0		0		0		0		0		0
ENSG00000168615	ADAM9	0		0		0		0		0		0		0		0
ENSG00000170017	ALCAM	0		0		0		3	0.000174	-2	0.0385	-1	0.05985	0		0
ENSG00000135046	ANXA1	0		0		0		-3	0.0003083	0		0		0		0
ENSG00000182718	ANXA2	-2	0.01826	0		0		-3	0.006795	-2	0.04657	0		0		0
ENSG00000165527	ARF6	0		0		0		-2	0.03663	0		0		0		0
ENSG00000133794	ARNTL	0		0		0		-3	0.0001522	0		0		3	0.004609	0
ENSG00000139352	ASCL1	0		0		0		0		0		0		0		0
ENSG00000167601	AXL	0		0		0		-2	0.01232	0		0		0		0
ENSG00000175866	BAIAP2	0		0		0		0		0		0		0		-2	0.03538
ENSG00000132692	BCAN	0		0		0		3	0.003867	0		2	0.04577	-1	0.09674	0
ENSG00000119866	BCL11A	2	0.01948	0		0		0		0		0		0		0
ENSG00000134107	BHLHE40	0		0		-2	0.04941	-3	0.00125	0		0		0		-1	0.05289
ENSG00000177697	CD151	-2	0.01999	0		0		-3	0.0006521	0		0		0		-3	0.008868
ENSG00000272398	CD24	0		0		1	0.08479	2	0.03011	0		0		0		0
ENSG00000198087	CD2AP	0		0		0		-3	0.0006455	0		0		0		0
ENSG00000010610	CD4	2	0.01568	0		0		0		0		0		1	0.06558	0
ENSG00000026508	CD44	-2	0.04474	0		0		-3	0.000692	0		0		0		0
ENSG00000196776	CD47	0		0		0		0		0		0		1	0.05877	0
ENSG00000010278	CD9	1	0.06134	0		0		-1	0.06397	0		0		3	0.004336	0
ENSG00000125810	CD93	0		0		0		0		0		0		0		0
ENSG00000039068	CDH1	0		0		0		0		0		0		0		0
ENSG00000079112	CDH17	0		-1	0.06154	0		2	0.03793	0		0		0		0
ENSG00000170558	CDH2	0		0		0		-3	0.008787	0		0		0		0
ENSG00000062038	CDH3	-1	0.09048	0		0		0		0		0		0		0
ENSG00000164885	CDK5	0		0		0		0		0		0		0		0
ENSG00000113722	CDX1	0		0		0		0		0		0		0		0
ENSG00000079385	CEACAM1	3	3.697e-05	0		0		-3	1.419e-05	0		0		0		-3	0.007625
ENSG00000086548	CEACAM6	0		0		0		0		0		0		0		-2	0.01049
ENSG00000115816	CEBPZ	0		0		-2	0.04583	0		0		-1	0.05507	0		0
ENSG00000189143	CLDN4	1	0.05278	-2	0.01867	0		0		0		0		0		0
ENSG00000181885	CLDN7	0		0		0		-1	0.07727	0		0		0		0
ENSG00000065618	COL17A1	0		0		0		0		0		0		0		0
ENSG00000168542	COL3A1	0		0		0		-2	0.03748	0		0		0		0
ENSG00000197565	COL4A6	0		0		0		-3	0.004364	2	0.02183	0		0		0
ENSG00000130635	COL5A1	-1	0.05468	0		-2	0.04268	-2	0.01747	-2	0.04495	0		0		0
ENSG00000142173	COL6A2	0		0		-2	0.02821	-2	0.01585	0		0		0		0
ENSG00000163359	COL6A3	0		0		0		0		-1	0.07004	0		0		0
ENSG00000105664	COMP	0		0		0		0		-1	0.09262	0		1	0.08656	0
ENSG00000118260	CREB1	0		0		0		0		0		0		0		0
ENSG00000044115	CTNNA1	0		-1	0.05083	-2	0.02846	-3	1.731e-07	0		0		0		-1	0.05492
ENSG00000168036	CTNNB1	0		0		-2	0.02538	0		0		0		0		0
ENSG00000168329	CX3CR1	2	0.01944	0		0		0		0		0		3	0.001193	0
ENSG00000197635	DPP4	-1	0.07215	0		0		-2	0.02208	0		0		1	0.08966	0
ENSG00000096696	DSP	0		-2	0.01069	0		0		1	0.05849	0		0		0
ENSG00000164176	EDIL3	0		0		0		0		0		0		0		0
ENSG00000169242	EFNA1	0		0		0		0		0		0		0		0
ENSG00000184349	EFNA5	0		0		-1	0.08178	0		0		0		0		-2	0.03979
ENSG00000090776	EFNB1	-3	0.004797	0		0		-3	4.873e-09	0		0		1	0.05475	0
ENSG00000125266	EFNB2	-2	0.03634	0		-3	0.009072	-3	0.00427	0		0		0		0
ENSG00000120738	EGR1	0		0		0		-2	0.01371	0		0		0		0
ENSG00000126767	ELK1	0		2	0.04431	0		-3	0.006977	0		0		0		0
ENSG00000119888	EPCAM	0		0		0		2	0.03155	0		0		0		0
ENSG00000142627	EPHA2	0		0		-1	0.08262	-3	2.734e-05	0		0		0		-2	0.0196
ENSG00000182580	EPHB3	0		0		0		-2	0.01271	-2	0.027	0		-2	0.027	0
ENSG00000196411	EPHB4	0		0		0		-3	3.501e-05	-1	0.09656	1	0.08238	0		0
ENSG00000134954	ETS1	0		0		0		0		0		0		-2	0.02927	0
ENSG00000175832	ETV4	0		0		0		-3	1.831e-05	0		0		0		0
ENSG00000244405	ETV5	0		0		0		-3	0.0004298	0		0		1	0.0708	1	0.07775
ENSG00000092820	EZR	0		0		0		0		0		0		0		0
ENSG00000158769	F11R	0		0		0		-3	9.855e-07	0		0		0		0
ENSG00000078098	FAP	-3	0.0005209	0		0		-1	0.05159	0		0		0		0
ENSG00000101311	FERMT1	0		0		0		3	1.417e-05	0		0		0		0
ENSG00000125740	FOSB	0		0		0		2	0.04581	0		0		0		0
ENSG00000150907	FOXO1	0		0		0		-2	0.0162	0		0		0		0
ENSG00000118689	FOXO3	1	0.05103	0		0		2	0.04159	0		0		0		0
ENSG00000049768	FOXP3	2	0.043	0		-3	0.004084	0		0		0		0		0
ENSG00000155760	FZD7	2	0.02933	0		0		-3	0.0003167	0		0		0		0
ENSG00000179348	GATA2	0		0		0		2	0.01185	0		0		0		-3	0.002068
ENSG00000107485	GATA3	0		0		-2	0.03433	-3	3.074e-06	0		0		0		0
ENSG00000074047	GLI2	0		0		0		-3	3.078e-05	0		0		0		0
ENSG00000106571	GLI3	0		0		0		-3	7.951e-05	0		0		0		0
ENSG00000105856	HBP1	2	0.02254	0		0		-2	0.0185	0		0		0		0
ENSG00000101336	HCK	1	0.07019	0		0		0		0		0		2	0.01246	0
ENSG00000101076	HNF4A	0		0		0		3	0.007564	0		0		-1	0.08117	0
ENSG00000029559	IBSP	0		0		0		0		-2	0.03621	0		0		0
ENSG00000090339	ICAM1	0		0		0		-1	0.05363	0		0		0		0
ENSG00000125538	IL1B	-1	0.05779	0		0		0		0		0		0		0
ENSG00000168310	IRF2	0		0		0		-2	0.01835	0		-1	0.09566	0		0
ENSG00000117595	IRF6	0		0		0		0		0		0		0		0
ENSG00000159556	ISL2	0		0		0		-3	3.459e-11	0		0		0		0
ENSG00000137809	ITGA11	0		0		-1	0.0737	0		0		0		0		0
ENSG00000164171	ITGA2	0		0		0		-3	1.555e-05	0		0		0		0
ENSG00000005884	ITGA3	-2	0.01207	0		-1	0.0754	-2	0.01967	-1	0.07457	0		0		-2	0.01838
ENSG00000161638	ITGA5	-2	0.02789	0		-1	0.07771	-3	0.006013	0		0		0		0
ENSG00000091409	ITGA6	-1	0.05791	0		0		-2	0.01644	0		0		0		0
ENSG00000005844	ITGAL	2	0.02297	0		0		-3	0.001882	0		0		1	0.09302	0
ENSG00000169896	ITGAM	0		0		0		-2	0.0299	0		0		0		0
ENSG00000138448	ITGAV	0		0		0		-3	0.001033	-1	0.0655	0		0		0
ENSG00000140678	ITGAX	0		0		0		-3	0.001222	0		0		0		0
ENSG00000150093	ITGB1	-2	0.04401	0		0		-2	0.01903	0		0		0		0
ENSG00000160255	ITGB2	0		0		0		-1	0.05472	0		0		0		0
ENSG00000142856	ITGB3BP	2	0.02557	0		0		-3	0.0002698	0		0		0		0
ENSG00000132470	ITGB4	0		0		0		-3	0.0002949	0		0		-1	0.0515	0
ENSG00000115221	ITGB6	-2	0.04104	0		0		0		0		0		0		0
ENSG00000105855	ITGB8	2	0.04383	0		0		-3	9.308e-05	0		0		0		0
ENSG00000154721	JAM2	0		0		0		0		0		0		2	0.02617	0
ENSG00000129474	JUB	0		0		0		-1	0.05609	0		0		0		0
ENSG00000171223	JUNB	0		0		0		0		0		0		0		0
ENSG00000173801	JUP	0		0		0		-3	4.005e-05	0		0		0		0
ENSG00000115041	KCNIP3	0		0		0		3	6.66e-07	0		0		0		0
ENSG00000102554	KLF5	2	0.0388	0		-2	0.03549	0		1	0.07463	0		0		0
ENSG00000111057	KRT18	0		0		0		0		0		-1	0.09616	0		0
ENSG00000053747	LAMA3	0		0		0		0		0		0		0		0
ENSG00000112769	LAMA4	0		1	0.09925	0		0		0		0		0		0
ENSG00000196878	LAMB3	-2	0.02382	0		0		0		0		0		0		0
ENSG00000135862	LAMC1	0		0		0		-3	0.001504	0		0		-1	0.06219	0
ENSG00000058085	LAMC2	-2	0.01949	0		0		0		0		0		0		0
ENSG00000108679	LGALS3BP	-3	0.005825	0		0		-2	0.01837	0		0		0		0
ENSG00000131042	LILRB2	0		0		0		0		0		0		0		0
ENSG00000169756	LIMS1	0		0		0		0		0		0		0		0
ENSG00000134013	LOXL2	-2	0.03064	0		0		0		-2	0.04495	0		0		-2	0.02697
ENSG00000110031	LPXN	0		0		0		-2	0.01378	0		0		1	0.06996	0
ENSG00000171236	LRG1	0		0		0		0		0		0		0		-2	0.03354
ENSG00000071655	MBD3	0		0		0		0		0		0		-3	0.009884	0
ENSG00000076706	MCAM	0		0		-1	0.08613	-3	5.427e-05	0		0		0		0
ENSG00000068305	MEF2A	0		0		0		0		0		0		3	0.002633	0
ENSG00000140545	MFGE8	0		0		0		0		0		0		1	0.06074	0
ENSG00000147065	MSN	-2	0.04589	0		-1	0.09301	-3	2.336e-07	0		0		0		0
ENSG00000188786	MTF1	0		0		0		-2	0.01081	0		0		0		0
ENSG00000181143	MUC16	2	0.03747	0		0		0		0		0		-2	0.03788	0
ENSG00000145113	MUC4	2	0.03625	0		0		0		0		0		-1	0.08234	-1	0.06348
ENSG00000118513	MYB	3	0.001629	0		0		0		0		2	0.03157	0		0
ENSG00000136997	MYC	0		0		0		3	8.814e-05	1	0.07772	-1	0.06549	0		0
ENSG00000101608	MYL12A	0		0		0		-3	1.161e-05	0		0		0		0
ENSG00000101335	MYL9	0		0		0		0		0		0		0		0
ENSG00000136286	MYO1G	0		0		0		0		0		0		0		0
ENSG00000124151	NCOA3	-1	0.07407	0		0		-3	0.001588	1	0.07891	0		0		-2	0.04725
ENSG00000131196	NFATC1	2	0.02678	0		-1	0.07033	-3	0.001348	0		0		1	0.09193	0
ENSG00000116962	NID1	-1	0.08849	0		0		0		0		0		0		0
ENSG00000167034	NKX3-1	0		0		-3	4.51e-05	0		0		0		0		0
ENSG00000012504	NR1H4	0		0		0		0		0		0		0		0
ENSG00000113580	NR3C1	0		0		0		2	0.04183	0		0		0		-1	0.09731
ENSG00000116833	NR5A2	1	0.08934	0		0		0		0		0		0		0
ENSG00000135318	NT5E	-3	0.0003758	0		-1	0.09619	0		0		0		0		-1	0.07722
ENSG00000065320	NTN1	2	0.04254	0		0		0		0		0		0		0
ENSG00000154358	OBSCN	0		2	0.0168	0		0		0		0		0		0
ENSG00000129116	PALLD	0		0		0		-3	0.001541	0		0		0		0
ENSG00000148498	PARD3	1	0.0911	0		0		3	0.001442	0		0		0		0
ENSG00000138964	PARVG	0		0		0		-2	0.01247	0		0		0		0
ENSG00000134853	PDGFRA	0		0		0		2	0.01329	0		0		0		0
ENSG00000261371	PECAM1	0		0		0		-1	0.08618	0		0		0		0
ENSG00000082175	PGR	0		0		0		1	0.09429	-1	0.08551	0		0		0
ENSG00000008710	PKD1	1	0.07171	1	0.05885	0		-2	0.04637	0		0		0		0
ENSG00000057294	PKP2	-1	0.07484	0		0		2	0.02685	0		0		-1	0.08808	0
ENSG00000184363	PKP3	-1	0.09841	0		0		0		0		-1	0.07973	-1	0.07973	0
ENSG00000115956	PLEK	0		0		0		0		0		0		2	0.02767	0
ENSG00000133110	POSTN	0		0		0		-1	0.07587	-2	0.02718	0		0		0
ENSG00000196262	PPIA	-2	0.04008	0		0		0		0		0		-1	0.07416	2	0.03751
ENSG00000172531	PPP1CA	-2	0.01193	0		0		-2	0.02284	0		0		0		1	0.06614
ENSG00000117707	PROX1	0		0		0		0		0		0		0		0
ENSG00000116132	PRRX1	0		0		0		1	0.0604	0		0		0		0
ENSG00000140368	PSTPIP1	0		0		0		3	0.0004711	0		0		0		0
ENSG00000081237	PTPRC	0		0		0		0		0		0		3	0.005447	0
ENSG00000073008	PVR	-2	0.02667	0		0		0		0		0		-2	0.04811	-3	0.001378
ENSG00000136238	RAC1	0		0		-3	0.002706	-2	0.02117	0		0		0		0
ENSG00000128340	RAC2	0		0		0		-2	0.02855	0		0		0		0
ENSG00000172819	RARG	0		0		0		0		-2	0.01938	0		0		0
ENSG00000168214	RBPJ	0		-1	0.06154	0		0		0		0		0		0
ENSG00000169855	ROBO1	3	0.001544	0		0		0		0		0		0		0
ENSG00000204231	RXRB	0		0		0		3	0.003345	0		0		1	0.09107	0
ENSG00000143171	RXRG	0		0		0		2	0.03457	0		0		0		0
ENSG00000182568	SATB1	3	0.002057	0		0		3	1.408e-05	0		-2	0.03434	0		0
ENSG00000170365	SMAD1	2	0.01489	0		0		0		0		0		0		0
ENSG00000113658	SMAD5	0		0		0		0		0		0		0		0
ENSG00000120693	SMAD9	0		0		0		3	0.0001563	0		0		0		0
ENSG00000019549	SNAI2	-2	0.01181	0		0		-3	0.006726	0		0		0		0
ENSG00000095637	SORBS1	0		0		0		3	0.0007986	0		0		0		0
ENSG00000100146	SOX10	0		0		0		-3	0.00604	0		0		1	0.09211	0
ENSG00000143842	SOX13	0		0		0		0		0		0		0		0
ENSG00000164736	SOX17	0		0		0		0		0		0		0		-1	0.08203
ENSG00000124766	SOX4	3	0.003057	0		1	0.09607	2	0.03764	0		0		0		0
ENSG00000197471	SPN	0		0		0		-3	0.00192	0		0		1	0.07511	0
ENSG00000159674	SPON2	0		0		0		-2	0.03541	-1	0.08551	1	0.07146	0		0
ENSG00000118785	SPP1	0		0		0		-3	0.0002047	-2	0.02124	0		0		0
ENSG00000170581	STAT2	0		0		0		-3	0.001839	0		0		0		0
ENSG00000126561	STAT5A	2	0.03376	0		0		-3	9.392e-05	0		0		2	0.03606	0
ENSG00000165025	SYK	1	0.07424	0		0		-2	0.04807	0		1	0.09926	0		0
ENSG00000112592	TBP	0		0		0		3	0.0002288	0		0		0		0
ENSG00000140262	TCF12	0		0		1	0.0823	-3	7.698e-06	0		0		0		0
ENSG00000125878	TCF15	1	0.09366	0		0		0		0		0		0		0
ENSG00000071564	TCF3	0		0		0		0		0		0		0		0
ENSG00000196628	TCF4	0		0		0		0		0		0		0		0
ENSG00000148737	TCF7L2	2	0.04666	0		0		3	8.086e-05	0		0		0		0
ENSG00000087510	TFAP2C	0		0		-1	0.08264	0		0		0		0		0
ENSG00000140682	TGFB1I1	0		0		0		-3	0.005135	0		0		0		0
ENSG00000092969	TGFB2	0		0		0		-3	1.788e-05	0		0		0		0
ENSG00000120708	TGFBI	-3	0.0007735	-1	0.06688	-2	0.04287	0		0		0		0		0
ENSG00000137801	THBS1	-3	0.002269	0		0		0		0		0		0		0
ENSG00000113296	THBS4	0		0		0		-3	1.276e-05	0		0		0		0
ENSG00000041982	TNC	0		0		0		-3	0.0002748	0		0		0		0
ENSG00000123610	TNFAIP6	-2	0.03103	0		0		-3	0.001588	-2	0.04495	0		0		0
ENSG00000078900	TP73	2	0.02096	0		0		-3	3.74e-05	0		0		0		0
ENSG00000087077	TRIP6	0		1	0.06796	0		-3	4.366e-06	0		0		0		0
ENSG00000162692	VCAM1	0		0		0		-2	0.03011	0		0		2	0.03653	0
ENSG00000028203	VEZT	0		0		0		0		0		0		0		0
ENSG00000100219	XBP1	3	0.001297	0		0		0		2	0.01041	0		0		0
ENSG00000148516	ZEB1	0		0		0		3	9.441e-05	0		0		2	0.02097	0
ENSG00000169946	ZFPM2	0		0		0		0		0		0		0		0
ENSG00000043355	ZIC2	0		0		0		-2	0.01296	0		0		0		0
ENSG00000163848	ZNF148	0		0		1	0.08827	0		0		0		0		0
ENSG00000121864	ZNF639	0		0		0		1	0.05074	0		0		0		0

## Sheet: C - aaGOI_PancancerSurvival
Survival source data for figure 3C
aaGOIs (n = 41)
		Target gene group annotation from figure 3C			"All" target gene group		"RT" target gene group		"No RT" target gene group
ENSEMBL ID	GENE NAME	"RT" target gene group	"No RT" target gene group	"All" target gene group	OS_Impact_Pancancer	pval_Pancancer	OS_Impact_Pancancer	pval_Pancancer	OS_Impact_Pancancer	pval_Pancancer
ENSG00000075624	ACTB	RT			-3	0.000901626	-3	1.56e-05	0	0.311356
ENSG00000072110	ACTN1	RT	No RT	All	-3	1.76e-06	-3	3.9e-05	-3	0.00598205
ENSG00000148848	ADAM12	RT	No RT	All	-3	0.000322684	-2	0.0136567	-3	0.00950812
ENSG00000135046	ANXA1	RT	No RT	All	-3	0.00299474	-3	0.00774606	-1	0.0551335
ENSG00000182718	ANXA2	RT	No RT	All	-3	0.000237477	-3	0.000644215	-2	0.0271302
ENSG00000167601	AXL	RT	No RT	All	-3	0.00080115	-1	0.0579607	-2	0.0154668
ENSG00000134107	BHLHE40	RT	No RT	All	-3	2.92e-05	-3	0.000193245	-2	0.0183528
ENSG00000177697	CD151	RT	No RT	All	-3	8.32e-08	-3	6.89e-05	-3	0.000163013
ENSG00000026508	CD44	RT			-2	0.030963	-3	0.00770416	0	0.501519
ENSG00000062038	CDH3		No RT		-2	0.0352407	0	0.532772	-2	0.0319428
ENSG00000130635	COL5A1	RT	No RT	All	-3	0.000162657	-3	0.00890154	-2	0.0114237
ENSG00000044115	CTNNA1	RT			-2	0.0102007	-3	0.00113725	0	0.354319
ENSG00000090776	EFNB1	RT	No RT	All	-3	3.27e-05	-3	2.66e-05	-2	0.0474806
ENSG00000125266	EFNB2	RT	No RT	All	-3	2.31e-07	-3	0.00287334	-3	2.25e-05
ENSG00000142627	EPHA2	RT	No RT	All	-3	1.18e-05	-3	0.000365368	-3	0.00435279
ENSG00000078098	FAP	RT	No RT	All	-3	7.36e-06	-3	0.00300868	-3	0.000771685
ENSG00000137809	ITGA11		No RT		-3	0.00245121	0	0.259197	-3	0.00601453
ENSG00000164171	ITGA2	RT	No RT	All	-3	0.00530484	-2	0.0190218	-1	0.0962747
ENSG00000005884	ITGA3	RT	No RT	All	-3	5.42e-05	-3	5.54e-05	-2	0.0243384
ENSG00000161638	ITGA5	RT	No RT	All	-3	2.61e-07	-3	0.00384606	-3	2.7e-05
ENSG00000091409	ITGA6	RT			-2	0.0140657	-3	0.00433208	0	0.375036
ENSG00000138448	ITGAV		No RT		-2	0.0181366	0	0.20841	0	0.106297
ENSG00000150093	ITGB1	RT	No RT	All	-3	6.95e-06	-2	0.0344592	-3	0.00013961
ENSG00000132470	ITGB4	RT	No RT	All	-3	0.000202879	-3	0.0019784	-2	0.0180574
ENSG00000111057	KRT18	RT	No RT	All	-3	0.00707095	-2	0.032199	-2	0.0426509
ENSG00000196878	LAMB3	RT	No RT	All	-3	0.000288986	-1	0.0663422	-3	0.00194881
ENSG00000058085	LAMC2	RT	No RT	All	-3	1.36e-05	-3	0.00739378	-3	0.000425889
ENSG00000108679	LGALS3BP	RT			-3	0.000682222	-3	0.000310412	0	0.105262
ENSG00000134013	LOXL2	RT	No RT	All	-3	7.89e-09	-3	0.0017321	-3	4.3e-06
ENSG00000147065	MSN	RT	No RT	All	-3	0.000547899	-3	0.000386517	0	0.105126
ENSG00000101608	MYL12A	RT	No RT	All	-3	0.000693893	-2	0.0201422	-3	0.00930153
ENSG00000135318	NT5E	RT	No RT	All	-3	1.74e-05	-3	0.00359921	-3	0.00119459
ENSG00000184363	PKP3		No RT		-1	0.0527037	0	0.194365	-1	0.0835549
ENSG00000133110	POSTN	RT	No RT	All	-3	6.08e-05	-2	0.0196442	-3	0.00193451
ENSG00000172531	PPP1CA	RT	No RT	All	-3	0.00398478	-1	0.0756028	-2	0.0156511
ENSG00000136238	RAC1	RT			-2	0.0341671	-1	0.0580154	0	0.176994
ENSG00000019549	SNAI2	RT			-2	0.014564	-2	0.0214045	0	0.187666
ENSG00000118785	SPP1	RT	No RT	All	-3	1.84e-08	-3	0.0068839	-3	9.31e-07
ENSG00000120708	TGFBI	RT			-3	0.00628892	-3	0.00101151	0	0.359221
ENSG00000123610	TNFAIP6	RT	No RT	All	-3	1.36e-05	-3	0.00338601	-3	0.00147713
ENSG00000043355	ZIC2		No RT		-2	0.0226248	0	0.391423	-2	0.0212954

## Sheet: D - aaGOI_CancerTypeSurvival
Source data for figure S4
aaGOIs (n = 41)				Cancer type:	HNSCC	HNSCC	HNSCC	HNSCC	HNSCC	HNSCC	PAAD	PAAD	PAAD	PAAD	PAAD	PAAD	GBM	GBM	GBM	GBM	GBM	GBM	LGG	LGG	LGG	LGG	LGG	LGG	COAD / READ	COAD / READ	COAD / READ	COAD / READ	COAD / READ	COAD / READ	PRAD	PRAD	PRAD	PRAD	PRAD	PRAD	LUAD	LUAD	LUAD	LUAD	LUAD	LUAD	LUSC	LUSC	LUSC
		Target gene group annotation from figure 3C		Patient (sub-) cohort:	"All"	"All"	"RT"	"RT"	"No RT"	"No RT"	"All"	"All"	"RT"	"RT"	"No RT"	"No RT"	"All"	"All"	"RT"	"RT"	"No RT"	"No RT"	"All"	"All"	"RT"	"RT"	"No RT"	"No RT"	"All"	"All"	"RT"	"RT"	"No RT"	"No RT"	"All"	"All"	"RT"	"RT"	"No RT"	"No RT"	"All"	"All"	"RT"	"RT"	"No RT"	"No RT"	"All"	"All"	"RT"
ENSEMBL ID	GENE NAME	"RT" target gene group	"No RT" target gene group	"All" target gene group	OS_Impact	pval	OS_Impact	pval	OS_Impact	pval	OS_Impact	pval	OS_Impact	pval	OS_Impact	pval	OS_Impact	pval	OS_Impact	pval	OS_Impact	pval	OS_Impact	pval	OS_Impact	pval	OS_Impact	pval	OS_Impact	pval	OS_Impact	pval	OS_Impact	pval	OS_Impact	pval	OS_Impact	pval	OS_Impact	pval	OS_Impact	pval	OS_Impact	pval	OS_Impact	pval	OS_Impact	pval	OS_Impact
ENSG00000075624	ACTB	RT			-2	0.02164	-2	6.29e-05	0		0		0		-1	0.05259	-2	0.01042	-1	0.09045	0		-2	0.01389	-2	0.04556	0		0		0		0		0		0		0		-2	0.01165	0		0		-1	0.09616	0
ENSG00000072110	ACTN1	RT	No RT	All	-2	0.01208	-2	6.521e-05	0		0		0		0		0		-2	0.04161	0		-3	7.687e-06	-2	0.04415	-3	0.0003529	-1	0.0722	0		0		0		0		0		0		0		0		-2	0.02384	0
ENSG00000148848	ADAM12	RT	No RT	All	0		0		0		0		0		-1	0.09531	0		-1	0.05762	0		-3	3.528e-05	-3	0.0006811	-3	0.003323	-2	0.04996	0		-1	0.09633	0		0		0		-2	0.02613	0		-1	0.08051	0		0
ENSG00000135046	ANXA1	RT	No RT	All	0		0		0		-2	0.01923	0		-2	0.01851	0		0		0		-3	8.711e-08	-3	0.0003083	-3	7.619e-05	0		0		0		0		0		0		0		0		0		0		0
ENSG00000182718	ANXA2	RT	No RT	All	-1	0.09225	-2	0.01826	0		-2	0.01084	0		-2	0.01559	0		0		0		-3	2.193e-05	-3	0.006795	-3	0.00143	0		-2	0.04657	0		0		0		1	0.05718	-2	0.01159	0		-2	0.03924	0		0
ENSG00000167601	AXL	RT	No RT	All	0		0		0		-2	0.04585	0		-2	0.01656	0		0		-1	0.06417	-3	8.928e-05	-2	0.01232	-2	0.01962	-1	0.06134	0		0		0		0		0		0		0		0		0		0
ENSG00000134107	BHLHE40	RT	No RT	All	0		0		0		-3	0.003691	0		-2	0.01682	-1	0.09099	-2	0.04941	0		-3	0.0003472	-3	0.00125	0		0		0		0		0		0		0		0		0		0		-2	0.04464	-1
ENSG00000177697	CD151	RT	No RT	All	-2	0.04287	-2	0.01999	0		0		0		0		0		0		0		-3	0.000107	-3	0.0006521	-2	0.01371	0		0		0		0		0		0		0		0		0		-3	1.519e-05	-3
ENSG00000026508	CD44	RT			0		-2	0.04474	0		-3	0.003752	0		-3	0.001739	0		0		0		-3	0.001544	-3	0.000692	0		0		0		0		0		0		0		0		0		0		0		0
ENSG00000062038	CDH3		No RT		0		-1	0.09048	0		-3	0.007302	0		-3	0.001943	0		0		0		0		0		0		0		0		0		0		0		0		-2	0.02707	0		0		-2	0.04793	0
ENSG00000130635	COL5A1	RT	No RT	All	0		-1	0.05468	0		0		0		-1	0.06804	-2	0.04041	-2	0.04268	0		-3	5.108e-05	-2	0.01747	-3	0.008507	-1	0.08709	-2	0.04495	0		0		0		0		0		0		0		-1	0.07817	0
ENSG00000044115	CTNNA1	RT			0		0		0		-3	0.0006483	-1	0.05083	-3	0.008286	-1	0.08686	-2	0.02846	0		-3	5.46e-09	-3	1.731e-07	-1	0.06423	3	0.000478	0		3	0.007747	0		0		1	0.07834	0		0		0		0		-1
ENSG00000090776	EFNB1	RT	No RT	All	-3	0.008508	-2	0.004797	0		-3	0.002639	0		-3	0.0006166	0		0		0		-3	1.96e-11	-3	4.873e-09	-3	0.002861	0		0		0		0		0		0		0		1	0.05475	0		0		0
ENSG00000125266	EFNB2	RT	No RT	All	-3	4.25e-05	-2	0.03634	-3	0.0001817	-3	0.0003447	0		-3	0.0004337	-2	0.03899	-3	0.009072	0		-3	7.36e-06	-3	0.00427	-2	0.01342	0		0		0		0		0		0		0		0		0		0		0
ENSG00000142627	EPHA2	RT	No RT	All	0		0		0		-3	0.0008508	0		0		-1	0.08053	-1	0.08262	0		-3	1.415e-06	-3	2.734e-05	0		0		0		0		0		0		0		-1	0.07991	0		-2	0.0392	-1	0.06449	-2
ENSG00000078098	FAP	RT	No RT	All	-3	0.006367	-2	0.0005209	0		0		0		0		0		0		0		-3	0.001504	-1	0.05159	-1	0.0518	-2	0.01496	0		-2	0.04437	0		0		0		0		0		-1	0.0737	0		0
ENSG00000137809	ITGA11		No RT		0		0		0		0		0		-2	0.03275	-1	0.06849	-1	0.0737	0		-3	0.006028	0		-3	0.00167	0		0		0		0		0		0		0		0		-1	0.05305	0		0
ENSG00000164171	ITGA2	RT	No RT	All	0		0		0		-3	0.003326	0		-2	0.04225	0		0		0		-3	2.529e-06	-3	1.555e-05	-2	0.03361	0		0		0		0		0		0		0		0		-1	0.06581	0		0
ENSG00000005884	ITGA3	RT	No RT	All	-1	0.06307	-2	0.01207	0		-3	0.0007811	0		-3	0.004561	-2	0.03021	-1	0.0754	0		-3	0.0006434	-2	0.01967	-2	0.0111	0		0		1	0.06744	0		0		0		0		0		0		-3	0.00253	-2
ENSG00000161638	ITGA5	RT	No RT	All	-3	0.001653	-2	0.02789	-2	0.04994	0		0		0		0		-1	0.07771	0		-3	1.78e-07	-3	0.006013	-3	4.207e-06	-1	0.05766	0		-2	0.03122	0		0		0		-2	0.04307	0		0		-1	0.09637	0
ENSG00000091409	ITGA6	RT			-2	0.04564	-1	0.05791	0		-2	0.0152	0		0		0		0		0		-3	0.00177	-2	0.01644	0		0		0		0		0		0		0		-3	0.002119	0		-1	0.07862	0		0
ENSG00000138448	ITGAV		No RT		0		0		0		-3	0.008898	0		-3	0.006659	0		0		-1	0.07156	-3	2.612e-05	-3	0.001033	0		0		0		0		-1	0.08988	0		-1	0.09268	-1	0.09012	0		0		0		0
ENSG00000150093	ITGB1	RT	No RT	All	0		-2	0.04401	0		-3	0.0009828	0		-2	0.01298	0		0		0		-3	1.947e-06	-2	0.01903	-3	0.005797	0		0		0		0		0		0		-3	0.00276	0		-3	0.008101	-2	0.01934	0
ENSG00000132470	ITGB4	RT	No RT	All	-1	0.09457	0		0		-2	0.04808	0		-2	0.03852	0		0		0		-3	5.006e-07	-3	0.0002949	0		0		0		0		0		0		0		-3	0.002077	-1	0.0515	-2	0.02806	0		0
ENSG00000111057	KRT18	RT	No RT	All	-2	0.03034	0		-3	0.008307	-2	0.04521	0		-2	0.03196	0		0		0		-3	0.001249	0		-3	6.275e-05	0		0		0		0		-1	0.09616	0		-1	0.09823	0		0		0		0
ENSG00000196878	LAMB3	RT	No RT	All	-3	0.007317	-2	0.02382	-1	0.07554	-3	0.0003882	0		-3	0.002331	0		0		0		0		0		0		0		0		0		0		0		0		-2	0.03322	0		-2	0.02855	-1	0.08605	0
ENSG00000058085	LAMC2	RT	No RT	All	-3	0.003771	-2	0.01949	0		-1	0.07477	0		-2	0.04035	0		0		0		0		0		0		0		0		0		0		0		0		-3	0.00144	0		-2	0.0102	-1	0.07096	0
ENSG00000108679	LGALS3BP	RT			-3	0.005526	-2	0.005825	0		0		0		0		0		0		0		-3	0.000113	-2	0.01837	-2	0.02481	0		0		0		0		0		0		0		0		0		0		0
ENSG00000134013	LOXL2	RT	No RT	All	0		-2	0.03064	0		-3	0.0005974	0		-3	0.0007618	0		0		0		-3	1.712e-05	0		-3	7.877e-05	0		-2	0.04495	0		-2	0.04495	0		0		-3	0.001626	0		-3	0.007801	-3	0.004456	-2
ENSG00000147065	MSN	RT	No RT	All	0		-2	0.04589	0		-2	0.03776	0		-2	0.03213	0		-1	0.09301	0		-3	2.886e-08	-3	2.336e-07	-2	0.04396	0		0		0		0		0		0		0		0		0		-2	0.04701	0
ENSG00000101608	MYL12A	RT	No RT	All	0		0		0		0		0		0		0		0		0		-3	1.189e-06	-3	1.161e-05	-2	0.01976	0		0		0		0		0		0		-2	0.01616	0		-1	0.05762	-1	0.06555	0
ENSG00000135318	NT5E	RT	No RT	All	-3	0.002658	-2	0.0003758	0		0		0		-2	0.04249	0		-1	0.09619	0		0		0		0		0		0		0		0		0		0		-1	0.09689	0		-2	0.01367	-3	0.0008789	-1
ENSG00000184363	PKP3		No RT		0		-1	0.09841	0		-1	0.05241	0		-2	0.04089	0		0		0		0		0		0		0		0		0		0		-1	0.07973	0		-1	0.07973	-1	0.07973	-2	0.0257	-2	0.01319	0
ENSG00000133110	POSTN	RT	No RT	All	0		0		0		0		0		0		-1	0.05394	0		-3	0.004809	-2	0.01806	-1	0.07587	0		-2	0.03171	-2	0.02718	0		0		0		0		0		0		0		-2	0.02681	0
ENSG00000172531	PPP1CA	RT	No RT	All	-2	0.01236	-2	0.01193	0		-2	0.01159	0		-3	0.0066	0		0		0		-3	0.0003073	-2	0.02284	-3	0.005445	0		0		0		0		0		0		0		0		0		0		1
ENSG00000136238	RAC1	RT			0		0		0		-3	0.001091	0		-3	0.004178	-3	0.003314	-3	0.002706	0		0		-2	0.02117	0		0		0		0		0		0		0		-2	0.03265	0		0		0		0
ENSG00000019549	SNAI2	RT			0		-2	0.01181	0		-2	0.04089	0		-2	0.01185	0		0		0		-3	0.001247	-3	0.006726	0		0		0		0		0		0		0		0		0		0		0		0
ENSG00000118785	SPP1	RT	No RT	All	-2	0.03839	0		-3	0.002717	-1	0.06401	0		-3	0.007668	0		0		0		-3	6.828e-06	-3	0.0002047	-2	0.0455	-3	0.003089	-2	0.02124	-2	0.02012	0		0		0		-2	0.0235	0		-1	0.05379	0		0
ENSG00000120708	TGFBI	RT			-2	0.02541	-2	0.0007735	0		-1	0.05577	-1	0.06688	-1	0.09245	-2	0.0359	-2	0.04287	0		-1	0.09323	0		0		0		0		0		0		0		0		-1	0.09686	0		0		0		0
ENSG00000123610	TNFAIP6	RT	No RT	All	-1	0.06277	-2	0.03103	0		0		0		0		0		0		0		-3	0.0001833	-3	0.001588	-2	0.01899	-2	0.03344	-2	0.04495	0		0		0		0		0		0		0		0		0
ENSG00000043355	ZIC2		No RT		0		0		0		0		0		-2	0.0418	0		0		0		-3	0.001051	-2	0.01296	-3	0.008855	0		0		0		0		0		0		-2	0.04329	0		0		0		0
[truncated: 3 more columns]
