# Supplementary material for: Meta-analysis of expression and the targeting of cell adhesion associated genes in nine cancer types – A one research lab re-evaluation
Source: Comput Struct Biotechnol J. 2023 Apr 19;21:2824–36. doi: 10.1016/j.csbj.2023.04.017 (PMC10189096; doi:10.1016/j.csbj.2023.04.017)
Supplement: Supplementary file 5 — Supplementary material [file mmc5.xlsx]

## Sheet: Legend
Table	Note
A	OncoBoxPD functional enrichment analysis of 206 adhesion associated scDEGs network with scDEGs (Supportive to Fig.2E)
B	Pairwise clustering correlation evaluation of significant functional associations with “All” and “RT” target gene groups from figure 3C. Terms include a minimum correlation coefficient of 0.75. Only the largest clusters are named and collected (Supportive to Fig.5A).

## Sheet: A - OncoBox_aascDEGs Fig.2E
Adhesion associated pathways are dysregulated in nine cancer types
#	Pathway	Database	pvalue	padj
0	KEGG_ABC_transporters_Main_Pathway	KEGG Adjusted 1.4
1	KEGG_AMPK_signaling_Main_Pathway	KEGG Adjusted 1.4	9.42309e-05	0.000236081
2	KEGG_Acute_myeloid_leukemia_Main_Pathway	KEGG Adjusted 1.4	0.00720315	0.00961376
3	KEGG_Adherens_junction_Main_Pathway	KEGG Adjusted 1.4	0.00427645	0.00601215
4	KEGG_Adipocytokine_signaling_Main_Pathway	KEGG Adjusted 1.4
5	KEGG_Adrenergic_signaling_in_cardiomyocytes_Main_Pathway	KEGG Adjusted 1.4	0.000554356	0.00102683
6	KEGG_African_trypanosomiasis_Main_Pathway	KEGG Adjusted 1.4
7	KEGG_Alanine_aspartate_and_glutamate_metabolism_Main_Pathway	KEGG Adjusted 1.4	6.789e-05	0.000176304
8	KEGG_Alcoholism_Main_Pathway	KEGG Adjusted 1.4	0.00188989	0.00294668
9	KEGG_Aldosterone_regulated_sodium_reabsorption_Main_Pathway	KEGG Adjusted 1.4	0.000411336	0.000779775
10	KEGG_Allograft_rejection_Main_Pathway	KEGG Adjusted 1.4
11	KEGG_Alzheimer_s_disease_Main_Pathway	KEGG Adjusted 1.4	0.0189032	0.0228025
12	KEGG_Amino_sugar_and_nucleotide_sugar_metabolism_Main_Pathway	KEGG Adjusted 1.4	0.00237633	0.00362932
13	KEGG_Aminoacyl_tRNA_biosynthesis_Main_Pathway	KEGG Adjusted 1.4
14	KEGG_Amoebiasis_Main_Pathway	KEGG Adjusted 1.4	0.0140006	0.0173803
15	KEGG_Amphetamine_addiction_Main_Pathway	KEGG Adjusted 1.4	0.0256261	0.0303042
16	KEGG_Amyotrophic_lateral_sclerosis_ALS__Main_Pathway	KEGG Adjusted 1.4	0.000881664	0.00152358
17	KEGG_Antigen_processing_and_presentation_Main_Pathway	KEGG Adjusted 1.4
18	KEGG_Apoptosis_Main_Pathway	KEGG Adjusted 1.4	0.00099981	0.00170389
19	KEGG_Arachidonic_acid_metabolism_Main_Pathway	KEGG Adjusted 1.4	0.0561316	0.0638045
20	KEGG_Arginine_and_proline_metabolism_Main_Pathway	KEGG Adjusted 1.4	3.32059e-05	8.91957e-05
21	KEGG_Arrhythmogenic_right_ventricular_cardiomyopathy_ARVC__Main_Pathway	KEGG Adjusted 1.4	0.0103641	0.0132518
22	KEGG_Ascorbate_and_aldarate_metabolism_Main_Pathway	KEGG Adjusted 1.4
23	KEGG_Asthma_Main_Pathway	KEGG Adjusted 1.4
24	KEGG_Autoimmune_thyroid_disease_Main_Pathway	KEGG Adjusted 1.4
25	KEGG_Axon_guidance_Main_Pathway	KEGG Adjusted 1.4	0.00898645	0.0116298
26	KEGG_B_cell_receptor_signaling_Main_Pathway	KEGG Adjusted 1.4	0.000999007	0.00170376
27	KEGG_Bacterial_invasion_of_epithelial_cells_Main_Pathway	KEGG Adjusted 1.4	0.0267016	0.0315442
28	KEGG_Basal_cell_carcinoma_Main_Pathway	KEGG Adjusted 1.4	0.603322	0.620794
29	KEGG_Basal_transcription_factors_Main_Pathway	KEGG Adjusted 1.4	0.000562763	0.00103423
30	KEGG_Base_excision_repair_Main_Pathway	KEGG Adjusted 1.4	0.00016103	0.000372035
31	KEGG_Bile_secretion_Main_Pathway	KEGG Adjusted 1.4	0.801713	0.815626
32	KEGG_Biosynthesis_of_unsaturated_fatty_acids_Main_Pathway	KEGG Adjusted 1.4
33	KEGG_Biotin_metabolism_Main_Pathway	KEGG Adjusted 1.4
34	KEGG_Bladder_cancer_Main_Pathway	KEGG Adjusted 1.4	0.000220137	0.000468016
35	KEGG_Butanoate_metabolism_Main_Pathway	KEGG Adjusted 1.4
36	KEGG_Butirosin_and_neomycin_biosynthesis_Main_Pathway	KEGG Adjusted 1.4
37	KEGG_Caffeine_metabolism_Main_Pathway	KEGG Adjusted 1.4
38	KEGG_Calcium_signaling_Main_Pathway	KEGG Adjusted 1.4	0.15987	0.173965
39	KEGG_Carbohydrate_digestion_and_absorption_Main_Pathway	KEGG Adjusted 1.4
40	KEGG_Cardiac_muscle_contraction_Main_Pathway	KEGG Adjusted 1.4
41	KEGG_Cell_adhesion_molecules_CAMs__Main_Pathway	KEGG Adjusted 1.4	0.259635	0.275246
42	KEGG_Cell_cycle_Main_Pathway	KEGG Adjusted 1.4	5.10762e-05	0.000134577
43	KEGG_Central_carbon_metabolism_in_cancer_Main_Pathway	KEGG Adjusted 1.4	0.00399702	0.00569096
44	KEGG_Chagas_disease_American_trypanosomiasis__Main_Pathway	KEGG Adjusted 1.4	1.41961e-05	3.89355e-05
45	KEGG_Chemical_carcinogenesis_Main_Pathway	KEGG Adjusted 1.4
46	KEGG_Chemokine_signaling_Main_Pathway	KEGG Adjusted 1.4	0.00132331	0.00217766
47	KEGG_Choline_metabolism_in_cancer_Main_Pathway	KEGG Adjusted 1.4	0.0649059	0.0734223
48	KEGG_Cholinergic_synapse_Main_Pathway	KEGG Adjusted 1.4	0.00464476	0.00650655
49	KEGG_Chronic_myeloid_leukemia_Main_Pathway	KEGG Adjusted 1.4	0.0802612	0.0894971
50	KEGG_Circadian_entrainment_Main_Pathway	KEGG Adjusted 1.4	0.0256124	0.0303042
51	KEGG_Circadian_rhythm_Main_Pathway	KEGG Adjusted 1.4	0.0249693	0.029632
52	KEGG_Citrate_cycle_TCA_cycle__Main_Pathway	KEGG Adjusted 1.4	0.000767863	0.00134778
53	KEGG_Cocaine_addiction_Main_Pathway	KEGG Adjusted 1.4	0.789301	0.805094
54	KEGG_Collecting_duct_acid_secretion_Main_Pathway	KEGG Adjusted 1.4
55	KEGG_Colorectal_cancer_Main_Pathway	KEGG Adjusted 1.4	0.000899391	0.00155303
56	KEGG_Complement_and_coagulation_cascades_Main_Pathway	KEGG Adjusted 1.4
57	KEGG_Cyanoamino_acid_metabolism_Main_Pathway	KEGG Adjusted 1.4
58	KEGG_Cysteine_and_methionine_metabolism_Main_Pathway	KEGG Adjusted 1.4
59	KEGG_Cytokine_cytokine_receptor_interaction_Main_Pathway	KEGG Adjusted 1.4	0.0422351	0.048645
60	KEGG_Cytosolic_DNA_sensing_Main_Pathway	KEGG Adjusted 1.4
61	KEGG_DNA_replication_Main_Pathway	KEGG Adjusted 1.4	0.000267919	0.000546322
62	KEGG_D_Arginine_and_D_ornithine_metabolism_Main_Pathway	KEGG Adjusted 1.4
63	KEGG_D_Glutamine_and_D_glutamate_metabolism_Main_Pathway	KEGG Adjusted 1.4
64	KEGG_Dilated_cardiomyopathy_Main_Pathway	KEGG Adjusted 1.4	0.000704165	0.00125572
65	KEGG_Dopaminergic_synapse_Main_Pathway	KEGG Adjusted 1.4	0.00836522	0.0109442
66	KEGG_Dorso_ventral_axis_formation_Main_Pathway	KEGG Adjusted 1.4
67	KEGG_Drug_metabolism_cytochrome_P450_Main_Pathway	KEGG Adjusted 1.4
68	KEGG_Drug_metabolism_other_enzymes_Main_Pathway	KEGG Adjusted 1.4	4.55935e-05	0.000121358
69	KEGG_ECM_receptor_interaction_Main_Pathway	KEGG Adjusted 1.4	0.0181086	0.021923
70	KEGG_Endocrine_and_other_factor_regulated_calcium_reabsorption_Main_Pathway	KEGG Adjusted 1.4
71	KEGG_Endocytosis_Main_Pathway	KEGG Adjusted 1.4	0.891509	0.900727
72	KEGG_Endometrial_cancer_Main_Pathway	KEGG Adjusted 1.4	0.000754877	0.00132997
73	KEGG_Epithelial_cell_signaling_in_Helicobacter_pylori_infection_Main_Pathway	KEGG Adjusted 1.4
74	KEGG_Epstein_Barr_virus_infection_Main_Pathway	KEGG Adjusted 1.4	0.000765108	0.00134698
75	KEGG_ErbB_signaling_Main_Pathway	KEGG Adjusted 1.4	0.0286107	0.0337146
76	KEGG_Estrogen_signaling_Main_Pathway	KEGG Adjusted 1.4	9.20797e-05	0.000231433
77	KEGG_Ether_lipid_metabolism_Main_Pathway	KEGG Adjusted 1.4	8.70015e-06	2.40022e-05
78	KEGG_Fanconi_anemia_Main_Pathway	KEGG Adjusted 1.4	1.65567e-05	4.53039e-05
79	KEGG_Fat_digestion_and_absorption_Main_Pathway	KEGG Adjusted 1.4
80	KEGG_Fatty_acid_biosynthesis_Main_Pathway	KEGG Adjusted 1.4
81	KEGG_Fatty_acid_degradation_Main_Pathway	KEGG Adjusted 1.4	0.000356596	0.000693956
82	KEGG_Fatty_acid_elongation_Main_Pathway	KEGG Adjusted 1.4
83	KEGG_Fc_epsilon_RI_signaling_Main_Pathway	KEGG Adjusted 1.4	0.00530593	0.00731106
84	KEGG_Fc_gamma_R_mediated_phagocytosis_Main_Pathway	KEGG Adjusted 1.4	0.0221891	0.0264936
85	KEGG_Focal_adhesion_Main_Pathway	KEGG Adjusted 1.4	0.141413	0.155104
86	KEGG_Folate_biosynthesis_Main_Pathway	KEGG Adjusted 1.4
87	KEGG_FoxO_signaling_Main_Pathway	KEGG Adjusted 1.4	0.00153245	0.00246644
88	KEGG_Fructose_and_mannose_metabolism_Main_Pathway	KEGG Adjusted 1.4
89	KEGG_GABAergic_synapse_Main_Pathway	KEGG Adjusted 1.4	0.00535219	0.00731106
90	KEGG_Galactose_metabolism_Main_Pathway	KEGG Adjusted 1.4
91	KEGG_Gap_junction_Main_Pathway	KEGG Adjusted 1.4	0.00523341	0.00726604
92	KEGG_Gastric_acid_secretion_Main_Pathway	KEGG Adjusted 1.4	0.0984008	0.108896
93	KEGG_Glioma_Main_Pathway	KEGG Adjusted 1.4	0.654062	0.672119
94	KEGG_Glucagon_signaling_Main_Pathway	KEGG Adjusted 1.4	0.00110559	0.00186097
95	KEGG_Glutamatergic_synapse_Main_Pathway	KEGG Adjusted 1.4	1.84595e-06	5.14103e-06
96	KEGG_Glutathione_metabolism_Main_Pathway	KEGG Adjusted 1.4
97	KEGG_Glycerolipid_metabolism_Main_Pathway	KEGG Adjusted 1.4
98	KEGG_Glycerophospholipid_metabolism_Main_Pathway	KEGG Adjusted 1.4	8.70015e-06	2.40022e-05
99	KEGG_Glycine_serine_and_threonine_metabolism_Main_Pathway	KEGG Adjusted 1.4
100	KEGG_Glycolysis_Gluconeogenesis_Main_Pathway	KEGG Adjusted 1.4	0.00306748	0.00447064
101	KEGG_Glycosaminoglycan_biosynthesis_chondroitin_sulfate_dermatan_sulfate_Main_Pathway	KEGG Adjusted 1.4	9.58576e-05	0.000239134
102	KEGG_Glycosaminoglycan_biosynthesis_heparan_sulfate_heparin_Main_Pathway	KEGG Adjusted 1.4	0.000102325	0.00025338
103	KEGG_Glycosaminoglycan_biosynthesis_keratan_sulfate_Main_Pathway	KEGG Adjusted 1.4
104	KEGG_Glycosaminoglycan_degradation_Main_Pathway	KEGG Adjusted 1.4
105	KEGG_Glycosphingolipid_biosynthesis_ganglio_series_Main_Pathway	KEGG Adjusted 1.4
106	KEGG_Glycosphingolipid_biosynthesis_globo_series_Main_Pathway	KEGG Adjusted 1.4
107	KEGG_Glycosphingolipid_biosynthesis_lacto_and_neolacto_series_Main_Pathway	KEGG Adjusted 1.4
108	KEGG_Glycosylphosphatidylinositol_GPI_anchor_biosynthesis_Main_Pathway	KEGG Adjusted 1.4
109	KEGG_Glyoxylate_and_dicarboxylate_metabolism_Main_Pathway	KEGG Adjusted 1.4
110	KEGG_GnRH_signaling_Main_Pathway	KEGG Adjusted 1.4	0.995966	0.995966
111	KEGG_Graft_versus_host_disease_Main_Pathway	KEGG Adjusted 1.4
112	KEGG_HIF_1_signaling_Main_Pathway	KEGG Adjusted 1.4	0.000661553	0.00119059
113	KEGG_HTLV_I_infection_Main_Pathway	KEGG Adjusted 1.4	0.0173033	0.0209965
114	KEGG_Hedgehog_signaling_Main_Pathway	KEGG Adjusted 1.4	0.780177	0.796481
115	KEGG_Hematopoietic_cell_lineage_Main_Pathway	KEGG Adjusted 1.4	0.0346371	0.04041
116	KEGG_Hepatitis_B_Main_Pathway	KEGG Adjusted 1.4	0.0246447	0.0292616
117	KEGG_Hepatitis_C_Main_Pathway	KEGG Adjusted 1.4	0.000107082	0.000264323
118	KEGG_Herpes_simplex_infection_Main_Pathway	KEGG Adjusted 1.4	0.00924776	0.0119088
119	KEGG_Hippo_signaling_Main_Pathway	KEGG Adjusted 1.4	0.130793	0.143658
120	KEGG_Histidine_metabolism_Main_Pathway	KEGG Adjusted 1.4
121	KEGG_Homologous_recombination_Main_Pathway	KEGG Adjusted 1.4	0.000100028	0.000248482
122	KEGG_Huntington_s_disease_Main_Pathway	KEGG Adjusted 1.4
123	KEGG_Hypertrophic_cardiomyopathy_HCM__Main_Pathway	KEGG Adjusted 1.4	0.000704165	0.00125572
124	KEGG_Inflammatory_bowel_disease_IBD__Main_Pathway	KEGG Adjusted 1.4
125	KEGG_Inflammatory_mediator_regulation_of_TRP_channels_Main_Pathway	KEGG Adjusted 1.4	0.00254984	0.00383539
126	KEGG_Influenza_A_Main_Pathway	KEGG Adjusted 1.4	0.000117855	0.000288486
127	KEGG_Inositol_phosphate_metabolism_Main_Pathway	KEGG Adjusted 1.4
128	KEGG_Insulin_secretion_Main_Pathway	KEGG Adjusted 1.4	0.287755	0.304095
129	KEGG_Insulin_signaling_Main_Pathway	KEGG Adjusted 1.4	0.00147867	0.00238807
130	KEGG_Intestinal_immune_network_for_IgA_production_Main_Pathway	KEGG Adjusted 1.4
131	KEGG_Jak_STAT_signaling_Main_Pathway	KEGG Adjusted 1.4	0.0791468	0.0883433
132	KEGG_Legionellosis_Main_Pathway	KEGG Adjusted 1.4
133	KEGG_Leishmaniasis_Main_Pathway	KEGG Adjusted 1.4	0.00507232	0.0070675
134	KEGG_Leukocyte_transendothelial_migration_Main_Pathway	KEGG Adjusted 1.4	0.167745	0.182365
135	KEGG_Linoleic_acid_metabolism_Main_Pathway	KEGG Adjusted 1.4	8.70015e-06	2.40022e-05
136	KEGG_Lipoic_acid_metabolism_Main_Pathway	KEGG Adjusted 1.4
137	KEGG_Long_term_depression_Main_Pathway	KEGG Adjusted 1.4	0.0545758	0.062217
138	KEGG_Long_term_potentiation_Main_Pathway	KEGG Adjusted 1.4	0.000404118	0.000772967
139	KEGG_Lysine_biosynthesis_Main_Pathway	KEGG Adjusted 1.4
140	KEGG_Lysine_degradation_Main_Pathway	KEGG Adjusted 1.4
141	KEGG_Lysosome_Main_Pathway	KEGG Adjusted 1.4	0.012188	0.0153313
142	KEGG_MAPK_signaling_Main_Pathway	KEGG Adjusted 1.4	0.0518972	0.0592209
143	KEGG_Malaria_Main_Pathway	KEGG Adjusted 1.4
144	KEGG_Maturity_onset_diabetes_of_the_young_Main_Pathway	KEGG Adjusted 1.4
145	KEGG_Measles_Main_Pathway	KEGG Adjusted 1.4	0.000316344	0.000622338
146	KEGG_Melanogenesis_Main_Pathway	KEGG Adjusted 1.4	0.000220137	0.000468016
147	KEGG_Melanoma_Main_Pathway	KEGG Adjusted 1.4	0.52257	0.541745
148	KEGG_Metabolism_of_xenobiotics_by_cytochrome_P450_Main_Pathway	KEGG Adjusted 1.4
149	KEGG_MicroRNAs_in_cancer_Main_Pathway	KEGG Adjusted 1.4	0.000437572	0.000826172
150	KEGG_Mineral_absorption_Main_Pathway	KEGG Adjusted 1.4
151	KEGG_Mismatch_repair_Main_Pathway	KEGG Adjusted 1.4	3.01093e-05	8.11568e-05
152	KEGG_Morphine_addiction_Main_Pathway	KEGG Adjusted 1.4	0.00535219	0.00731106
153	KEGG_Mucin_type_O_Glycan_biosynthesis_Main_Pathway	KEGG Adjusted 1.4	0.000990253	0.00169006
154	KEGG_NF_kappa_B_signaling_Main_Pathway	KEGG Adjusted 1.4	0.00255245	0.00383686
155	KEGG_NOD_like_receptor_signaling_Main_Pathway	KEGG Adjusted 1.4	0.0142334	0.0176413
156	KEGG_N_Glycan_biosynthesis_Main_Pathway	KEGG Adjusted 1.4
157	KEGG_Natural_killer_cell_mediated_cytotoxicity_Main_Pathway	KEGG Adjusted 1.4	0.0268319	0.0316821
158	KEGG_Neuroactive_ligand_receptor_interaction_Main_Pathway	KEGG Adjusted 1.4	0.784246	0.800286
159	KEGG_Neurotrophin_signaling_Main_Pathway	KEGG Adjusted 1.4	0.00152312	0.00245309
160	KEGG_Nicotinate_and_nicotinamide_metabolism_Main_Pathway	KEGG Adjusted 1.4	0.0548846	0.0624779
161	KEGG_Nicotine_addiction_Main_Pathway	KEGG Adjusted 1.4
162	KEGG_Nitrogen_metabolism_Main_Pathway	KEGG Adjusted 1.4
163	KEGG_Non_alcoholic_fatty_liver_disease_NAFLD__Main_Pathway	KEGG Adjusted 1.4	0.000669402	0.0012037
164	KEGG_Non_homologous_end_joining_Main_Pathway	KEGG Adjusted 1.4	0.00135558	0.0022106
165	KEGG_Non_small_cell_lung_cancer_Main_Pathway	KEGG Adjusted 1.4	6.84326e-05	0.000177516
166	KEGG_Notch_signaling_Main_Pathway	KEGG Adjusted 1.4	0.0111207	0.0141192
167	KEGG_Nucleotide_excision_repair_Main_Pathway	KEGG Adjusted 1.4	0.000213733	0.000463759
168	KEGG_Olfactory_transduction_Main_Pathway	KEGG Adjusted 1.4	0.0599119	0.0678384
169	KEGG_One_carbon_pool_by_folate_Main_Pathway	KEGG Adjusted 1.4	0.000162056	0.000372991
170	KEGG_Oocyte_meiosis_Main_Pathway	KEGG Adjusted 1.4	6.22849e-05	0.00016283
171	KEGG_Osteoclast_differentiation_Main_Pathway	KEGG Adjusted 1.4	0.0416842	0.0481999
172	KEGG_Other_glycan_degradation_Main_Pathway	KEGG Adjusted 1.4
173	KEGG_Other_types_of_O_glycan_biosynthesis_Main_Pathway	KEGG Adjusted 1.4	0.00403163	0.00573327
174	KEGG_Ovarian_steroidogenesis_Main_Pathway	KEGG Adjusted 1.4	8.70015e-06	2.40022e-05
175	KEGG_Oxidative_phosphorylation_Main_Pathway	KEGG Adjusted 1.4	0.000767863	0.00134778
176	KEGG_Oxytocin_signaling_Main_Pathway	KEGG Adjusted 1.4	0.450946	0.471242
177	KEGG_PI3K_Akt_signaling_Main_Pathway	KEGG Adjusted 1.4	0.00209099	0.00324083
178	KEGG_PPAR_signaling_Main_Pathway	KEGG Adjusted 1.4	0.00274145	0.0040688
179	KEGG_Pancreatic_cancer_Main_Pathway	KEGG Adjusted 1.4	0.0313765	0.0368073
180	KEGG_Pancreatic_secretion_Main_Pathway	KEGG Adjusted 1.4	0.00219975	0.0033937
181	KEGG_Pantothenate_and_CoA_biosynthesis_Main_Pathway	KEGG Adjusted 1.4
182	KEGG_Parkinson_s_disease_Main_Pathway	KEGG Adjusted 1.4
183	KEGG_Pathogenic_Escherichia_coli_infection_Main_Pathway	KEGG Adjusted 1.4
184	KEGG_Pathways_in_cancer_Main_Pathway	KEGG Adjusted 1.4	0.011653	0.0146915
185	KEGG_Pentose_and_glucuronate_interconversions_Main_Pathway	KEGG Adjusted 1.4
186	KEGG_Pentose_phosphate_Main_Pathway	KEGG Adjusted 1.4
187	KEGG_Peroxisome_Main_Pathway	KEGG Adjusted 1.4	0.0111006	0.0141013
188	KEGG_Pertussis_Main_Pathway	KEGG Adjusted 1.4	0.000629433	0.00113715
189	KEGG_Phagosome_Main_Pathway	KEGG Adjusted 1.4	0.0156917	0.0192554
190	KEGG_Phenylalanine_metabolism_Main_Pathway	KEGG Adjusted 1.4
191	KEGG_Phenylalanine_tyrosine_and_tryptophan_biosynthesis_Main_Pathway	KEGG Adjusted 1.4
192	KEGG_Phosphatidylinositol_signaling_system_Main_Pathway	KEGG Adjusted 1.4	0.000411336	0.000779775
193	KEGG_Phototransduction_Main_Pathway	KEGG Adjusted 1.4
194	KEGG_Platelet_activation_Main_Pathway	KEGG Adjusted 1.4	0.0373346	0.0435137
195	KEGG_Porphyrin_and_chlorophyll_metabolism_Main_Pathway	KEGG Adjusted 1.4
196	KEGG_Primary_bile_acid_biosynthesis_Main_Pathway	KEGG Adjusted 1.4
197	KEGG_Primary_immunodeficiency_Main_Pathway	KEGG Adjusted 1.4	0.155774	0.169666
198	KEGG_Prion_diseases_Main_Pathway	KEGG Adjusted 1.4	0.00213443	0.00330161
199	KEGG_Progesterone_mediated_oocyte_maturation_Main_Pathway	KEGG Adjusted 1.4	0.000216563	0.000468016
200	KEGG_Prolactin_signaling_Main_Pathway	KEGG Adjusted 1.4	0.00219693	0.0033937
201	KEGG_Propanoate_metabolism_Main_Pathway	KEGG Adjusted 1.4
202	KEGG_Prostate_cancer_Main_Pathway	KEGG Adjusted 1.4	0.017137	0.0208436
203	KEGG_Proteasome_Main_Pathway	KEGG Adjusted 1.4	0.000231741	0.000489138
204	KEGG_Protein_digestion_and_absorption_Main_Pathway	KEGG Adjusted 1.4	0.0963553	0.106682
205	KEGG_Protein_export_Main_Pathway	KEGG Adjusted 1.4	6.59828e-05	0.000171541
206	KEGG_Protein_processing_in_endoplasmic_reticulum_Main_Pathway	KEGG Adjusted 1.4	0.0155495	0.0191008
207	KEGG_Proteoglycans_in_cancer_Main_Pathway	KEGG Adjusted 1.4	0.0473486	0.0542416
208	KEGG_Proximal_tubule_bicarbonate_reclamation_Main_Pathway	KEGG Adjusted 1.4
209	KEGG_Purine_metabolism_Main_Pathway	KEGG Adjusted 1.4	3.64985e-05	9.79278e-05
210	KEGG_Pyrimidine_metabolism_Main_Pathway	KEGG Adjusted 1.4	5.3868e-05	0.000141298
211	KEGG_Pyruvate_metabolism_Main_Pathway	KEGG Adjusted 1.4	0.00511215	0.0071061
212	KEGG_RIG_I_like_receptor_signaling_Main_Pathway	KEGG Adjusted 1.4	0.000802515	0.00139918
213	KEGG_RNA_degradation_Main_Pathway	KEGG Adjusted 1.4	5.09155e-05	0.000134456
214	KEGG_RNA_polymerase_Main_Pathway	KEGG Adjusted 1.4	8.37464e-05	0.000212768
215	KEGG_RNA_transport_Main_Pathway	KEGG Adjusted 1.4	0.000369743	0.000715977
216	KEGG_Rap1_signaling_Main_Pathway	KEGG Adjusted 1.4	0.030918	0.0363058
217	KEGG_Ras_signaling_Main_Pathway	KEGG Adjusted 1.4	0.0511037	0.0583438
218	KEGG_Regulation_of_actin_cytoskeleton_Main_Pathway	KEGG Adjusted 1.4	0.00603013	0.00813616
219	KEGG_Regulation_of_autophagy_Main_Pathway	KEGG Adjusted 1.4	0.00142899	0.00231422
220	KEGG_Regulation_of_lipolysis_in_adipocytes_Main_Pathway	KEGG Adjusted 1.4	0.00535219	0.00731106
221	KEGG_Renal_cell_carcinoma_Main_Pathway	KEGG Adjusted 1.4	0.000411336	0.000779775
222	KEGG_Renin_angiotensin_system_Main_Pathway	KEGG Adjusted 1.4
223	KEGG_Retinol_metabolism_Main_Pathway	KEGG Adjusted 1.4
224	KEGG_Retrograde_endocannabinoid_signaling_Main_Pathway	KEGG Adjusted 1.4	0.00535219	0.00731106
225	KEGG_Rheumatoid_arthritis_Main_Pathway	KEGG Adjusted 1.4
226	KEGG_Riboflavin_metabolism_Main_Pathway	KEGG Adjusted 1.4
227	KEGG_Ribosome_Main_Pathway	KEGG Adjusted 1.4	0.000570315	0.00104565
228	KEGG_Ribosome_biogenesis_in_eukaryotes_Main_Pathway	KEGG Adjusted 1.4	0.000214714	0.000464916
229	KEGG_SNARE_interactions_in_vesicular_transport_Main_Pathway	KEGG Adjusted 1.4	0.000408479	0.000778767
230	KEGG_Salivary_secretion_Main_Pathway	KEGG Adjusted 1.4
231	KEGG_Salmonella_infection_Main_Pathway	KEGG Adjusted 1.4	0.00509966	0.00709533
232	KEGG_Selenocompound_metabolism_Main_Pathway	KEGG Adjusted 1.4
233	KEGG_Serotonergic_synapse_Main_Pathway	KEGG Adjusted 1.4	0.0187383	0.0226501
234	KEGG_Shigellosis_Main_Pathway	KEGG Adjusted 1.4	0.00509966	0.00709533
235	KEGG_Signaling_pathways_regulating_pluripotency_of_stem_cells_Main_Pathway	KEGG Adjusted 1.4
236	KEGG_Small_cell_lung_cancer_Main_Pathway	KEGG Adjusted 1.4	0.022704	0.0270947
237	KEGG_Sphingolipid_metabolism_Main_Pathway	KEGG Adjusted 1.4
238	KEGG_Sphingolipid_signaling_Main_Pathway	KEGG Adjusted 1.4	0.000589964	0.00107663
239	KEGG_Spliceosome_Main_Pathway	KEGG Adjusted 1.4	7.34317e-05	0.000189645
240	KEGG_Staphylococcus_aureus_infection_Main_Pathway	KEGG Adjusted 1.4
241	KEGG_Starch_and_sucrose_metabolism_Main_Pathway	KEGG Adjusted 1.4
242	KEGG_Steroid_biosynthesis_Main_Pathway	KEGG Adjusted 1.4
243	KEGG_Steroid_hormone_biosynthesis_Main_Pathway	KEGG Adjusted 1.4
244	KEGG_Sulfur_metabolism_Main_Pathway	KEGG Adjusted 1.4
245	KEGG_Sulfur_relay_system_Main_Pathway	KEGG Adjusted 1.4
246	KEGG_Synaptic_vesicle_cycle_Main_Pathway	KEGG Adjusted 1.4
247	KEGG_Synthesis_and_degradation_of_ketone_bodies_Main_Pathway	KEGG Adjusted 1.4
248	KEGG_Systemic_lupus_erythematosus_Main_Pathway	KEGG Adjusted 1.4
249	KEGG_TGF_beta_signaling_Main_Pathway	KEGG Adjusted 1.4	0.295153	0.311631
250	KEGG_TNF_signaling_Main_Pathway	KEGG Adjusted 1.4	0.000858108	0.00148616
251	KEGG_T_cell_receptor_signaling_Main_Pathway	KEGG Adjusted 1.4	0.0312999	0.0367359
252	KEGG_Taste_transduction_Main_Pathway	KEGG Adjusted 1.4
253	KEGG_Taurine_and_hypotaurine_metabolism_Main_Pathway	KEGG Adjusted 1.4
254	KEGG_Terpenoid_backbone_biosynthesis_Main_Pathway	KEGG Adjusted 1.4
255	KEGG_Thiamine_metabolism_Main_Pathway	KEGG Adjusted 1.4
256	KEGG_Thyroid_cancer_Main_Pathway	KEGG Adjusted 1.4	0.000220137	0.000468016
257	KEGG_Thyroid_hormone_signaling_Main_Pathway	KEGG Adjusted 1.4	6.59205e-05	0.000171541
258	KEGG_Thyroid_hormone_synthesis_Main_Pathway	KEGG Adjusted 1.4
259	KEGG_Tight_junction_Main_Pathway	KEGG Adjusted 1.4	0.397974	0.416629
260	KEGG_Toll_like_receptor_signaling_Main_Pathway	KEGG Adjusted 1.4	0.000767643	0.00134778
261	KEGG_Toxoplasmosis_Main_Pathway	KEGG Adjusted 1.4	0.000598306	0.00108593
262	KEGG_Transcriptional_misregulation_in_cancer_Main_Pathway	KEGG Adjusted 1.4	0.00523981	0.00727063
263	KEGG_Tryptophan_metabolism_Main_Pathway	KEGG Adjusted 1.4
264	KEGG_Tuberculosis_Main_Pathway	KEGG Adjusted 1.4	0.00148371	0.00239455
265	KEGG_Type_II_diabetes_mellitus_Main_Pathway	KEGG Adjusted 1.4
266	KEGG_Type_I_diabetes_mellitus_Main_Pathway	KEGG Adjusted 1.4	0.00159199	0.00255175
267	KEGG_Tyrosine_metabolism_Main_Pathway	KEGG Adjusted 1.4
268	KEGG_Ubiquinone_and_other_terpenoid_quinone_biosynthesis_Main_Pathway	KEGG Adjusted 1.4
269	KEGG_Ubiquitin_mediated_proteolysis_Main_Pathway	KEGG Adjusted 1.4	0.000375907	0.000727312
270	KEGG_VEGF_signaling_Main_Pathway	KEGG Adjusted 1.4	0.0156803	0.0192515
271	KEGG_Valine_leucine_and_isoleucine_biosynthesis_Main_Pathway	KEGG Adjusted 1.4
272	KEGG_Valine_leucine_and_isoleucine_degradation_Main_Pathway	KEGG Adjusted 1.4	0.0016909	0.00269006
273	KEGG_Vascular_smooth_muscle_contraction_Main_Pathway	KEGG Adjusted 1.4	0.0838049	0.0933599
274	KEGG_Vasopressin_regulated_water_reabsorption_Main_Pathway	KEGG Adjusted 1.4	0.00110559	0.00186097
275	KEGG_Vibrio_cholerae_infection_Main_Pathway	KEGG Adjusted 1.4
276	KEGG_Viral_carcinogenesis_Main_Pathway	KEGG Adjusted 1.4	0.000361605	0.000701376
277	KEGG_Viral_myocarditis_Main_Pathway	KEGG Adjusted 1.4	0.0025415	0.00382529
278	KEGG_Vitamin_B6_metabolism_Main_Pathway	KEGG Adjusted 1.4
279	KEGG_Vitamin_digestion_and_absorption_Main_Pathway	KEGG Adjusted 1.4
280	KEGG_Wnt_signaling_Main_Pathway	KEGG Adjusted 1.4	0.000610302	0.00110362
281	KEGG_alpha_Linolenic_acid_metabolism_Main_Pathway	KEGG Adjusted 1.4	8.70015e-06	2.40022e-05
282	KEGG_beta_Alanine_metabolism_Main_Pathway	KEGG Adjusted 1.4
283	KEGG_cAMP_signaling_Main_Pathway	KEGG Adjusted 1.4	0.0155217	0.0190767
284	KEGG_cGMP_PKG_signaling_Main_Pathway	KEGG Adjusted 1.4	0.000101974	0.000252779
285	KEGG_mRNA_surveillance_Main_Pathway	KEGG Adjusted 1.4	0.000911209	0.00157001
286	KEGG_mTOR_signaling_Main_Pathway	KEGG Adjusted 1.4	0.0844567	0.0939966
287	KEGG_p53_signaling_Main_Pathway	KEGG Adjusted 1.4	0.0562568	0.0639158
288	NCI_ALK1_signaling_events_Main_Pathway	NCI 1.2	0.285092	0.301552
289	NCI_ALK1_signaling_events_Pathway_(endothelial_cell_migration)	NCI 1.2
290	NCI_ALK1_signaling_events_Pathway_(endothelial_cell_proliferation)	NCI 1.2
291	NCI_ALK1_signaling_events_Pathway_(sprouting_angiogenesis)	NCI 1.2
292	NCI_ALK2_signaling_events_Main_Pathway	NCI 1.2	0.285092	0.301552
293	NCI_AP_1_transcription_factor_network_Main_Pathway	NCI 1.2	0.56607	0.585289
294	NCI_ATF_2_transcription_factor_network_Main_Pathway	NCI 1.2	0.0047064	0.00658896
295	NCI_ATM_Main_Pathway	NCI 1.2	0.00015267	0.00036208
296	NCI_ATM_Pathway_(G1_S_transition_checkpoint)	NCI 1.2	0.000271836	0.000553346
297	NCI_ATM_Pathway_(G2_M_transition_checkpoint)	NCI 1.2	0.000100028	0.000248482
298	NCI_ATM_Pathway_(Pathway_rRNA_transcription_via_ATM)	NCI 1.2
299	NCI_ATM_Pathway_(apoptosis)	NCI 1.2
300	NCI_ATM_Pathway_(chromatin_remodeling)	NCI 1.2	0.000307043	0.000606584
301	NCI_ATM_Pathway_(double_strand_break_repair_via_nonhomologous_end_joining)	NCI 1.2
302	NCI_ATR_signaling_Main_Pathway	NCI 1.2	0.000140373	0.000335857
303	NCI_ATR_signaling_Pathway_(Pathway_negative_regulation_of_transcription_during_mitosis_via_CHEK1)	NCI 1.2	0.000116369	0.000285444
304	NCI_ATR_signaling_Pathway_(regulation_of_double_strand_break_repair_via_homologous_recombination)	NCI 1.2	0.000116369	0.000285444
305	NCI_ATR_signaling_Pathway_(response_to_G2_M_transition_DNA_damage_checkpoint_signal)	NCI 1.2	0.000128863	0.000312495
306	NCI_Alpha4_beta1_integrin_signaling_events_Main_Pathway	NCI 1.2	0.0131055	0.0164432
307	NCI_Alpha4_beta1_integrin_signaling_events_Pathway_(cell_adhesion)	NCI 1.2	0.071124	0.0799548
308	NCI_Alpha4_beta1_integrin_signaling_events_Pathway_(cell_migration)	NCI 1.2	0.00752703	0.00994976
309	NCI_Alpha4_beta1_integrin_signaling_events_Pathway_(lamellipodium_assembly)	NCI 1.2	0.539804	0.559117
310	NCI_Alpha6_beta4_integrin_ligand_interactions_Main_Pathway	NCI 1.2	0.0250736	0.0297258
311	NCI_Alpha9_beta1_integrin_signaling_events_Main_Pathway	NCI 1.2	0.00784609	0.0102961
312	NCI_Alpha9_beta1_integrin_signaling_events_Pathway_(cell_migration)	NCI 1.2	0.0552506	0.062864
313	NCI_AlphaE_beta7_integrin_cell_surface_interactions_Main_Pathway	NCI 1.2	0.0143099	0.0177267
314	NCI_Alpha_synuclein_signaling_Main_Pathway	NCI 1.2	0.00442296	0.0062144
315	NCI_Alpha_synuclein_signaling_Pathway_(Pathway_degradation_of_SNCA)	NCI 1.2
316	NCI_Alpha_synuclein_signaling_Pathway_(Pathway_negative_regulation_of_transcription_via_SNCA)	NCI 1.2
317	NCI_Alpha_synuclein_signaling_Pathway_(Pathway_negative_regulation_of_transcription_via_TOR1A_SNCA_STUB1_FKBP1A)	NCI 1.2	0.00593541	0.00801298
318	NCI_Alpha_synuclein_signaling_Pathway_(Pathway_positive_regulation_of_gene_specific_transcription_via_SNCA)	NCI 1.2
319	NCI_Alpha_synuclein_signaling_Pathway_(Pathway_positive_regulation_of_gene_specific_transcription_via_TOR1A_SNCA_FKBP1A_STUB1)	NCI 1.2	0.00593541	0.00801298
320	NCI_Alpha_synuclein_signaling_Pathway_(cell_death)	NCI 1.2	0.00593541	0.00801298
321	NCI_Alpha_synuclein_signaling_Pathway_(neuron_apoptosis)	NCI 1.2	0.00593541	0.00801298
322	NCI_Alpha_synuclein_signaling_Pathway_(proteasomal_ubiquitin_dependent_protein_catabolic_process)	NCI 1.2	0.00593541	0.00801298
323	NCI_Alpha_synuclein_signaling_Pathway_(protein_targeting_to_lysosome)	NCI 1.2	0.00593541	0.00801298
324	NCI_Alternative_NF_kappaB_Main_Pathway	NCI 1.2
325	NCI_Alternative_NF_kappaB_Pathway_(regulation_of_B_cell_activation)	NCI 1.2
326	NCI_Angiopoietin_receptor_Tie2_mediated_signaling_Main_Pathway	NCI 1.2	0.208852	0.222617
327	NCI_Angiopoietin_receptor_Tie2_mediated_signaling_Pathway_(MAPKKK_cascade)	NCI 1.2
328	NCI_Angiopoietin_receptor_Tie2_mediated_signaling_Pathway_(chemokinesis)	NCI 1.2	0.0164909	0.0201412
329	NCI_Angiopoietin_receptor_Tie2_mediated_signaling_Pathway_(negative_regulation_of_caspase_activity)	NCI 1.2	0.190971	0.204115
330	NCI_Angiopoietin_receptor_Tie2_mediated_signaling_Pathway_(tube_development)	NCI 1.2
331	NCI_Angiopoietin_receptor_Tie2_mediated_signaling_Pathway_(vasculogenesis)	NCI 1.2
332	NCI_Arf1_Main_Pathway	NCI 1.2	0.0446806	0.0513356
333	NCI_Arf1_Pathway_(actin_filament_polymerization)	NCI 1.2	0.00111049	0.0018654
334	NCI_Arf6_downstream_Main_Pathway	NCI 1.2	0.00102967	0.00174842
335	NCI_Arf6_downstream_Pathway_(Tumor_Cell_Invasion)	NCI 1.2	0.0025839	0.00384715
336	NCI_Arf6_downstream_Pathway_(actin_filament_bundle_formation)	NCI 1.2	0.0025839	0.00384715
337	NCI_Arf6_downstream_Pathway_(cortical_actin_cytoskeleton_organization)	NCI 1.2	0.000240041	0.000497824
338	NCI_Arf6_downstream_Pathway_(lamellipodium_assembly)	NCI 1.2	0.000240041	0.000497824
339	NCI_Arf6_downstream_Pathway_(liver_development)	NCI 1.2	0.0025839	0.00384715
340	NCI_Arf6_downstream_Pathway_(myoblast_fusion)	NCI 1.2	0.0025839	0.00384715
341	NCI_Arf6_downstream_Pathway_(regulation_of_axonogenesis)	NCI 1.2	0.0025839	0.00384715
342	NCI_Arf6_downstream_Pathway_(regulation_of_epithelial_cell_migration)	NCI 1.2	0.0025839	0.00384715
343	NCI_Arf6_downstream_Pathway_(ruffle_organization)	NCI 1.2	0.0025839	0.00384715
344	NCI_Arf6_downstream_Pathway_(substrate_adhesion_dependent_cell_spreading)	NCI 1.2	0.0025839	0.00384715
345	NCI_Arf6_signaling_events_Main_Pathway	NCI 1.2	0.0297862	0.0350119
346	NCI_Arf6_trafficking_events_Main_Pathway	NCI 1.2	0.0137358	0.0170697
347	NCI_Arf6_trafficking_events_Pathway_(calcium_ion_dependent_exocytosis)	NCI 1.2	0.000645685	0.00116382
348	NCI_Arf6_trafficking_events_Pathway_(cell_adhesion_mediated_by_integrin)	NCI 1.2	0.0719993	0.0807839
349	NCI_Arf6_trafficking_events_Pathway_(clathrin_coat_assembly)	NCI 1.2	0.000472142	0.000883618
350	NCI_Arf6_trafficking_events_Pathway_(clathrin_independent_pinocytosis)	NCI 1.2	0.0025839	0.00384715
351	NCI_Arf6_trafficking_events_Pathway_(endocytosis)	NCI 1.2	0.0025839	0.00384715
352	NCI_Arf6_trafficking_events_Pathway_(membrane_fusion)	NCI 1.2	0.0025839	0.00384715
353	NCI_Arf6_trafficking_events_Pathway_(positive_regulation_of_endocytosis)	NCI 1.2	0.0025839	0.00384715
354	NCI_Arf6_trafficking_events_Pathway_(positive_regulation_of_phagocytosis)	NCI 1.2	0.0025839	0.00384715
355	NCI_Arf6_trafficking_events_Pathway_(receptor_recycling)	NCI 1.2	0.0025839	0.00384715
356	NCI_Arf6_trafficking_events_Pathway_(regulation_of_calcium_dependent_cell_cell_adhesion)	NCI 1.2	0.00090003	0.00155303
357	NCI_Arf6_trafficking_events_Pathway_(substrate_adhesion_dependent_cell_spreading)	NCI 1.2	0.00207558	0.00321908
358	NCI_Atypical_NF_kappaB_Main_Pathway	NCI 1.2	0.0116365	0.0146909
359	NCI_Atypical_NF_kappaB_Pathway_(Pathway_degradation_of_NFKB1_NFKBIA)	NCI 1.2	0.0116365	0.0146909
360	NCI_Atypical_NF_kappaB_Pathway_(Pathway_degradation_of_NFKBIA)	NCI 1.2
361	NCI_Atypical_NF_kappaB_Pathway_(positive_regulation_of_anti_apoptosis)	NCI 1.2	0.0116365	0.0146909
362	NCI_Aurora_A_signaling_Main_Pathway	NCI 1.2	0.000345147	0.000673352
363	NCI_Aurora_A_signaling_Pathway_(centrosome_duplication)	NCI 1.2	0.000403011	0.000771932
364	NCI_Aurora_A_signaling_Pathway_(negative_regulation_of_DNA_binding)	NCI 1.2	0.00311173	0.00452107
365	NCI_Aurora_A_signaling_Pathway_(proteasomal_ubiquitin_dependent_protein_catabolic_process)	NCI 1.2	0.00022374	0.000474814
366	NCI_Aurora_A_signaling_Pathway_(protein_catabolic_process)	NCI 1.2	0.00129159	0.00213295
367	NCI_Aurora_A_signaling_Pathway_(regulation_of_centrosome_cycle)	NCI 1.2	0.000403011	0.000771932
368	NCI_Aurora_A_signaling_Pathway_(spindle_assembly)	NCI 1.2	0.000403011	0.000771932
369	NCI_Aurora_B_signaling_Main_Pathway	NCI 1.2	7.20118e-05	0.000186388
370	NCI_Aurora_B_signaling_Pathway_(cytokinesis)	NCI 1.2	0.000139971	0.000335274
371	NCI_Aurora_C_signaling_Main_Pathway	NCI 1.2
372	NCI_BARD1_signaling_events_Main_Pathway	NCI 1.2	0.000133849	0.000322918
373	NCI_BARD1_signaling_events_Pathway_(DNA_damage_checkpoint)	NCI 1.2	0.000728226	0.00129072
374	NCI_BARD1_signaling_events_Pathway_(DNA_repair)	NCI 1.2	0.000176201	0.000399219
375	NCI_BARD1_signaling_events_Pathway_(protein_ubiquitination)	NCI 1.2	0.000817245	0.00142374
376	NCI_BCR_signaling_Main_Pathway	NCI 1.2	0.020835	0.0249914
377	NCI_BCR_signaling_Pathway_(actin_cytoskeleton_organization)	NCI 1.2	0.0042087	0.00592401
378	NCI_BCR_signaling_Pathway_(cell_survival)	NCI 1.2	0.00804188	0.0105412
379	NCI_BCR_signaling_Pathway_(cytokine_secretion)	NCI 1.2	0.0220823	0.0263795
380	NCI_BCR_signaling_Pathway_(re_entry_into_mitotic_cell_cycle)	NCI 1.2	0.00880264	0.0114298
381	NCI_BCR_signaling_Pathway_(ubiquitin_dependent_protein_catabolic_process)	NCI 1.2	0.00309926	0.00450854
382	NCI_BMP_receptor_signaling_Main_Pathway	NCI 1.2	0.0699285	0.0786486
383	NCI_Beta1_integrin_cell_surface_interactions_Main_Pathway	NCI 1.2	0.0530631	0.0605219
384	NCI_Beta2_integrin_cell_surface_interactions_Main_Pathway	NCI 1.2	0.0837565	0.0933503
385	NCI_Beta3_integrin_cell_surface_interactions_Main_Pathway	NCI 1.2	0.0135183	0.0168083
386	NCI_Beta5_beta6_beta7_and_beta8_integrin_cell_surface_interactions_Main_Pathway	NCI 1.2	0.00771038	0.0101293
387	NCI_CD40_CD40L_signaling_Main_Pathway	NCI 1.2
388	NCI_CD40_CD40L_signaling_Pathway_(B_cell_affinity_maturation)	NCI 1.2
389	NCI_CD40_CD40L_signaling_Pathway_(B_cell_proliferation)	NCI 1.2
390	NCI_CD40_CD40L_signaling_Pathway_(plasma_cell_differentiation)	NCI 1.2
391	NCI_CD40_CD40L_signaling_Pathway_(proteasomal_ubiquitin_dependent_protein_catabolic_process)	NCI 1.2
392	NCI_CD40_CD40L_signaling_Pathway_(regulation_of_germinal_center_formation)	NCI 1.2
393	NCI_CD40_CD40L_signaling_Pathway_(regulation_of_isotype_switching_to_IgE_isotypes)	NCI 1.2
394	NCI_CD40_CD40L_signaling_Pathway_(regulation_of_isotype_switching_to_IgG_isotypes)	NCI 1.2
395	NCI_CDC42_signaling_events_Main_Pathway	NCI 1.2	0.0104384	0.0133395
396	NCI_CDC42_signaling_events_Pathway_(Pathway_positive_regulation_of_NF_kappaB_transcription_factor_activity_via_CDC42)	NCI 1.2	0.324865	0.341925
397	NCI_CDC42_signaling_events_Pathway_(RNA_splicing)	NCI 1.2	0.324865	0.341925
398	NCI_CDC42_signaling_events_Pathway_(actin_cytoskeleton_organization)	NCI 1.2	0.00919091	0.0118486
399	NCI_CDC42_signaling_events_Pathway_(actin_filament_depolymerization)	NCI 1.2	0.0219316	0.0262128
400	NCI_CDC42_signaling_events_Pathway_(cell_motility)	NCI 1.2	0.324865	0.341925
401	NCI_CDC42_signaling_events_Pathway_(cell_proliferation)	NCI 1.2	0.00583717	0.00791681
402	NCI_CDC42_signaling_events_Pathway_(cytokinesis)	NCI 1.2	0.00583717	0.00791681
403	NCI_CDC42_signaling_events_Pathway_(establishment_of_cell_polarity)	NCI 1.2	0.0107858	0.013761
404	NCI_CDC42_signaling_events_Pathway_(neuron_projection_development)	NCI 1.2	0.00886166	0.0114937
405	NCI_CDC42_signaling_events_Pathway_(regulation_of_filopodium_assembly)	NCI 1.2	0.0218724	0.0261554
406	NCI_CDC42_signaling_events_Pathway_(retrograde_vesicle_mediated_transport_Golgi_to_ER)	NCI 1.2	0.00919091	0.0118486
407	NCI_CXCR3_mediated_signaling_events_Main_Pathway	NCI 1.2	1.83833e-05	5.01849e-05
408	NCI_CXCR3_mediated_signaling_events_Pathway_(actin_polymerization_or_depolymerization)	NCI 1.2	3.13682e-05	8.43561e-05
409	NCI_CXCR3_mediated_signaling_events_Pathway_(cAMP_biosynthetic_process)	NCI 1.2	9.52222e-05	0.000238056
410	NCI_CXCR3_mediated_signaling_events_Pathway_(cell_adhesion)	NCI 1.2	3.13682e-05	8.43561e-05
411	NCI_CXCR3_mediated_signaling_events_Pathway_(cell_proliferation)	NCI 1.2	1.96219e-05	5.3318e-05
412	NCI_CXCR3_mediated_signaling_events_Pathway_(chemotaxis)	NCI 1.2	1.96219e-05	5.3318e-05
413	NCI_CXCR3_mediated_signaling_events_Pathway_(regulation_of_stress_fiber_assembly)	NCI 1.2	9.52222e-05	0.000238056
414	NCI_CXCR4_mediated_signaling_events_Main_Pathway	NCI 1.2	0.0441952	0.0508278
415	NCI_CXCR4_mediated_signaling_events_Pathway_(actin_filament_depolymerization)	NCI 1.2	0.0108839	0.0138504
416	NCI_CXCR4_mediated_signaling_events_Pathway_(cell_adhesion)	NCI 1.2	0.0112874	0.0143153
417	NCI_CXCR4_mediated_signaling_events_Pathway_(cell_proliferation)	NCI 1.2
418	NCI_CXCR4_mediated_signaling_events_Pathway_(chemotaxis)	NCI 1.2	0.0988248	0.109313
419	NCI_CXCR4_mediated_signaling_events_Pathway_(establishment_of_cell_polarity)	NCI 1.2	0.00550709	0.00750821
420	NCI_CXCR4_mediated_signaling_events_Pathway_(positive_regulation_of_lamellipodium_assembly)	NCI 1.2	0.00369042	0.00527685
421	NCI_CXCR4_mediated_signaling_events_Pathway_(regulation_of_heterotypic_cell_cell_adhesion)	NCI 1.2
422	NCI_C_MYB_transcription_factor_network_Main_Pathway	NCI 1.2	0.0163146	0.019957
423	NCI_C_MYC_Main_Pathway	NCI 1.2	2.30363e-05	6.25234e-05
424	NCI_Calcineurin_regulated_NFAT_dependent_transcription_in_lymphocytes_Main_Pathway	NCI 1.2	0.342304	0.359796
425	NCI_Calcineurin_regulated_NFAT_dependent_transcription_in_lymphocytes_Pathway_(T_cell_anergy)	NCI 1.2	0.852732	0.864529
426	NCI_Calcium_signaling_in_the_CD4_TCR_Main_Pathway	NCI 1.2	0.988126	0.989392
427	NCI_Canonical_NF_kappaB_Main_Pathway	NCI 1.2	0.000405424	0.000774833
428	NCI_Canonical_NF_kappaB_Pathway_(proteasomal_ubiquitin_dependent_protein_catabolic_process)	NCI 1.2	7.43585e-05	0.000191616
429	NCI_Canonical_Wnt_signaling_Main_Pathway	NCI 1.2	0.0149181	0.0183541
430	NCI_Caspase_Cascade_in_Apoptosis_Main_Pathway	NCI 1.2	0.0109026	0.0138648
431	NCI_Caspase_Cascade_in_Apoptosis_Pathway_(DNA_fragmentation_during_apoptosis)	NCI 1.2	0.000962719	0.00165027
432	NCI_Caspase_Cascade_in_Apoptosis_Pathway_(DNA_repair)	NCI 1.2	0.0025415	0.00382529
433	NCI_Caspase_Cascade_in_Apoptosis_Pathway_(JNK_cascade)	NCI 1.2	0.0025415	0.00382529
434	NCI_Caspase_Cascade_in_Apoptosis_Pathway_(actin_filament_polymerization)	NCI 1.2	0.0025415	0.00382529
435	NCI_Caspase_Cascade_in_Apoptosis_Pathway_(apoptosis)	NCI 1.2	0.0025415	0.00382529
436	NCI_Caspase_Cascade_in_Apoptosis_Pathway_(apoptotic_nuclear_changes)	NCI 1.2	0.0025415	0.00382529
437	NCI_Caspase_Cascade_in_Apoptosis_Pathway_(neuron_apoptosis)	NCI 1.2	0.000740531	0.00130961
438	NCI_Caspase_Cascade_in_Apoptosis_Pathway_(nuclear_fragmentation_during_apoptosis)	NCI 1.2	0.000962719	0.00165027
439	NCI_Caspase_Cascade_in_Apoptosis_Pathway_(positive_regulation_of_apoptosis)	NCI 1.2	0.000407726	0.000777963
440	NCI_Cellular_roles_of_Anthrax_toxin_Main_Pathway	NCI 1.2	0.0178011	0.0215729
441	NCI_Cellular_roles_of_Anthrax_toxin_Pathway_(MAPKKK_cascade)	NCI 1.2	0.00747195	0.00989368
442	NCI_Cellular_roles_of_Anthrax_toxin_Pathway_(apoptosis)	NCI 1.2
443	NCI_Cellular_roles_of_Anthrax_toxin_Pathway_(inflammatory_response)	NCI 1.2
444	NCI_Cellular_roles_of_Anthrax_toxin_Pathway_(macrophage_activation)	NCI 1.2
445	NCI_Cellular_roles_of_Anthrax_toxin_Pathway_(monocyte_activation)	NCI 1.2	0.0687591	0.0774448
446	NCI_Cellular_roles_of_Anthrax_toxin_Pathway_(necrosis)	NCI 1.2
447	NCI_Cellular_roles_of_Anthrax_toxin_Pathway_(negative_regulation_of_macrophage_activation)	NCI 1.2
448	NCI_Cellular_roles_of_Anthrax_toxin_Pathway_(negative_regulation_of_myeloid_dendritic_cell_antigen_processing_and_presentation)	NCI 1.2
449	NCI_Cellular_roles_of_Anthrax_toxin_Pathway_(negative_regulation_of_phagocytosis)	NCI 1.2
450	NCI_Cellular_roles_of_Anthrax_toxin_Pathway_(platelet_activation)	NCI 1.2
451	NCI_Cellular_roles_of_Anthrax_toxin_Pathway_(regulation_of_endothelial_cell_proliferation)	NCI 1.2
452	NCI_Ceramide_signaling_Main_Pathway	NCI 1.2	0.00092311	0.00158935
453	NCI_Ceramide_signaling_Pathway_(cell_survival)	NCI 1.2	0.0209627	0.025106
454	NCI_Ceramide_signaling_Pathway_(ganglioside_biosynthetic_process)	NCI 1.2	0.0209627	0.025106
455	NCI_Ceramide_signaling_Pathway_(negative_regulation_of_cell_cycle)	NCI 1.2	0.0209627	0.025106
456	NCI_Ceramide_signaling_Pathway_(regulation_of_nitric_oxide_biosynthetic_process)	NCI 1.2
457	NCI_Circadian_rhythm_Main_Pathway	NCI 1.2	0.000293357	0.0005847
458	NCI_Circadian_rhythm_Pathway_(S_phase_of_mitotic_cell_cycle)	NCI 1.2	0.000293357	0.0005847
459	NCI_Circadian_rhythm_Pathway_(chromatin_modification)	NCI 1.2	0.000293357	0.0005847
460	NCI_Class_IB_PI3K_non_lipid_kinase_events_Main_Pathway	NCI 1.2
461	NCI_Class_IB_PI3K_non_lipid_kinase_events_Pathway_(cAMP_biosynthetic_process)	NCI 1.2
462	NCI_Class_I_PI3K_signaling_events_Main_Pathway	NCI 1.2	0.00353427	0.00508146
463	NCI_Class_I_PI3K_signaling_events_Pathway_(actin_cytoskeleton_reorganization)	NCI 1.2	0.00110891	0.00186408
464	NCI_Class_I_PI3K_signaling_events_Pathway_(cell_survival)	NCI 1.2	0.00023671	0.000494047
465	NCI_Class_I_PI3K_signaling_events_mediated_by_Akt_Main_Pathway	NCI 1.2	0.0204511	0.0245686
466	NCI_Class_I_PI3K_signaling_events_mediated_by_Akt_Pathway_(G1_S_transition_of_mitotic_cell_cycle)	NCI 1.2
467	NCI_Class_I_PI3K_signaling_events_mediated_by_Akt_Pathway_(cell_survival)	NCI 1.2
468	NCI_Class_I_PI3K_signaling_events_mediated_by_Akt_Pathway_(glucose_import)	NCI 1.2
469	NCI_Class_I_PI3K_signaling_events_mediated_by_Akt_Pathway_(negative_regulation_of_cell_cycle)	NCI 1.2	0.0204511	0.0245686
470	NCI_Coregulation_of_Androgen_receptor_activity_Main_Pathway	NCI 1.2	0.0047294	0.00661327
471	NCI_Coregulation_of_Androgen_receptor_activity_Pathway_(cell_proliferation)	NCI 1.2	0.0047294	0.00661327
472	NCI_DNA_PK_pathway_in_nonhomologous_end_joining_Main_Pathway	NCI 1.2	0.00135558	0.0022106
473	NCI_DNA_PK_pathway_in_nonhomologous_end_joining_Pathway_(V_D_J_recombination)	NCI 1.2	0.00135558	0.0022106
474	NCI_DNA_PK_pathway_in_nonhomologous_end_joining_Pathway_(double_strand_break_repair_via_homologous_recombination)	NCI 1.2	0.00135558	0.0022106
475	NCI_DNA_PK_pathway_in_nonhomologous_end_joining_Pathway_(double_strand_break_repair_via_nonhomologous_end_joining)	NCI 1.2	0.00135558	0.0022106
476	NCI_DNA_PK_pathway_in_nonhomologous_end_joining_Pathway_(immunoglobulin_heavy_chain_V_D_J_recombination)	NCI 1.2	0.00135558	0.0022106
477	NCI_DNA_PK_pathway_in_nonhomologous_end_joining_Pathway_(immunoglobulin_light_chain_V_J_recombination)	NCI 1.2	0.00135558	0.0022106
478	NCI_Degradation_of_beta_catenin_Main_Pathway	NCI 1.2	0.0149181	0.0183541
479	NCI_Direct_p53_effectors_Main_Pathway	NCI 1.2	0.00221923	0.00340359
480	NCI_Downstream_signaling_in_naive_CD8_T_cells_Main_Pathway	NCI 1.2	0.231353	0.24593
481	NCI_Downstream_signaling_in_naive_CD8_T_cells_Pathway_(Pathway_regulation_of_survival_gene_product_expression_via_IL2RG)	NCI 1.2
482	NCI_Downstream_signaling_in_naive_CD8_T_cells_Pathway_(alpha_beta_T_cell_proliferation)	NCI 1.2
483	NCI_E2F_transcription_factor_network_Main_Pathway	NCI 1.2	0.0023704	0.00362595
484	NCI_EGFR_dependent_Endothelin_signaling_events_Main_Pathway	NCI 1.2
485	NCI_EPHA2_forward_signaling_Main_Pathway	NCI 1.2	0.0195711	0.0235839
486	NCI_EPHA_forward_signaling_Main_Pathway	NCI 1.2	0.0161783	0.0198007
487	NCI_EPHA_forward_signaling_Pathway_(actin_filament_depolymerization)	NCI 1.2
488	NCI_EPHA_forward_signaling_Pathway_(axon_guidance)	NCI 1.2	0.0754077	0.0844063
489	NCI_EPHA_forward_signaling_Pathway_(cell_cell_adhesion)	NCI 1.2	0.142729	0.156401
490	NCI_EPHA_forward_signaling_Pathway_(proteasomal_ubiquitin_dependent_protein_catabolic_process)	NCI 1.2	0.0263454	0.0311391
491	NCI_EPHA_forward_signaling_Pathway_(regulation_of_stress_fiber_assembly)	NCI 1.2	0.142729	0.156401
492	NCI_EPHB_forward_signaling_Main_Pathway	NCI 1.2	0.0181789	0.0219966
493	NCI_EPO_signaling_Main_Pathway	NCI 1.2	0.0256233	0.0303042
494	NCI_EPO_signaling_Pathway_(beta_integrin_mediated_adhesion)	NCI 1.2	0.0667173	0.0752897
495	NCI_EPO_signaling_Pathway_(cell_proliferation)	NCI 1.2	0.00294168	0.00430333
496	NCI_EPO_signaling_Pathway_(elevation_of_cytosolic_calcium_ion_concentration)	NCI 1.2	0.00294168	0.00430333
497	NCI_E_cadherin_signaling_in_keratinocytes_Main_Pathway	NCI 1.2	0.00212498	0.00328916
498	NCI_E_cadherin_signaling_in_keratinocytes_Pathway_(actin_cable_formation)	NCI 1.2	0.00280066	0.00411759
499	NCI_E_cadherin_signaling_in_keratinocytes_Pathway_(adherens_junction_organization)	NCI 1.2	0.00268229	0.00398604
500	NCI_E_cadherin_signaling_in_keratinocytes_Pathway_(apoptosis)	NCI 1.2	0.00280066	0.00411759
501	NCI_E_cadherin_signaling_in_keratinocytes_Pathway_(establishment_of_polarity_of_embryonic_epithelium)	NCI 1.2	0.00280066	0.00411759
502	NCI_E_cadherin_signaling_in_keratinocytes_Pathway_(keratinocyte_differentiation)	NCI 1.2	0.00280066	0.00411759
503	NCI_E_cadherin_signaling_in_the_nascent_adherens_junction_Main_Pathway	NCI 1.2	0.00883424	0.0114645
504	NCI_E_cadherin_signaling_in_the_nascent_adherens_junction_Pathway_(actin_cytoskeleton_organization)	NCI 1.2	0.000196814	0.000435815
505	NCI_E_cadherin_signaling_in_the_nascent_adherens_junction_Pathway_(adherens_junction_assembly)	NCI 1.2	0.00340197	0.0049093
506	NCI_E_cadherin_signaling_in_the_nascent_adherens_junction_Pathway_(regulation_of_actin_nucleation)	NCI 1.2	0.00231049	0.00353892
507	NCI_E_cadherin_signaling_in_the_nascent_adherens_junction_Pathway_(regulation_of_calcium_dependent_cell_cell_adhesion)	NCI 1.2	0.00340197	0.0049093
508	NCI_E_cadherin_signaling_in_the_nascent_adherens_junction_Pathway_(regulation_of_cell_cell_adhesion)	NCI 1.2	0.00583717	0.00791681
509	NCI_Effects_of_Botulinum_toxin_Main_Pathway	NCI 1.2
510	NCI_Endogenous_TLR_signaling_Main_Pathway	NCI 1.2	0.000289244	0.000581713
511	NCI_Endogenous_TLR_signaling_Pathway_(cell_migration)	NCI 1.2
512	NCI_Endogenous_TLR_signaling_Pathway_(cytokine_production_involved_in_inflammatory_response)	NCI 1.2
513	NCI_Endogenous_TLR_signaling_Pathway_(regulation_of_apoptosis)	NCI 1.2	0.000289244	0.000581713
514	NCI_Endogenous_TLR_signaling_Pathway_(regulation_of_cell_adhesion)	NCI 1.2	0.000289244	0.000581713
515	NCI_Endogenous_TLR_signaling_Pathway_(regulation_of_cell_matrix_adhesion)	NCI 1.2
516	NCI_Endogenous_TLR_signaling_Pathway_(regulation_of_cell_proliferation)	NCI 1.2	0.000289244	0.000581713
517	NCI_Endogenous_TLR_signaling_Pathway_(regulation_of_granulocyte_colony_stimulating_factor_production)	NCI 1.2
518	NCI_Endogenous_TLR_signaling_Pathway_(regulation_of_interleukin_10_production)	NCI 1.2
519	NCI_Endogenous_TLR_signaling_Pathway_(regulation_of_interleukin_1_beta_production)	NCI 1.2	0.000289244	0.000581713
520	NCI_Endogenous_TLR_signaling_Pathway_(regulation_of_interleukin_6_production)	NCI 1.2
521	NCI_Endogenous_TLR_signaling_Pathway_(regulation_of_tumor_necrosis_factor_production)	NCI 1.2
522	NCI_Endogenous_TLR_signaling_Pathway_(respiratory_burst_involved_in_inflammatory_response)	NCI 1.2
523	NCI_Endothelins_Main_Pathway	NCI 1.2	0.0505149	0.0576997
524	NCI_Endothelins_Pathway_(arachidonic_acid_secretion)	NCI 1.2
525	NCI_Endothelins_Pathway_(cAMP_biosynthetic_process)	NCI 1.2	0.00535219	0.00731106
526	NCI_Endothelins_Pathway_(positive_regulation_of_muscle_contraction)	NCI 1.2	0.00279125	0.00411759
527	NCI_Endothelins_Pathway_(regulation_of_vascular_smooth_muscle_contraction)	NCI 1.2
528	NCI_Ephrin_A_reverse_signaling_Main_Pathway	NCI 1.2	0.595108	0.612611
529	NCI_Ephrin_A_reverse_signaling_Pathway_(MAPKKK_cascade)	NCI 1.2	0.595108	0.612611
530	NCI_Ephrin_A_reverse_signaling_Pathway_(beta_integrin_mediated_adhesion)	NCI 1.2	0.595108	0.612611
531	NCI_Ephrin_A_reverse_signaling_Pathway_(neuron_projection_morphogenesis)	NCI 1.2	0.595108	0.612611
532	NCI_Ephrin_B_reverse_signaling_Main_Pathway	NCI 1.2	0.0101004	0.0129288
533	NCI_Ephrin_B_reverse_signaling_Pathway_(angiogenesis)	NCI 1.2	0.0101004	0.0129288
534	NCI_Ephrin_B_reverse_signaling_Pathway_(cell_adhesion)	NCI 1.2	0.0101004	0.0129288
535	NCI_Ephrin_B_reverse_signaling_Pathway_(endothelial_cell_migration)	NCI 1.2	0.0101004	0.0129288
536	NCI_Ephrin_B_reverse_signaling_Pathway_(endothelial_cell_proliferation)	NCI 1.2	0.0591345	0.0670554
537	NCI_ErbB1_downstream_signaling_Main_Pathway	NCI 1.2	0.00461629	0.00647053
538	NCI_ErbB1_downstream_signaling_Pathway_(cell_migration)	NCI 1.2
539	NCI_ErbB1_downstream_signaling_Pathway_(cell_proliferation)	NCI 1.2	0.00105974	0.00179559
540	NCI_ErbB1_downstream_signaling_Pathway_(cytoskeleton_organization)	NCI 1.2	0.00583717	0.00791681
541	NCI_ErbB1_downstream_signaling_Pathway_(lamellipodium_assembly)	NCI 1.2	0.000220137	0.000468016
542	NCI_ErbB1_downstream_signaling_Pathway_(ruffle_organization)	NCI 1.2	0.00749928	0.00991867
543	NCI_ErbB1_downstream_signaling_Pathway_(tight_junction_assembly)	NCI 1.2
544	NCI_ErbB2_ErbB3_signaling_events_Main_Pathway	NCI 1.2	0.00369042	0.00527685
545	NCI_ErbB2_ErbB3_signaling_events_Pathway_(activation_of_caspase_activity)	NCI 1.2
546	NCI_ErbB2_ErbB3_signaling_events_Pathway_(apoptosis)	NCI 1.2
547	NCI_ErbB2_ErbB3_signaling_events_Pathway_(cell_migration)	NCI 1.2	0.00369042	0.00527685
548	NCI_ErbB2_ErbB3_signaling_events_Pathway_(cell_proliferation)	NCI 1.2
549	NCI_ErbB2_ErbB3_signaling_events_Pathway_(heart_morphogenesis)	NCI 1.2
550	NCI_ErbB2_ErbB3_signaling_events_Pathway_(mammary_gland_morphogenesis)	NCI 1.2
551	NCI_ErbB2_ErbB3_signaling_events_Pathway_(myelination)	NCI 1.2
552	NCI_ErbB2_ErbB3_signaling_events_Pathway_(nervous_system_development)	NCI 1.2
553	NCI_ErbB4_signaling_events_Main_Pathway	NCI 1.2	0.590029	0.608987
554	NCI_ErbB4_signaling_events_Pathway_(apoptosis)	NCI 1.2
555	NCI_ErbB4_signaling_events_Pathway_(axon_guidance)	NCI 1.2
556	NCI_ErbB4_signaling_events_Pathway_(cell_proliferation)	NCI 1.2
557	NCI_ErbB4_signaling_events_Pathway_(chemotaxis)	NCI 1.2
558	NCI_ErbB4_signaling_events_Pathway_(dendrite_morphogenesis)	NCI 1.2
559	NCI_ErbB4_signaling_events_Pathway_(epithelial_cell_differentiation)	NCI 1.2	0.974908	0.976991
560	NCI_ErbB4_signaling_events_Pathway_(glial_cell_differentiation)	NCI 1.2
561	NCI_ErbB4_signaling_events_Pathway_(heart_development)	NCI 1.2
562	NCI_ErbB4_signaling_events_Pathway_(neural_crest_cell_migration)	NCI 1.2
563	NCI_ErbB_receptor_signaling_network_Main_Pathway	NCI 1.2
564	NCI_FAS_CD95_signaling_Main_Pathway	NCI 1.2	0.00115244	0.00192209
565	NCI_FAS_CD95_signaling_Pathway_(cell_cycle)	NCI 1.2	0.00198151	0.00307724
566	NCI_FAS_CD95_signaling_Pathway_(cell_migration)	NCI 1.2	0.0116365	0.0146909
567	NCI_FAS_CD95_signaling_Pathway_(necroptosis)	NCI 1.2	0.00185133	0.00289039
568	NCI_FAS_CD95_signaling_Pathway_(neuron_projection_development)	NCI 1.2	0.00247872	0.00376952
569	NCI_FAS_CD95_signaling_Pathway_(release_of_cytochrome_c_from_mitochondria)	NCI 1.2	0.00247872	0.00376952
570	NCI_FGF_signaling_Main_Pathway	NCI 1.2
571	NCI_FGF_signaling_Pathway_(MAPKKK_cascade)	NCI 1.2
572	NCI_FGF_signaling_Pathway_(cell_migration)	NCI 1.2
573	NCI_FGF_signaling_Pathway_(negative_regulation_of_apoptosis)	NCI 1.2
574	NCI_FOXA1_transcription_factor_network_Main_Pathway	NCI 1.2
575	NCI_FOXA2_and_FOXA3_transcription_factor_networks_Main_Pathway	NCI 1.2
576	NCI_FOXM1_transcription_factor_network_Main_Pathway	NCI 1.2	0.00215147	0.00332577
577	NCI_Fanconi_anemia_Main_Pathway	NCI 1.2	5.26537e-05	0.000138423
578	NCI_Fanconi_anemia_Pathway_(DNA_repair)	NCI 1.2	0.000728226	0.00129072
579	NCI_Fanconi_anemia_Pathway_(G1_S_transition_checkpoint)	NCI 1.2	0.000728226	0.00129072
580	NCI_Fanconi_anemia_Pathway_(Sister_Chromatid_Exchange_Process)	NCI 1.2	1.8963e-05	5.17074e-05
581	NCI_Fanconi_anemia_Pathway_(regulation_of_double_strand_break_repair_via_homologous_recombination)	NCI 1.2	6.96226e-05	0.000180403
582	NCI_Fc_epsilon_receptor_I_signaling_in_mast_cells_Main_Pathway	NCI 1.2	0.357016	0.374923
583	NCI_Fc_epsilon_receptor_I_signaling_in_mast_cells_Pathway_(regulation_of_mast_cell_degranulation)	NCI 1.2
584	NCI_FoxO_family_signaling_Main_Pathway	NCI 1.2	0.0728696	0.0816822
585	NCI_GMCSF_mediated_signaling_events_Main_Pathway	NCI 1.2	0.974908	0.976991
586	NCI_Glucocorticoid_receptor_regulatory_network_Main_Pathway	NCI 1.2	0.00412355	0.00581463
587	NCI_Glucocorticoid_receptor_regulatory_network_Pathway_(MAPKKK_cascade)	NCI 1.2	0.00111515	0.00186921
588	NCI_Glucocorticoid_receptor_regulatory_network_Pathway_(apoptosis)	NCI 1.2	0.00111515	0.00186921
589	NCI_Glucocorticoid_receptor_regulatory_network_Pathway_(histone_acetylation)	NCI 1.2	0.00111515	0.00186921
590	NCI_Glypican_1_network_Main_Pathway	NCI 1.2	0.00693123	0.00926139
591	NCI_Glypican_1_network_Pathway_(BMP_signaling_pathway)	NCI 1.2	0.00693123	0.00926139
592	NCI_Glypican_1_network_Pathway_(cell_growth)	NCI 1.2	0.00693123	0.00926139
593	NCI_Glypican_1_network_Pathway_(fibroblast_growth_factor_receptor_signaling_pathway)	NCI 1.2	0.00693123	0.00926139
594	NCI_Glypican_2_network_Main_Pathway	NCI 1.2	0.00156386	0.00251181
595	NCI_Glypican_3_network_Main_Pathway	NCI 1.2
596	NCI_Glypican_3_network_Pathway_(apoptosis)	NCI 1.2
597	NCI_Glypican_3_network_Pathway_(embryonic_digit_morphogenesis)	NCI 1.2
598	NCI_Glypican_3_network_Pathway_(kidney_development)	NCI 1.2
599	NCI_Glypican_3_network_Pathway_(skeletal_system_development)	NCI 1.2
600	NCI_HIF_1_alpha_transcription_factor_network_Main_Pathway	NCI 1.2
601	NCI_HIF_2_alpha_transcription_factor_network_Main_Pathway	NCI 1.2
602	NCI_HIF_2_alpha_transcription_factor_network_Pathway_(neuron_apoptosis)	NCI 1.2
603	NCI_HIV_1_Nef_Negative_effector_of_Fas_and_TNF_alpha_Main_Pathway	NCI 1.2	0.000847343	0.0014686
604	NCI_HIV_1_Nef_Negative_effector_of_Fas_and_TNF_alpha_Pathway_(Pathway_degradation_of_CASP3_CASP7_CASP6)	NCI 1.2	0.000847343	0.0014686
605	NCI_HIV_1_Nef_Negative_effector_of_Fas_and_TNF_alpha_Pathway_(protein_ubiquitination)	NCI 1.2	0.00185133	0.00289039
606	NCI_Hedgehog_signaling_events_mediated_by_Gli_proteins_Main_Pathway	NCI 1.2	0.0796013	0.0888035
607	NCI_Hedgehog_signaling_events_mediated_by_Gli_proteins_Pathway_(embryonic_limb_morphogenesis)	NCI 1.2	0.44952	0.469961
608	NCI_Hedgehog_signaling_events_mediated_by_Gli_proteins_Pathway_(forebrain_development)	NCI 1.2	0.44952	0.469961
609	NCI_Hypoxic_and_oxygen_homeostasis_regulation_of_HIF_1_alpha_Main_Pathway	NCI 1.2	0.251213	0.266679
610	NCI_IFN_gamma_Main_Pathway	NCI 1.2	0.728534	0.744406
611	NCI_IFN_gamma_Pathway_(Antibacterial_Response)	NCI 1.2	0.728534	0.744406
612	NCI_IFN_gamma_Pathway_(Antiviral_Response)	NCI 1.2	0.728534	0.744406
613	NCI_IFN_gamma_Pathway_(Immunoregulation)	NCI 1.2	0.728534	0.744406
614	NCI_IFN_gamma_Pathway_(antigen_processing_and_presentation_of_peptide_antigen_via_MHC_class_I)	NCI 1.2	0.728534	0.744406
615	NCI_IFN_gamma_Pathway_(antigen_processing_and_presentation_of_peptide_antigen_via_MHC_class_II)	NCI 1.2	0.728534	0.744406
616	NCI_IFN_gamma_Pathway_(apoptosis)	NCI 1.2	0.728534	0.744406
617	NCI_IFN_gamma_Pathway_(negative_regulation_of_cell_growth)	NCI 1.2	0.728534	0.744406
618	NCI_IGF1_Main_Pathway	NCI 1.2	0.000981623	0.00167761
619	NCI_IGF1_Pathway_(positive_regulation_of_MAPKKK_cascade)	NCI 1.2	0.190971	0.204115
620	NCI_IL12_mediated_signaling_events_Main_Pathway	NCI 1.2	0.00495882	0.00692169
621	NCI_IL12_signaling_mediated_by_STAT4_Main_Pathway	NCI 1.2
622	NCI_IL12_signaling_mediated_by_STAT4_Pathway_(T_helper_1_cell_differentiation)	NCI 1.2
623	NCI_IL12_signaling_mediated_by_STAT4_Pathway_(T_helper_2_cell_differentiation)	NCI 1.2
624	NCI_IL12_signaling_mediated_by_STAT4_Pathway_(natural_killer_cell_mediated_cytotoxicity)	NCI 1.2
625	NCI_IL1_mediated_signaling_events_Main_Pathway	NCI 1.2	0.000596627	0.00108475
626	NCI_IL23_mediated_signaling_events_Main_Pathway	NCI 1.2	0.0465298	0.0533296
627	NCI_IL23_mediated_signaling_events_Pathway_(T_cell_proliferation)	NCI 1.2
628	NCI_IL23_mediated_signaling_events_Pathway_(keratinocyte_proliferation)	NCI 1.2
629	NCI_IL23_mediated_signaling_events_Pathway_(positive_regulation_of_T_cell_mediated_cytotoxicity)	NCI 1.2
630	NCI_IL23_mediated_signaling_events_Pathway_(positive_regulation_of_chronic_inflammatory_response)	NCI 1.2
631	NCI_IL23_mediated_signaling_events_Pathway_(positive_regulation_of_dendritic_cell_antigen_processing_and_presentation)	NCI 1.2
632	NCI_IL23_mediated_signaling_events_Pathway_(positive_regulation_of_humoral_immune_response)	NCI 1.2
633	NCI_IL27_mediated_signaling_events_Main_Pathway	NCI 1.2	0.255762	0.271263
634	NCI_IL27_mediated_signaling_events_Pathway_(MAPKKK_cascade)	NCI 1.2
635	NCI_IL27_mediated_signaling_events_Pathway_(T_cell_proliferation)	NCI 1.2
636	NCI_IL27_mediated_signaling_events_Pathway_(T_cell_proliferation_during_immune_response)	NCI 1.2
637	NCI_IL27_mediated_signaling_events_Pathway_(T_helper_2_cell_differentiation)	NCI 1.2
638	NCI_IL27_mediated_signaling_events_Pathway_(cytokine_production_during_immune_response)	NCI 1.2
639	NCI_IL27_mediated_signaling_events_Pathway_(mast_cell_activation)	NCI 1.2
640	NCI_IL27_mediated_signaling_events_Pathway_(positive_regulation_of_T_cell_mediated_cytotoxicity)	NCI 1.2
641	NCI_IL27_mediated_signaling_events_Pathway_(positive_regulation_of_mast_cell_cytokine_production)	NCI 1.2
642	NCI_IL2_mediated_signaling_events_Main_Pathway	NCI 1.2	0.00994095	0.0127525
643	NCI_IL2_mediated_signaling_events_Pathway_(G1_S_transition_of_mitotic_cell_cycle)	NCI 1.2
644	NCI_IL2_mediated_signaling_events_Pathway_(T_cell_proliferation)	NCI 1.2	0.017247	0.0209447
645	NCI_IL2_mediated_signaling_events_Pathway_(natural_killer_cell_mediated_cytotoxicity)	NCI 1.2	0.190971	0.204115
646	NCI_IL2_mediated_signaling_events_Pathway_(positive_regulation_of_cell_cell_adhesion)	NCI 1.2	0.017247	0.0209447
647	NCI_IL2_signaling_events_mediated_by_PI3K_Main_Pathway	NCI 1.2	0.00940978	0.0121042
648	NCI_IL2_signaling_events_mediated_by_PI3K_Pathway_(T_cell_proliferation)	NCI 1.2	0.190971	0.204115
649	NCI_IL2_signaling_events_mediated_by_PI3K_Pathway_(actin_cytoskeleton_organization)	NCI 1.2	0.190971	0.204115
650	NCI_IL2_signaling_events_mediated_by_PI3K_Pathway_(cell_proliferation)	NCI 1.2	0.190971	0.204115
651	NCI_IL2_signaling_events_mediated_by_PI3K_Pathway_(cell_survival)	NCI 1.2	0.00940978	0.0121042
652	NCI_IL2_signaling_events_mediated_by_STAT5_Main_Pathway	NCI 1.2	0.974908	0.976991
653	NCI_IL2_signaling_events_mediated_by_STAT5_Pathway_(CD4_positive_CD25_positive_alpha_beta_regulatory_T_cell_lineage_commitment)	NCI 1.2	0.974908	0.976991
654	NCI_IL2_signaling_events_mediated_by_STAT5_Pathway_(activation_induced_cell_death_of_T_cells)	NCI 1.2	0.974908	0.976991
655	NCI_IL3_mediated_signaling_events_Main_Pathway	NCI 1.2	0.0293227	0.0345016
656	NCI_IL4_mediated_signaling_events_Main_Pathway	NCI 1.2	0.0782368	0.087406
657	NCI_IL4_mediated_signaling_events_Pathway_(T_cell_proliferation)	NCI 1.2
658	NCI_IL4_mediated_signaling_events_Pathway_(T_helper_1_cell_differentiation)	NCI 1.2
659	NCI_IL4_mediated_signaling_events_Pathway_(T_helper_2_cell_differentiation)	NCI 1.2
660	NCI_IL5_mediated_signaling_events_Main_Pathway	NCI 1.2	0.974908	0.976991
661	NCI_IL5_mediated_signaling_events_Pathway_(proteasomal_ubiquitin_dependent_protein_catabolic_process)	NCI 1.2
662	NCI_IL5_mediated_signaling_events_Pathway_(regulation_of_isotype_switching_to_IgG_isotypes)	NCI 1.2	0.974908	0.976991
663	NCI_IL6_mediated_signaling_events_Main_Pathway	NCI 1.2	0.0108854	0.0138504
664	NCI_IL6_mediated_signaling_events_Pathway_(MAPKKK_cascade)	NCI 1.2
665	NCI_IL6_mediated_signaling_events_Pathway_(cell_cycle_arrest)	NCI 1.2
666	NCI_IL6_mediated_signaling_events_Pathway_(cell_survival)	NCI 1.2
667	NCI_IL6_mediated_signaling_events_Pathway_(macrophage_differentiation)	NCI 1.2
668	NCI_IL8_and_CXCR1_mediated_signaling_events_Main_Pathway	NCI 1.2	0.192597	0.205759
669	NCI_IL8_and_CXCR1_mediated_signaling_events_Pathway_(basophil_degranulation)	NCI 1.2
670	NCI_IL8_and_CXCR1_mediated_signaling_events_Pathway_(cAMP_biosynthetic_process)	NCI 1.2	0.0415124	0.048025
671	NCI_IL8_and_CXCR1_mediated_signaling_events_Pathway_(chemotaxis)	NCI 1.2
672	NCI_IL8_and_CXCR2_mediated_signaling_events_Main_Pathway	NCI 1.2	0.111451	0.122931
673	NCI_IL8_and_CXCR2_mediated_signaling_events_Pathway_(Pathway_degradation_of_CXCL8)	NCI 1.2	0.930675	0.937471
674	NCI_IL8_and_CXCR2_mediated_signaling_events_Pathway_(cAMP_biosynthetic_process)	NCI 1.2	0.930675	0.937471
675	NCI_IL8_and_CXCR2_mediated_signaling_events_Pathway_(regulation_of_cell_migration)	NCI 1.2
676	NCI_Insulin_Pathway_Main_Pathway	NCI 1.2	0.711682	0.729731
677	NCI_Insulin_Pathway_Pathway_(negative_regulation_of_MAPKKK_cascade)	NCI 1.2	0.190971	0.204115
678	NCI_Insulin_mediated_glucose_transport_Main_Pathway	NCI 1.2	0.000386408	0.000744557
679	NCI_Integrin_linked_kinase_signaling_Main_Pathway	NCI 1.2	0.0381481	0.0444177
680	NCI_Integrin_linked_kinase_signaling_Pathway_(DNA_biosynthetic_process)	NCI 1.2	0.0207126	0.0248572
681	NCI_Integrin_linked_kinase_signaling_Pathway_(anoikis)	NCI 1.2	0.069387	0.078077
682	NCI_Integrin_linked_kinase_signaling_Pathway_(apoptosis)	NCI 1.2	0.069387	0.078077
683	NCI_Integrin_linked_kinase_signaling_Pathway_(centrosome_localization)	NCI 1.2	0.00161435	0.0025823
684	NCI_Integrin_linked_kinase_signaling_Pathway_(microtubule_cytoskeleton_organization)	NCI 1.2
685	NCI_Integrin_linked_kinase_signaling_Pathway_(substrate_adhesion_dependent_cell_spreading)	NCI 1.2	0.0903687	0.100386
686	NCI_Integrins_in_angiogenesis_Main_Pathway	NCI 1.2	0.0494718	0.0565358
687	NCI_Integrins_in_angiogenesis_Pathway_(angiogenesis)	NCI 1.2	0.000329217	0.000644957
688	NCI_Internalization_of_ErbB1_Main_Pathway	NCI 1.2	0.00307036	0.00447205
689	NCI_JNK_signaling_in_the_CD4_TCR_Main_Pathway	NCI 1.2
690	NCI_LKB1_signaling_events_Main_Pathway	NCI 1.2	0.000426166	0.000805935
691	NCI_LKB1_signaling_events_Pathway_(ATP_biosynthetic_process)	NCI 1.2
692	NCI_LKB1_signaling_events_Pathway_(ATP_metabolic_process)	NCI 1.2
693	NCI_LKB1_signaling_events_Pathway_(Pathway_degradation_of_CDC37)	NCI 1.2
694	NCI_LKB1_signaling_events_Pathway_(Pathway_positive_regulation_of_CREB_transcription_factor_activity_via_CRTC2)	NCI 1.2	0.000163047	0.000374848
695	NCI_LKB1_signaling_events_Pathway_(Wnt_receptor_signaling_pathway)	NCI 1.2
696	NCI_LKB1_signaling_events_Pathway_(anoikis)	NCI 1.2	0.00221923	0.00340359
697	NCI_LKB1_signaling_events_Pathway_(chromatin_remodeling)	NCI 1.2
698	NCI_LKB1_signaling_events_Pathway_(establishment_of_cell_polarity)	NCI 1.2	0.0134245	0.0167169
699	NCI_LKB1_signaling_events_Pathway_(tubulin_complex_assembly)	NCI 1.2
700	NCI_LPA4_mediated_signaling_events_Main_Pathway	NCI 1.2
701	NCI_LPA4_mediated_signaling_events_Pathway_(cAMP_biosynthetic_process)	NCI 1.2
702	NCI_LPA_receptor_mediated_events_Main_Pathway	NCI 1.2	0.00478028	0.00668043
703	NCI_LPA_receptor_mediated_events_Pathway_(MAPKKK_cascade)	NCI 1.2	0.00535219	0.00731106
704	NCI_LPA_receptor_mediated_events_Pathway_(arachidonic_acid_secretion)	NCI 1.2	0.00535219	0.00731106
705	NCI_LPA_receptor_mediated_events_Pathway_(cAMP_biosynthetic_process)	NCI 1.2	0.00535219	0.00731106
706	NCI_LPA_receptor_mediated_events_Pathway_(contractile_ring_contraction_involved_in_cytokinesis)	NCI 1.2
707	NCI_LPA_receptor_mediated_events_Pathway_(positive_regulation_of_dendritic_cell_cytokine_production)	NCI 1.2
708	NCI_LPA_receptor_mediated_events_Pathway_(positive_regulation_of_microtubule_depolymerization)	NCI 1.2
709	NCI_LPA_receptor_mediated_events_Pathway_(positive_regulation_of_mitosis)	NCI 1.2	0.00535219	0.00731106
710	NCI_LPA_receptor_mediated_events_Pathway_(stress_fiber_assembly)	NCI 1.2
711	NCI_Lissencephaly_gene_LIS1_in_neuronal_migration_and_development_Main_Pathway	NCI 1.2	0.00253812	0.00382529
712	NCI_Lissencephaly_gene_LIS1_in_neuronal_migration_and_development_Pathway_(anaphase)	NCI 1.2
713	NCI_Lissencephaly_gene_LIS1_in_neuronal_migration_and_development_Pathway_(microtubule_based_movement)	NCI 1.2
714	NCI_N_cadherin_signaling_events_Main_Pathway	NCI 1.2	0.301849	0.318558
715	NCI_N_cadherin_signaling_events_Pathway_(actin_filament_polymerization)	NCI 1.2	0.0134306	0.0167169
716	NCI_N_cadherin_signaling_events_Pathway_(adherens_junction_organization)	NCI 1.2	0.00141499	0.00229313
717	NCI_N_cadherin_signaling_events_Pathway_(apoptosis)	NCI 1.2	0.0134306	0.0167169
718	NCI_N_cadherin_signaling_events_Pathway_(axon_guidance)	NCI 1.2	0.0134306	0.0167169
719	NCI_N_cadherin_signaling_events_Pathway_(axonogenesis)	NCI 1.2
720	NCI_N_cadherin_signaling_events_Pathway_(cardiac_muscle_tissue_morphogenesis)	NCI 1.2	0.0134306	0.0167169
721	NCI_N_cadherin_signaling_events_Pathway_(cortical_microtubule_organization)	NCI 1.2	0.0134306	0.0167169
722	NCI_N_cadherin_signaling_events_Pathway_(endothelial_cell_proliferation)	NCI 1.2	0.0134306	0.0167169
723	NCI_N_cadherin_signaling_events_Pathway_(gap_junction_assembly)	NCI 1.2	0.0094474	0.0121459
724	NCI_N_cadherin_signaling_events_Pathway_(lamellipodium_assembly)	NCI 1.2	0.0134306	0.0167169
725	NCI_N_cadherin_signaling_events_Pathway_(long_term_synaptic_potentiation)	NCI 1.2	0.0134306	0.0167169
726	NCI_N_cadherin_signaling_events_Pathway_(myoblast_differentiation)	NCI 1.2	0.0192528	0.0232123
727	NCI_N_cadherin_signaling_events_Pathway_(osteoblast_differentiation)	NCI 1.2	0.103658	0.114605
728	NCI_N_cadherin_signaling_events_Pathway_(protein_transport_into_membrane_raft)	NCI 1.2	0.0134306	0.0167169
729	NCI_N_cadherin_signaling_events_Pathway_(regulation_of_cell_cell_adhesion)	NCI 1.2	0.0134306	0.0167169
730	NCI_N_cadherin_signaling_events_Pathway_(regulation_of_short_term_neuronal_synaptic_plasticity)	NCI 1.2	0.0134306	0.0167169
731	NCI_N_cadherin_signaling_events_Pathway_(regulation_of_synapse_organization)	NCI 1.2	0.0134306	0.0167169
732	NCI_N_cadherin_signaling_events_Pathway_(regulation_of_synaptic_plasticity)	NCI 1.2	0.0134306	0.0167169
733	NCI_N_cadherin_signaling_events_Pathway_(synaptic_vesicle_fusion_to_presynaptic_membrane)	NCI 1.2	0.0134306	0.0167169
734	NCI_Nectin_adhesion_Main_Pathway	NCI 1.2	0.00306286	0.00446667
735	NCI_Nectin_adhesion_Pathway_(positive_regulation_of_JNK_cascade)	NCI 1.2	0.00583717	0.00791681
736	NCI_Nectin_adhesion_Pathway_(positive_regulation_of_lamellipodium_assembly)	NCI 1.2	0.00369042	0.00527685
737	NCI_Nephrin_Neph1_signaling_in_the_kidney_podocyte_Main_Pathway	NCI 1.2	0.0059043	0.00799861
738	NCI_Nephrin_Neph1_signaling_in_the_kidney_podocyte_Pathway_(apoptosis)	NCI 1.2
739	NCI_Nephrin_Neph1_signaling_in_the_kidney_podocyte_Pathway_(lamellipodium_assembly)	NCI 1.2	0.0016174	0.00258542
740	NCI_Netrin_mediated_signaling_events_Main_Pathway	NCI 1.2	0.810387	0.823735
741	NCI_Netrin_mediated_signaling_events_Pathway_(apoptosis)	NCI 1.2	0.870308	0.880155
742	NCI_Netrin_mediated_signaling_events_Pathway_(axon_guidance)	NCI 1.2	0.870308	0.880155
743	NCI_Netrin_mediated_signaling_events_Pathway_(negative_chemotaxis)	NCI 1.2	0.293566	0.310096
744	NCI_Neurotrophic_factor_mediated_Trk_receptor_signaling_Main_Pathway	NCI 1.2	0.00196668	0.00305826
745	NCI_Neurotrophic_factor_mediated_Trk_receptor_signaling_Pathway_(MAPKKK_cascade)	NCI 1.2	0.027019	0.0318871
746	NCI_Neurotrophic_factor_mediated_Trk_receptor_signaling_Pathway_(Schwann_cell_development)	NCI 1.2	0.00262494	0.00390329
747	NCI_Neurotrophic_factor_mediated_Trk_receptor_signaling_Pathway_(axon_guidance)	NCI 1.2	0.0118778	0.0149508
748	NCI_Neurotrophic_factor_mediated_Trk_receptor_signaling_Pathway_(neuron_projection_morphogenesis)	NCI 1.2	0.000556765	0.00102849
749	NCI_Noncanonical_Wnt_signaling_Main_Pathway	NCI 1.2
750	NCI_Nongenotropic_Androgen_signaling_Main_Pathway	NCI 1.2	0.00331819	0.0048121
751	NCI_Nongenotropic_Androgen_signaling_Pathway_(actin_cytoskeleton_reorganization)	NCI 1.2	0.00369042	0.00527685
752	NCI_Nongenotropic_Androgen_signaling_Pathway_(apoptosis)	NCI 1.2	0.00551992	0.00752133
753	NCI_Nongenotropic_Androgen_signaling_Pathway_(cAMP_biosynthetic_process)	NCI 1.2	0.00535219	0.00731106
754	NCI_Nongenotropic_Androgen_signaling_Pathway_(cell_proliferation)	NCI 1.2	0.00535219	0.00731106
755	NCI_Notch_mediated_HES_HEY_network_Main_Pathway	NCI 1.2	0.0229888	0.0274205
756	NCI_Notch_mediated_HES_HEY_network_Pathway_(Pathway_degradation_of_HEY1)	NCI 1.2	0.478879	0.498213
757	NCI_Notch_signaling_Main_Pathway	NCI 1.2	0.000872635	0.00150909
758	NCI_Notch_signaling_Pathway_(Bergmann_glial_cell_differentiation)	NCI 1.2	0.000291862	0.0005847
759	NCI_Notch_signaling_Pathway_(oligodendrocyte_development)	NCI 1.2	0.000291862	0.0005847
760	NCI_Notch_signaling_Pathway_(skeletal_muscle_tissue_development)	NCI 1.2
761	NCI_Osteopontin_mediated_events_Main_Pathway	NCI 1.2	0.0011007	0.00185585
762	NCI_Osteopontin_mediated_events_Pathway_(bone_resorption)	NCI 1.2	0.0011007	0.00185585
763	NCI_Osteopontin_mediated_events_Pathway_(ruffle_organization)	NCI 1.2	0.00369042	0.00527685
764	NCI_PAR1_mediated_thrombin_signaling_events_Main_Pathway	NCI 1.2	0.0165969	0.020239
765	NCI_PAR1_mediated_thrombin_signaling_events_Pathway_(MAPKKK_cascade)	NCI 1.2	0.0415124	0.048025
766	NCI_PAR1_mediated_thrombin_signaling_events_Pathway_(Regulation_of_Cell_Shape)	NCI 1.2	0.00141499	0.00229313
767	NCI_PAR1_mediated_thrombin_signaling_events_Pathway_(cAMP_biosynthetic_process)	NCI 1.2	0.949471	0.955173
768	NCI_PAR1_mediated_thrombin_signaling_events_Pathway_(chemotaxis)	NCI 1.2	0.00141499	0.00229313
769	NCI_PAR1_mediated_thrombin_signaling_events_Pathway_(focal_adhesion_assembly)	NCI 1.2
770	NCI_PAR1_mediated_thrombin_signaling_events_Pathway_(platelet_aggregation)	NCI 1.2	0.00143496	0.00232068
771	NCI_PAR1_mediated_thrombin_signaling_events_Pathway_(positive_regulation_of_stress_fiber_assembly)	NCI 1.2
772	NCI_PAR1_mediated_thrombin_signaling_events_Pathway_(regulation_of_vascular_permeability)	NCI 1.2
773	NCI_PAR4_mediated_thrombin_signaling_events_Main_Pathway	NCI 1.2	0.00143496	0.00232068
774	NCI_PAR4_mediated_thrombin_signaling_events_Pathway_(Regulation_of_Cell_Shape)	NCI 1.2	0.00141499	0.00229313
775	NCI_PAR4_mediated_thrombin_signaling_events_Pathway_(platelet_aggregation)	NCI 1.2	0.00141499	0.00229313
776	NCI_PDGFR_alpha_signaling_Main_Pathway	NCI 1.2	0.803681	0.817273
777	NCI_PDGFR_alpha_signaling_Pathway_(JAK_STAT_cascade)	NCI 1.2	0.493626	0.512645
778	NCI_PDGFR_alpha_signaling_Pathway_(Ras_protein_signal_transduction)	NCI 1.2	0.897716	0.905828
779	NCI_PDGFR_alpha_signaling_Pathway_(positive_regulation_of_JUN_kinase_activity)	NCI 1.2	0.897716	0.905828
780	NCI_PDGFR_beta_signaling_Main_Pathway	NCI 1.2	0.0180926	0.0219148
781	NCI_PDGFR_beta_signaling_Pathway_(actin_cytoskeleton_organization)	NCI 1.2
782	NCI_PDGFR_beta_signaling_Pathway_(cell_migration)	NCI 1.2	0.0165596	0.0202041
783	NCI_PDGFR_beta_signaling_Pathway_(chemotaxis)	NCI 1.2	0.0165596	0.0202041
784	NCI_PDGFR_beta_signaling_Pathway_(focal_adhesion_assembly)	NCI 1.2
785	NCI_PDGFR_beta_signaling_Pathway_(receptor_recycling)	NCI 1.2	0.000341159	0.000666682
786	NCI_PDGFR_beta_signaling_Pathway_(ruffle_organization)	NCI 1.2	0.00749928	0.00991867
787	NCI_PDGF_receptor_signaling_network_Main_Pathway	NCI 1.2	0.493626	0.512645
788	NCI_PDGF_receptor_signaling_network_Pathway_(platelet_derived_growth_factor_receptor_signaling_pathway)	NCI 1.2	0.493626	0.512645
789	NCI_PLK1_signaling_events_Main_Pathway	NCI 1.2	0.000128598	0.000312177
790	NCI_PLK1_signaling_events_Pathway_(G2_M_transition_of_mitotic_cell_cycle)	NCI 1.2	0.000234844	0.000491266
791	NCI_PLK1_signaling_events_Pathway_(Golgi_organization)	NCI 1.2	0.000182014	0.000406886
792	NCI_PLK1_signaling_events_Pathway_(chromosome_segregation)	NCI 1.2	0.000238485	0.000497108
793	NCI_PLK1_signaling_events_Pathway_(cytokinesis)	NCI 1.2	0.000202425	0.000442804
794	NCI_PLK1_signaling_events_Pathway_(metaphase_plate_congression)	NCI 1.2	0.000202425	0.000442804
795	NCI_PLK1_signaling_events_Pathway_(microtubule_cytoskeleton_organization)	NCI 1.2	0.000202425	0.000442804
796	NCI_PLK1_signaling_events_Pathway_(positive_regulation_of_microtubule_depolymerization)	NCI 1.2	0.000202425	0.000442804
797	NCI_PLK1_signaling_events_Pathway_(proteasomal_ubiquitin_dependent_protein_catabolic_process)	NCI 1.2	0.000202425	0.000442804
798	NCI_PLK1_signaling_events_Pathway_(regulation_of_attachment_of_spindle_microtubules_to_kinetochore)	NCI 1.2	0.000182014	0.000406886
799	NCI_PLK1_signaling_events_Pathway_(regulation_of_centriole_centriole_cohesion)	NCI 1.2	0.000202425	0.000442804
800	NCI_PLK1_signaling_events_Pathway_(regulation_of_mitotic_centrosome_separation)	NCI 1.2	0.000182014	0.000406886
801	NCI_PLK1_signaling_events_Pathway_(spindle_assembly)	NCI 1.2	0.000182014	0.000406886
802	NCI_PLK1_signaling_events_Pathway_(spindle_elongation)	NCI 1.2	0.000182014	0.000406886
803	NCI_PLK1_signaling_events_Pathway_(spindle_stabilization)	NCI 1.2	0.000202425	0.000442804
804	NCI_PLK2_and_PLK4_events_Main_Pathway	NCI 1.2
805	NCI_PLK2_and_PLK4_events_Pathway_(regulation_of_centriole_replication)	NCI 1.2
806	NCI_PLK3_signaling_events_Main_Pathway	NCI 1.2	0.000213393	0.000463759
807	NCI_Plasma_membrane_estrogen_receptor_signaling_Main_Pathway	NCI 1.2	0.00913739	0.0117991
808	NCI_Plasma_membrane_estrogen_receptor_signaling_Pathway_(JNK_cascade)	NCI 1.2
809	NCI_Plasma_membrane_estrogen_receptor_signaling_Pathway_(MAPKKK_cascade)	NCI 1.2
810	NCI_Plasma_membrane_estrogen_receptor_signaling_Pathway_(apoptosis)	NCI 1.2
811	NCI_Plasma_membrane_estrogen_receptor_signaling_Pathway_(cAMP_biosynthetic_process)	NCI 1.2
812	NCI_Plasma_membrane_estrogen_receptor_signaling_Pathway_(cell_adhesion)	NCI 1.2	0.00535219	0.00731106
813	NCI_Plasma_membrane_estrogen_receptor_signaling_Pathway_(pseudopodium_formation)	NCI 1.2	0.362619	0.380126
814	NCI_Plasma_membrane_estrogen_receptor_signaling_Pathway_(regulation_of_stress_fiber_assembly)	NCI 1.2	0.362619	0.380126
815	NCI_Plasma_membrane_estrogen_receptor_signaling_Pathway_(ruffle_organization)	NCI 1.2	0.362619	0.380126
816	NCI_Plasma_membrane_estrogen_receptor_signaling_Pathway_(vasodilation)	NCI 1.2	0.00535219	0.00731106
817	NCI_Plexin_D1_Signaling_Main_Pathway	NCI 1.2	0.0719993	0.0807839
818	NCI_Plexin_D1_Signaling_Pathway_(cell_adhesion_mediated_by_integrin)	NCI 1.2	0.0719993	0.0807839
819	NCI_Plexin_D1_Signaling_Pathway_(endothelial_cell_migration)	NCI 1.2	0.0025839	0.00384715
820	NCI_Plexin_D1_Signaling_Pathway_(focal_adhesion_assembly)	NCI 1.2
821	NCI_Plexin_D1_Signaling_Pathway_(receptor_recycling)	NCI 1.2
822	NCI_Plexin_D1_Signaling_Pathway_(regulation_of_synapse_organization)	NCI 1.2
823	NCI_Posttranslational_regulation_of_adherens_junction_stability_and_dissassembly_Main_Pathway	NCI 1.2	0.000319848	0.000628704
824	NCI_Posttranslational_regulation_of_adherens_junction_stability_and_dissassembly_Pathway_(axonogenesis)	NCI 1.2	0.0107017	0.0136611
825	NCI_Presenilin_action_in_Notch_and_Wnt_signaling_Main_Pathway	NCI 1.2	0.849485	0.86161
826	NCI_Presenilin_action_in_Notch_and_Wnt_signaling_Pathway_(Pathway_degradation_of_CTNNB1)	NCI 1.2	0.528016	0.547149
827	NCI_Presenilin_action_in_Notch_and_Wnt_signaling_Pathway_(apoptosis)	NCI 1.2	0.00900721	0.0116438
828	NCI_Proteoglycan_syndecan_mediated_signaling_events_Main_Pathway	NCI 1.2	0.00743135	0.00989019
829	NCI_RAC1_signaling_Main_Pathway	NCI 1.2	0.00119441	0.00198504
830	NCI_RAC1_signaling_Pathway_(Pathway_positive_regulation_of_NF_kappaB_transcription_factor_activity_via_RAC1)	NCI 1.2
831	NCI_RAC1_signaling_Pathway_(actin_filament_depolymerization)	NCI 1.2	0.0108839	0.0138504
832	NCI_RAC1_signaling_Pathway_(actin_filament_polymerization)	NCI 1.2
833	NCI_RAC1_signaling_Pathway_(lamellipodium_assembly)	NCI 1.2	0.0102851	0.013158
834	NCI_RAC1_signaling_Pathway_(neuron_projection_development)	NCI 1.2	0.000610404	0.00110362
835	NCI_RAC1_signaling_Pathway_(positive_regulation_of_Wnt_receptor_signaling_pathway)	NCI 1.2	0.0149181	0.0183541
836	NCI_RAC1_signaling_Pathway_(regulation_of_cell_cycle)	NCI 1.2	0.00747195	0.00989368
837	NCI_RXR_and_RAR_heterodimerization_with_other_nuclear_receptor_Main_Pathway	NCI 1.2	0.0331122	0.0387466
838	NCI_Rapid_glucocorticoid_signaling_Main_Pathway	NCI 1.2
839	NCI_Rapid_glucocorticoid_signaling_Pathway_(glutamate_secretion)	NCI 1.2
840	NCI_Ras_signaling_in_the_CD4_TCR_Main_Pathway	NCI 1.2	0.00234524	0.0035898
841	NCI_Reelin_signaling_Main_Pathway	NCI 1.2	0.167505	0.182189
842	NCI_Reelin_signaling_Pathway_(long_term_memory)	NCI 1.2
843	NCI_Reelin_signaling_Pathway_(neuron_migration)	NCI 1.2
844	NCI_Regulation_of_Androgen_receptor_activity_Main_Pathway	NCI 1.2	0.0956626	0.105965
845	NCI_Regulation_of_Androgen_receptor_activity_Pathway_(Pathway_positive_regulation_of_transcription_via_GATA2)	NCI 1.2	0.084526	0.0940292
846	NCI_Regulation_of_Androgen_receptor_activity_Pathway_(cell_proliferation)	NCI 1.2	0.0956626	0.105965
847	NCI_Regulation_of_CDC42_activity_Main_Pathway	NCI 1.2	0.00768606	0.010103
848	NCI_Regulation_of_RAC1_activity_Main_Pathway	NCI 1.2	0.000669866	0.0012037
849	NCI_Regulation_of_Ras_family_activation_Main_Pathway	NCI 1.2	0.000220137	0.000468016
850	NCI_Regulation_of_RhoA_activity_Main_Pathway	NCI 1.2	0.118012	0.130046
851	NCI_Regulation_of_Telomerase_Main_Pathway	NCI 1.2	0.000230274	0.000486479
852	NCI_Regulation_of_Telomerase_Pathway_(cell_cycle)	NCI 1.2
853	NCI_Regulation_of_cytoplasmic_and_nuclear_SMAD2_3_signaling_Main_Pathway	NCI 1.2	0.000100259	0.000248791
854	NCI_Regulation_of_nuclear_SMAD2_3_signaling_Main_Pathway	NCI 1.2	0.00167064	0.00266144
855	NCI_Regulation_of_nuclear_SMAD2_3_signaling_Pathway_(Pathway_degradation_of_SMAD3)	NCI 1.2	0.000169504	0.00038617
856	NCI_Regulation_of_nuclear_SMAD2_3_signaling_Pathway_(muscle_cell_differentiation)	NCI 1.2	0.000360755	0.000701181
857	NCI_Regulation_of_nuclear_SMAD2_3_signaling_Pathway_(negative_regulation_of_cell_growth)	NCI 1.2
858	NCI_Regulation_of_nuclear_beta_catenin_signaling_and_target_gene_transcription_Main_Pathway	NCI 1.2	0.00103691	0.00175945
859	NCI_Regulation_of_p38_alpha_and_p38_beta_Main_Pathway	NCI 1.2	0.00501451	0.00699109
860	NCI_Regulation_of_p38_alpha_and_p38_beta_Pathway_(positive_regulation_of_innate_immune_response)	NCI 1.2	0.00501451	0.00699109
861	NCI_Regulation_of_retinoblastoma_protein_Main_Pathway	NCI 1.2	0.000139614	0.000334761
862	NCI_Regulation_of_retinoblastoma_protein_Pathway_(Pathway_rRNA_transcription_via_RB1)	NCI 1.2	0.000323997	0.000636327
863	NCI_Regulation_of_retinoblastoma_protein_Pathway_(erythrocyte_differentiation)	NCI 1.2	0.000572272	0.00104842
864	NCI_Regulation_of_retinoblastoma_protein_Pathway_(histone_methylation)	NCI 1.2	0.00053642	0.000995967
865	NCI_Regulation_of_retinoblastoma_protein_Pathway_(proteasomal_ubiquitin_dependent_protein_catabolic_process)	NCI 1.2	0.000379188	0.000733054
866	NCI_Retinoic_acid_receptors_mediated_signaling_Main_Pathway	NCI 1.2	0.0118606	0.0149372
867	NCI_Retinoic_acid_receptors_mediated_signaling_Pathway_(proteasomal_ubiquitin_dependent_protein_catabolic_process)	NCI 1.2	0.616783	0.634366
868	NCI_RhoA_signaling_Main_Pathway	NCI 1.2	0.073066	0.0818633
869	NCI_RhoA_signaling_Pathway_(Golgi_organization)	NCI 1.2
870	NCI_RhoA_signaling_Pathway_(Pathway_positive_regulation_of_NF_kappaB_transcription_factor_activity_via_RHOA)	NCI 1.2
871	NCI_RhoA_signaling_Pathway_(actin_cytoskeleton_organization)	NCI 1.2
872	NCI_RhoA_signaling_Pathway_(actin_filament_depolymerization)	NCI 1.2	0.0108839	0.0138504
873	NCI_Role_of_Calcineurin_dependent_NFAT_signaling_in_lymphocytes_Main_Pathway	NCI 1.2	0.000380505	0.000734996
874	NCI_Role_of_Calcineurin_dependent_NFAT_signaling_in_lymphocytes_Pathway_(apoptosis)	NCI 1.2
875	NCI_Role_of_Calcineurin_dependent_NFAT_signaling_in_lymphocytes_Pathway_(positive_T_cell_selection)	NCI 1.2
876	NCI_S1P1_Main_Pathway	NCI 1.2	0.00244722	0.00372887
877	NCI_S1P1_Pathway_(negative_regulation_of_T_cell_proliferation)	NCI 1.2	0.00535219	0.00731106
878	NCI_S1P1_Pathway_(negative_regulation_of_cAMP_metabolic_process)	NCI 1.2	0.00535219	0.00731106
879	NCI_S1P1_Pathway_(receptor_internalization)	NCI 1.2	0.00535219	0.00731106
880	NCI_S1P2_Main_Pathway	NCI 1.2	0.123755	0.136311
881	NCI_S1P2_Pathway_(chemotaxis)	NCI 1.2	0.00279125	0.00411759
882	NCI_S1P2_Pathway_(regulation_of_vascular_permeability)	NCI 1.2
883	NCI_S1P3_Main_Pathway	NCI 1.2	0.127061	0.139624
884	NCI_S1P3_Pathway_(Sinus_Bradycardia)	NCI 1.2	0.00535219	0.00731106
885	NCI_S1P4_Main_Pathway	NCI 1.2	0.0040928	0.00578518
886	NCI_S1P4_Pathway_(cell_migration)	NCI 1.2	0.0040928	0.00578518
887	NCI_S1P5_Main_Pathway	NCI 1.2	0.00535219	0.00731106
888	NCI_S1P5_Pathway_(negative_regulation_of_cAMP_metabolic_process)	NCI 1.2	0.00535219	0.00731106
889	NCI_S1P5_Pathway_(telencephalon_oligodendrocyte_cell_migration)	NCI 1.2	0.00535219	0.00731106
890	NCI_SHP2_signaling_Main_Pathway	NCI 1.2	0.229983	0.244585
891	NCI_Signaling_events_mediated_by_HDAC_Class_III_Main_Pathway	NCI 1.2	0.046215	0.0530466
892	NCI_Signaling_events_mediated_by_HDAC_Class_III_Pathway_(muscle_cell_differentiation)	NCI 1.2	0.00221923	0.00340359
893	NCI_Signaling_events_mediated_by_HDAC_Class_III_Pathway_(regulation_of_S_phase_of_mitotic_cell_cycle)	NCI 1.2	0.00221923	0.00340359
894	NCI_Signaling_events_mediated_by_HDAC_Class_II_Main_Pathway	NCI 1.2	0.00290295	0.00425996
895	NCI_Signaling_events_mediated_by_HDAC_Class_I_Main_Pathway	NCI 1.2	0.00102895	0.00174842
896	NCI_Signaling_events_mediated_by_HDAC_Class_I_Pathway_(histone_deacetylation)	NCI 1.2	0.000678925	0.00121905
897	NCI_Signaling_events_mediated_by_HDAC_Class_I_Pathway_(proteasomal_ubiquitin_dependent_protein_catabolic_process)	NCI 1.2
898	NCI_Signaling_events_mediated_by_Hepatocyte_Growth_Factor_Receptor_c_Met__Main_Pathway	NCI 1.2	0.00107374	0.00181668
899	NCI_Signaling_events_mediated_by_Hepatocyte_Growth_Factor_Receptor_c_Met__Pathway_(Pathway_positive_regulation_of_NF_kappaB_transcription_factor_activity_via_RAF1)	NCI 1.2	0.190971	0.204115
900	NCI_Signaling_events_mediated_by_Hepatocyte_Growth_Factor_Receptor_c_Met__Pathway_(apoptosis)	NCI 1.2
901	NCI_Signaling_events_mediated_by_Hepatocyte_Growth_Factor_Receptor_c_Met__Pathway_(positive_regulation_of_tyrosine_phosphorylation_of_STAT_protein)	NCI 1.2	0.00161364	0.0025823
902	NCI_Signaling_events_mediated_by_Hepatocyte_Growth_Factor_Receptor_c_Met__Pathway_(translational_initiation)	NCI 1.2	0.00111899	0.00187163
903	NCI_Signaling_events_mediated_by_PRL_Main_Pathway	NCI 1.2	0.00290107	0.00425987
904	NCI_Signaling_events_mediated_by_PRL_Pathway_(cell_motility)	NCI 1.2
905	NCI_Signaling_events_mediated_by_PRL_Pathway_(mitosis)	NCI 1.2
906	NCI_Signaling_events_mediated_by_PTP1B_Main_Pathway	NCI 1.2	0.315907	0.332945
907	NCI_Signaling_events_mediated_by_PTP1B_Pathway_(Ras_protein_signal_transduction)	NCI 1.2
908	NCI_Signaling_events_mediated_by_PTP1B_Pathway_(cell_migration)	NCI 1.2
909	NCI_Signaling_events_mediated_by_Stem_cell_factor_receptor_c_Kit__Main_Pathway	NCI 1.2	0.0791511	0.0883433
910	NCI_Signaling_events_mediated_by_Stem_cell_factor_receptor_c_Kit__Pathway_(Pathway_positive_regulation_of_transcription_via_MAPK3)	NCI 1.2
911	NCI_Signaling_events_mediated_by_Stem_cell_factor_receptor_c_Kit__Pathway_(actin_filament_polymerization)	NCI 1.2
912	NCI_Signaling_events_mediated_by_Stem_cell_factor_receptor_c_Kit__Pathway_(cell_migration)	NCI 1.2
913	NCI_Signaling_events_mediated_by_Stem_cell_factor_receptor_c_Kit__Pathway_(cell_motility)	NCI 1.2	0.0465298	0.0533296
914	NCI_Signaling_events_mediated_by_Stem_cell_factor_receptor_c_Kit__Pathway_(cell_proliferation)	NCI 1.2
915	NCI_Signaling_events_mediated_by_Stem_cell_factor_receptor_c_Kit__Pathway_(megakaryocyte_differentiation)	NCI 1.2
916	NCI_Signaling_events_mediated_by_Stem_cell_factor_receptor_c_Kit__Pathway_(positive_regulation_of_cell_proliferation)	NCI 1.2	0.0465298	0.0533296
917	NCI_Signaling_events_mediated_by_Stem_cell_factor_receptor_c_Kit__Pathway_(response_to_radiation)	NCI 1.2	0.478274	0.497805
918	NCI_Signaling_events_mediated_by_TCPTP_Main_Pathway	NCI 1.2	1.69181e-05	4.62388e-05
919	NCI_Signaling_events_mediated_by_TCPTP_Pathway_(G1_S_transition_of_mitotic_cell_cycle)	NCI 1.2	0.000597192	0.00108475
920	NCI_Signaling_events_mediated_by_TCPTP_Pathway_(MAPKKK_cascade)	NCI 1.2	0.000597192	0.00108475
921	NCI_Signaling_events_mediated_by_TCPTP_Pathway_(macrophage_differentiation)	NCI 1.2	0.000597192	0.00108475
922	NCI_Signaling_events_mediated_by_TCPTP_Pathway_(positive_regulation_of_S_phase_of_mitotic_cell_cycle)	NCI 1.2	0.000597192	0.00108475
923	NCI_Signaling_events_mediated_by_TCPTP_Pathway_(regulation_of_gluconeogenesis)	NCI 1.2	0.000597192	0.00108475
924	NCI_Signaling_events_mediated_by_VEGFR1_and_VEGFR2_Main_Pathway	NCI 1.2	0.00136302	0.00222118
925	NCI_Signaling_events_mediated_by_VEGFR1_and_VEGFR2_Pathway_(Pathway_degradation_of_AKAP1)	NCI 1.2
926	NCI_Signaling_events_mediated_by_VEGFR1_and_VEGFR2_Pathway_(angiogenesis)	NCI 1.2	0.0201936	0.024284
927	NCI_Signaling_events_mediated_by_VEGFR1_and_VEGFR2_Pathway_(cell_proliferation)	NCI 1.2
928	NCI_Signaling_events_mediated_by_VEGFR1_and_VEGFR2_Pathway_(focal_adhesion_assembly)	NCI 1.2	0.0169728	0.0206545
929	NCI_Signaling_events_mediated_by_VEGFR1_and_VEGFR2_Pathway_(regulation_of_vascular_permeability)	NCI 1.2	0.0201936	0.024284
930	NCI_Signaling_events_mediated_by_VEGFR1_and_VEGFR2_Pathway_(stress_fiber_assembly)	NCI 1.2
931	NCI_Signaling_events_mediated_by_focal_adhesion_kinase_Main_Pathway	NCI 1.2	0.11045	0.121942
932	NCI_Signaling_events_mediated_by_focal_adhesion_kinase_Pathway_(apoptosis)	NCI 1.2
933	NCI_Signaling_events_mediated_by_focal_adhesion_kinase_Pathway_(cell_migration)	NCI 1.2	0.00166353	0.00265192
934	NCI_Signaling_events_mediated_by_focal_adhesion_kinase_Pathway_(negative_regulation_of_cell_adhesion_involved_in_substrate_bound_cell_migration)	NCI 1.2	0.00379728	0.00542634
935	NCI_Signaling_events_mediated_by_focal_adhesion_kinase_Pathway_(regulation_of_cell_cycle)	NCI 1.2
936	NCI_Signaling_events_mediated_by_the_Hedgehog_family_Main_Pathway	NCI 1.2
937	NCI_Signaling_events_mediated_by_the_Hedgehog_family_Pathway_(catabolic_process)	NCI 1.2
938	NCI_Signaling_events_mediated_by_the_Hedgehog_family_Pathway_(determination_of_left_right_symmetry)	NCI 1.2
939	NCI_Signaling_events_mediated_by_the_Hedgehog_family_Pathway_(heart_development)	NCI 1.2
940	NCI_Signaling_events_mediated_by_the_Hedgehog_family_Pathway_(heart_looping)	NCI 1.2
941	NCI_Signaling_events_mediated_by_the_Hedgehog_family_Pathway_(pancreas_development)	NCI 1.2
942	NCI_Signaling_events_mediated_by_the_Hedgehog_family_Pathway_(receptor_mediated_endocytosis)	NCI 1.2
943	NCI_Signaling_events_mediated_by_the_Hedgehog_family_Pathway_(somite_specification)	NCI 1.2
944	NCI_Signaling_events_regulated_by_Ret_tyrosine_kinase_Main_Pathway	NCI 1.2	0.0114267	0.0144763
945	NCI_Signaling_events_regulated_by_Ret_tyrosine_kinase_Pathway_(MAPKKK_cascade)	NCI 1.2
946	NCI_Signaling_events_regulated_by_Ret_tyrosine_kinase_Pathway_(activation_of_MAPKK_activity)	NCI 1.2
947	NCI_Signaling_events_regulated_by_Ret_tyrosine_kinase_Pathway_(lamellipodium_assembly)	NCI 1.2	0.0164909	0.0201412
948	NCI_Signaling_events_regulated_by_Ret_tyrosine_kinase_Pathway_(tube_development)	NCI 1.2
949	NCI_Signaling_mediated_by_p38_alpha_and_p38_beta_Main_Pathway	NCI 1.2	0.0309173	0.0363058
950	NCI_Signaling_mediated_by_p38_gamma_and_p38_delta_Main_Pathway	NCI 1.2	0.00747195	0.00989368
951	NCI_Signaling_mediated_by_p38_gamma_and_p38_delta_Pathway_(G2_M_transition_checkpoint)	NCI 1.2	0.00747195	0.00989368
952	NCI_Sphingosine_1_phosphate_S1P_Main_Pathway	NCI 1.2	0.949471	0.955173
953	NCI_Stabilization_and_expansion_of_the_E_cadherin_adherens_junction_Main_Pathway	NCI 1.2	0.0851585	0.0946878
954	NCI_Stabilization_and_expansion_of_the_E_cadherin_adherens_junction_Pathway_(Wnt_receptor_signaling_pathway)	NCI 1.2	0.00340197	0.0049093
955	NCI_Stabilization_and_expansion_of_the_E_cadherin_adherens_junction_Pathway_(actin_cable_formation)	NCI 1.2	0.00586985	0.00795654
956	NCI_Stabilization_and_expansion_of_the_E_cadherin_adherens_junction_Pathway_(actin_cytoskeleton_organization)	NCI 1.2	0.00340197	0.0049093
957	NCI_Stabilization_and_expansion_of_the_E_cadherin_adherens_junction_Pathway_(adherens_junction_assembly)	NCI 1.2	0.00340197	0.0049093
958	NCI_Stabilization_and_expansion_of_the_E_cadherin_adherens_junction_Pathway_(adherens_junction_organization)	NCI 1.2	0.00141499	0.00229313
959	NCI_Stabilization_and_expansion_of_the_E_cadherin_adherens_junction_Pathway_(cortical_microtubule_organization)	NCI 1.2	0.00340197	0.0049093
960	NCI_Stabilization_and_expansion_of_the_E_cadherin_adherens_junction_Pathway_(epithelial_cell_differentiation)	NCI 1.2	0.00340197	0.0049093
961	NCI_Stabilization_and_expansion_of_the_E_cadherin_adherens_junction_Pathway_(establishment_of_epithelial_cell_apical_basal_polarity)	NCI 1.2	0.00240178	0.0036644
962	NCI_Stabilization_and_expansion_of_the_E_cadherin_adherens_junction_Pathway_(regulation_of_calcium_dependent_cell_cell_adhesion)	NCI 1.2	0.00340197	0.0049093
963	NCI_Stabilization_and_expansion_of_the_E_cadherin_adherens_junction_Pathway_(regulation_of_cell_cell_adhesion)	NCI 1.2	0.266514	0.28241
964	NCI_Sumoylation_by_RanBP2_regulates_transcriptional_repression_Main_Pathway	NCI 1.2	0.000343708	0.000671104
965	NCI_Syndecan_1_mediated_signaling_events_Main_Pathway	NCI 1.2	0.0159948	0.0195863
966	NCI_Syndecan_1_mediated_signaling_events_Pathway_(Tumor_Cell_Invasion)	NCI 1.2	0.023918	0.0284854
967	NCI_Syndecan_1_mediated_signaling_events_Pathway_(homophilic_cell_adhesion)	NCI 1.2	0.023918	0.0284854
968	NCI_Syndecan_1_mediated_signaling_events_Pathway_(positive_regulation_of_cell_migration)	NCI 1.2	0.023918	0.0284854
969	NCI_Syndecan_2_mediated_signaling_events_Main_Pathway	NCI 1.2	0.00739208	0.00986031
970	NCI_Syndecan_2_mediated_signaling_events_Pathway_(dendrite_morphogenesis)	NCI 1.2	0.00382307	0.00545323
971	NCI_Syndecan_2_mediated_signaling_events_Pathway_(determination_of_left_right_symmetry)	NCI 1.2	0.00382307	0.00545323
972	NCI_Syndecan_2_mediated_signaling_events_Pathway_(positive_regulation_of_cell_cell_adhesion)	NCI 1.2	0.00382307	0.00545323
973	NCI_Syndecan_3_mediated_signaling_events_Main_Pathway	NCI 1.2	0.00038226	0.00073717
974	NCI_Syndecan_3_mediated_signaling_events_Pathway_(limb_bud_formation)	NCI 1.2	0.00038226	0.00073717
975	NCI_Syndecan_4_mediated_signaling_events_Main_Pathway	NCI 1.2	0.107106	0.118306
976	NCI_Syndecan_4_mediated_signaling_events_Pathway_(cell_migration)	NCI 1.2	0.992288	0.992712
977	NCI_TCR_signaling_in_naive_CD4_T_cells_Main_Pathway	NCI 1.2	0.0126028	0.0158294
978	NCI_TCR_signaling_in_naive_CD4_T_cells_Pathway_(proteasomal_ubiquitin_dependent_protein_catabolic_process)	NCI 1.2	0.185899	0.200613
979	NCI_TCR_signaling_in_naive_CD8_T_cells_Main_Pathway	NCI 1.2	0.00327534	0.0047537
980	NCI_TCR_signaling_in_naive_CD8_T_cells_Pathway_(Pathway_regulation_of_survival_gene_product_expression_via_AKT1)	NCI 1.2
981	NCI_TGF_beta_receptor_signaling_Main_Pathway	NCI 1.2	0.0149181	0.0183541
982	NCI_TGF_beta_receptor_signaling_Pathway_(JNK_cascade)	NCI 1.2
983	NCI_TNF_receptor_signaling_pathway__Main_Pathway	NCI 1.2	0.00052472	0.000975015
984	NCI_TNF_receptor_signaling_pathway__Pathway_(JNK_cascade)	NCI 1.2
985	NCI_TRAIL_signaling_Main_Pathway	NCI 1.2	0.000444958	0.000838768
986	NCI_Thromboxane_A2_receptor_signaling_Main_Pathway	NCI 1.2	0.03865	0.0449798
987	NCI_Thromboxane_A2_receptor_signaling_Pathway_(JNK_cascade)	NCI 1.2
988	NCI_Thromboxane_A2_receptor_signaling_Pathway_(MAPKKK_cascade)	NCI 1.2	0.0415124	0.048025
989	NCI_Thromboxane_A2_receptor_signaling_Pathway_(cAMP_biosynthetic_process)	NCI 1.2	0.0415124	0.048025
990	NCI_Thromboxane_A2_receptor_signaling_Pathway_(chemotaxis)	NCI 1.2
991	NCI_Thromboxane_A2_receptor_signaling_Pathway_(muscle_contraction)	NCI 1.2
992	NCI_Thromboxane_A2_receptor_signaling_Pathway_(platelet_activation)	NCI 1.2	0.0415124	0.048025
993	NCI_Trk_receptor_signaling_mediated_by_PI3K_and_PLC_gamma_Main_Pathway	NCI 1.2	0.00279963	0.00411759
994	NCI_Trk_receptor_signaling_mediated_by_PI3K_and_PLC_gamma_Pathway_(axonogenesis)	NCI 1.2	0.00406708	0.00575577
995	NCI_Trk_receptor_signaling_mediated_by_PI3K_and_PLC_gamma_Pathway_(neuron_apoptosis)	NCI 1.2	0.00406708	0.00575577
996	NCI_Trk_receptor_signaling_mediated_by_PI3K_and_PLC_gamma_Pathway_(regulation_of_long_term_neuronal_synaptic_plasticity)	NCI 1.2
997	NCI_Trk_receptor_signaling_mediated_by_the_MAPK_Main_Pathway	NCI 1.2	0.00154424	0.00248371
998	NCI_Trk_receptor_signaling_mediated_by_the_MAPK_Pathway_(neuron_apoptosis)	NCI 1.2	0.00768305	0.010103
999	NCI_Trk_receptor_signaling_mediated_by_the_MAPK_Pathway_(neuron_projection_morphogenesis)	NCI 1.2
1000	NCI_Urokinase_type_plasminogen_activator_uPA_and_uPAR_mediated_signaling_Main_Pathway	NCI 1.2	0.043852	0.0504578
1001	NCI_Urokinase_type_plasminogen_activator_uPA_and_uPAR_mediated_signaling_Pathway_(cell_adhesion)	NCI 1.2	0.00357412	0.0051356
1002	NCI_Urokinase_type_plasminogen_activator_uPA_and_uPAR_mediated_signaling_Pathway_(cell_migration)	NCI 1.2	0.00394168	0.005619
1003	NCI_Urokinase_type_plasminogen_activator_uPA_and_uPAR_mediated_signaling_Pathway_(cell_proliferation)	NCI 1.2	0.0012279	0.00203925
1004	NCI_VEGFR1_specific_signals_Main_Pathway	NCI 1.2
1005	NCI_VEGFR3_signaling_in_lymphatic_endothelium_Main_Pathway	NCI 1.2	0.0418225	0.048336
1006	NCI_VEGFR3_signaling_in_lymphatic_endothelium_Pathway_(DNA_mediated_transformation)	NCI 1.2	0.190971	0.204115
1007	NCI_VEGFR3_signaling_in_lymphatic_endothelium_Pathway_(cell_migration)	NCI 1.2	0.105461	0.116544
1008	NCI_VEGFR3_signaling_in_lymphatic_endothelium_Pathway_(cell_proliferation)	NCI 1.2	0.190971	0.204115
1009	NCI_VEGFR3_signaling_in_lymphatic_endothelium_Pathway_(lymphangiogenesis)	NCI 1.2
1010	NCI_VEGFR3_signaling_in_lymphatic_endothelium_Pathway_(vasculogenesis)	NCI 1.2
1011	NCI_VEGF_and_VEGFR_signaling_network_Main_Pathway	NCI 1.2
1012	NCI_Validated_nuclear_estrogen_receptor_alpha_network_Main_Pathway	NCI 1.2	0.0149736	0.0184128
1013	NCI_Validated_nuclear_estrogen_receptor_beta_network_Main_Pathway	NCI 1.2	0.000836053	0.00145118
1014	NCI_Validated_targets_of_C_MYC_transcriptional_activation_Main_Pathway	NCI 1.2	0.0116462	0.0146909
1015	NCI_Validated_targets_of_C_MYC_transcriptional_activation_Pathway_(Pathway_rRNA_transcription_via_MAX)	NCI 1.2	0.0116462	0.0146909
1016	NCI_Validated_targets_of_C_MYC_transcriptional_repression_Main_Pathway	NCI 1.2	0.0176101	0.0213525
1017	NCI_Validated_targets_of_C_MYC_transcriptional_repression_Pathway_(cell_cycle_arrest)	NCI 1.2	0.000630555	0.0011383
1018	NCI_Validated_transcriptional_targets_of_AP1_family_members_Fra1_and_Fra2_Main_Pathway	NCI 1.2
1019	NCI_Validated_transcriptional_targets_of_TAp63_isoforms_Main_Pathway	NCI 1.2	0.000126582	0.00030792
1020	NCI_Validated_transcriptional_targets_of_TAp63_isoforms_Pathway_(Metastasis)	NCI 1.2	0.000126582	0.00030792
1021	NCI_Validated_transcriptional_targets_of_TAp63_isoforms_Pathway_(Pathway_degradation_of_TP63)	NCI 1.2	0.000126582	0.00030792
1022	NCI_Validated_transcriptional_targets_of_deltaNp63_isoforms_Main_Pathway	NCI 1.2	0.000448781	0.000842588
1023	NCI_Validated_transcriptional_targets_of_deltaNp63_isoforms_Pathway_(Pathway_degradation_of_TP63)	NCI 1.2	0.000448781	0.000842588
1024	NCI_Visual_signal_transduction_Cones_Main_Pathway	NCI 1.2
1025	NCI_Visual_signal_transduction_Rods_Main_Pathway	NCI 1.2
1026	NCI_Wnt_signaling_network_Main_Pathway	NCI 1.2	0.045529	0.0522848
1027	NCI_Wnt_signaling_network_Pathway_(Wnt_receptor_signaling_pathway_through_beta_catenin)	NCI 1.2	0.0134693	0.0167562
1028	NCI_a4b7_Integrin_signaling_Main_Pathway	NCI 1.2
1029	NCI_a6b1_and_a6b4_Integrin_signaling_Main_Pathway	NCI 1.2	0.0091641	0.0118271
1030	NCI_a6b1_and_a6b4_Integrin_signaling_Pathway_(Pathway_degradation_of_ITGA6)	NCI 1.2	0.0330788	0.0387268
1031	NCI_a6b1_and_a6b4_Integrin_signaling_Pathway_(Tumor_Cell_Invasion)	NCI 1.2	0.038057	0.0443336
1032	NCI_a6b1_and_a6b4_Integrin_signaling_Pathway_(apoptosis)	NCI 1.2	0.0330788	0.0387268
1033	NCI_a6b1_and_a6b4_Integrin_signaling_Pathway_(cell_migration)	NCI 1.2	0.0330788	0.0387268
1034	NCI_a6b1_and_a6b4_Integrin_signaling_Pathway_(hemidesmosome_assembly)	NCI 1.2	0.02767	0.0326389
1035	NCI_a6b1_and_a6b4_Integrin_signaling_Pathway_(proteasomal_ubiquitin_dependent_protein_catabolic_process)	NCI 1.2	0.0217319	0.0260139
1036	NCI_amb2_Integrin_signaling_Main_Pathway	NCI 1.2	0.0648564	0.0734017
1037	NCI_amb2_Integrin_signaling_Pathway_(actin_filament_polymerization)	NCI 1.2	0.315332	0.332488
1038	NCI_amb2_Integrin_signaling_Pathway_(dendritic_cell_antigen_processing_and_presentation)	NCI 1.2	0.0479692	0.0548453
1039	NCI_amb2_Integrin_signaling_Pathway_(leukocyte_adhesion)	NCI 1.2	0.0479692	0.0548453
1040	NCI_amb2_Integrin_signaling_Pathway_(phagocytosis_triggered_by_activation_of_immune_response_cell_surface_activating_receptor)	NCI 1.2	0.0479692	0.0548453
1041	NCI_amb2_Integrin_signaling_Pathway_(positive_regulation_of_phagocytosis)	NCI 1.2	0.0479692	0.0548453
1042	NCI_mTOR_signaling_Main_Pathway	NCI 1.2	0.000192665	0.000427841
1043	NCI_mTOR_signaling_Pathway_(Pathway_rRNA_transcription_via_RRN3)	NCI 1.2	0.014898	0.0183541
1044	NCI_mTOR_signaling_Pathway_(lipid_biosynthetic_process)	NCI 1.2	0.014898	0.0183541
1045	NCI_mTOR_signaling_Pathway_(regulation_of_actin_cytoskeleton_organization)	NCI 1.2
1046	NCI_mTOR_signaling_Pathway_(regulation_of_protein_stability)	NCI 1.2
1047	NCI_mTOR_signaling_Pathway_(translational_initiation)	NCI 1.2	0.00176518	0.00278744
1048	NCI_p38_MAPK_signaling_Main_Pathway	NCI 1.2	0.000817817	0.00142374
1049	NCI_p38_signaling_mediated_by_MAPKAP_kinases_Main_Pathway	NCI 1.2	0.00124078	0.00205773
1050	NCI_p38_signaling_mediated_by_MAPKAP_kinases_Pathway_(actin_cytoskeleton_reorganization)	NCI 1.2
1051	NCI_p38_signaling_mediated_by_MAPKAP_kinases_Pathway_(chemotaxis)	NCI 1.2
1052	NCI_p38_signaling_mediated_by_MAPKAP_kinases_Pathway_(regulation_of_mRNA_stability)	NCI 1.2
1053	NCI_p53_Main_Pathway	NCI 1.2	9.72064e-05	0.000241984
1054	NCI_p53_Pathway_(apoptosis)	NCI 1.2	9.72064e-05	0.000241984
1055	NCI_p53_Pathway_(proteasomal_ubiquitin_dependent_protein_catabolic_process)	NCI 1.2	5.67564e-05	0.000148708
1056	NCI_p73_transcription_factor_network_Main_Pathway	NCI 1.2	0.000388226	0.000747446
1057	NCI_p73_transcription_factor_network_Pathway_(apoptosis)	NCI 1.2	0.00698195	0.00932385
1058	NCI_p75_NTR_mediated_signaling_Main_Pathway	NCI 1.2	0.000283518	0.000574137
1059	NCI_p75_NTR_mediated_signaling_Pathway_(activation_of_caspase_activity)	NCI 1.2	0.000307978	0.000607408
1060	NCI_p75_NTR_mediated_signaling_Pathway_(cell_cycle_arrest)	NCI 1.2
1061	NCI_p75_NTR_mediated_signaling_Pathway_(neuron_apoptosis)	NCI 1.2	0.000730821	0.00129341
1062	NCI_p75_NTR_mediated_signaling_Pathway_(neuron_projection_morphogenesis)	NCI 1.2
1063	biocarta__U_00DF_arrestins_in_gpcr_desensitization_Main_Pathway	Biocarta 1.2	0.0422351	0.048645
1064	biocarta_acetylation_and_deacetylation_of_rela_in_nucleus_Main_Pathway	Biocarta 1.2
1065	biocarta_actions_of_nitric_oxide_in_the_heart_Main_Pathway	Biocarta 1.2	0.00219975	0.0033937
1066	biocarta_activation_of_camp_dependent_protein_kinase_pka_Main_Pathway	Biocarta 1.2	0.0422351	0.048645
1067	biocarta_activation_of_csk_by_camp_dependent_protein_kinase_inhibits_signaling_through_the_t_cell_receptor_Main_Pathway	Biocarta 1.2	0.893784	0.902638
1068	biocarta_activation_of_pkc_through_g_protein_coupled_receptors_Main_Pathway	Biocarta 1.2	0.0422351	0.048645
1069	biocarta_activation_of_pkc_through_g_protein_coupled_receptors_Pathway_(secretion)	Biocarta 1.2
1070	biocarta_adp_ribosylation_factor_Main_Pathway	Biocarta 1.2	9.32444e-05	0.000233859
1071	biocarta_agrin_in_postsynaptic_differentiation_Main_Pathway	Biocarta 1.2	0.0344058	0.04018
1072	biocarta_ahr_signal_transduction_Main_Pathway	Biocarta 1.2
1073	biocarta_akap95_role_in_mitosis_and_chromosome_dynamics_Main_Pathway	Biocarta 1.2	0.000168399	0.000384513
1074	biocarta_akap95_role_in_mitosis_and_chromosome_dynamics_Pathway_(mitotic_chromosome_condensation)	Biocarta 1.2	0.000168399	0.000384513
1075	biocarta_akap95_role_in_mitosis_and_chromosome_dynamics_Pathway_(mitotic_chromosome_decondensation)	Biocarta 1.2	0.000168399	0.000384513
1076	biocarta_akt_signaling_Main_Pathway	Biocarta 1.2	0.182151	0.197569
1077	biocarta_akt_signaling_Pathway_(Pathway_protein_ubiquitination_of_CHUK)	Biocarta 1.2
1078	biocarta_akt_signaling_Pathway_(apoptosis)	Biocarta 1.2
1079	biocarta_akt_signaling_Pathway_(cell_survival)	Biocarta 1.2
1080	biocarta_alk_in_cardiac_myocytes_Main_Pathway	Biocarta 1.2	0.0445853	0.0512513
1081	biocarta_alternative_complement_Main_Pathway	Biocarta 1.2
1082	biocarta_angiotensin_ii_mediated_activation_of_jnk_pathway_via_pyk2_dependent_signaling_Main_Pathway	Biocarta 1.2	0.0243446	0.0289346
1083	biocarta_apoptotic_signaling_in_response_to_dna_damage_Main_Pathway	Biocarta 1.2	0.000962719	0.00165027
1084	biocarta_apoptotic_signaling_in_response_to_dna_damage_Pathway_(apoptosis)	Biocarta 1.2	0.000962719	0.00165027
1085	biocarta_aspirin_blocks_signaling_pathway_involved_in_platelet_activation_Main_Pathway	Biocarta 1.2
1086	biocarta_aspirin_blocks_signaling_pathway_involved_in_platelet_activation_Pathway_(vasoconstriction)	Biocarta 1.2
1087	biocarta_atm_signaling_Main_Pathway	Biocarta 1.2	0.00124211	0.00205848
1088	biocarta_atm_signaling_Pathway_(DNA_repair)	Biocarta 1.2	0.00164911	0.00263072
1089	biocarta_atm_signaling_Pathway_(Pathway_protein_ubiquitination_of_ATM)	Biocarta 1.2
1090	biocarta_atm_signaling_Pathway_(apoptosis)	Biocarta 1.2	0.0331709	0.0387959
1091	biocarta_attenuation_of_gpcr_signaling_Main_Pathway	Biocarta 1.2
1092	biocarta_b_cell_survival_Main_Pathway	Biocarta 1.2	6.21201e-05	0.00016258
1093	biocarta_b_cell_survival_Pathway_(apoptosis)	Biocarta 1.2	0.000199328	0.000438895
1094	biocarta_b_cell_survival_Pathway_(cell_proliferation)	Biocarta 1.2
1095	biocarta_basic_mechanism_of_action_of_ppara_pparb_d_and_pparg_and_effects_on_gene_expression_Main_Pathway	Biocarta 1.2
1096	biocarta_basic_mechanisms_of_sumoylation_Main_Pathway	Biocarta 1.2	0.000559199	0.00102849
1097	biocarta_basic_mechanisms_of_sumoylation_Pathway_(protein_modification_process)	Biocarta 1.2	0.000559199	0.00102849
1098	biocarta_bcr_signaling_Main_Pathway	Biocarta 1.2	0.020192	0.024284
1099	biocarta_bcr_signaling_Pathway_(re_entry_into_mitotic_cell_cycle)	Biocarta 1.2	0.456837	0.476761
1100	biocarta_bioactive_peptide_induced_signaling_Main_Pathway	Biocarta 1.2	0.411366	0.430457
1101	biocarta_bone_remodeling_Main_Pathway	Biocarta 1.2
1102	biocarta_bone_remodeling_Pathway_(Pathway_protein_ubiquitination_of_CHUK)	Biocarta 1.2
1103	biocarta_bone_remodeling_Pathway_(osteoclast_differentiation)	Biocarta 1.2
1104	biocarta_brca1_dependent_ub_ligase_activity_Main_Pathway	Biocarta 1.2	8.88192e-05	0.000224441
1105	biocarta_ca_calmodulin_dependent_protein_kinase_activation_Main_Pathway	Biocarta 1.2	0.153616	0.167627
1106	biocarta_calcium_signaling_by_hbx_of_hepatitis_b_virus_Main_Pathway	Biocarta 1.2	0.967075	0.972467
1107	biocarta_calcium_signaling_by_hbx_of_hepatitis_b_virus_Pathway_(viral_genome_replication)	Biocarta 1.2
1108	biocarta_caspase_cascade_in_apoptosis_Main_Pathway	Biocarta 1.2	0.000407726	0.000777963
1109	biocarta_caspase_cascade_in_apoptosis_Pathway_(Pathway_degradation_of_CASP1_CASP3_CASP4_CASP10_GZMB)	Biocarta 1.2	0.0025415	0.00382529
1110	biocarta_cd40l_signaling_Main_Pathway	Biocarta 1.2
1111	biocarta_cd40l_signaling_Pathway_(Pathway_protein_ubiquitination_of_TNFAIP3_MAP3K1_MAP4K4)	Biocarta 1.2
1112	biocarta_cdc25_and_chk1_regulatory_pathway_in_response_to_dna_damage_Main_Pathway	Biocarta 1.2	0.000140502	0.000335857
1113	biocarta_cdk_regulation_of_dna_replication_Main_Pathway	Biocarta 1.2	0.000149857	0.000356767
1114	biocarta_cell_cycle_g1_s_check_point_Main_Pathway	Biocarta 1.2	2.78725e-05	7.53877e-05
1115	biocarta_cell_cycle_g2_m_checkpoint_Main_Pathway	Biocarta 1.2	0.228717	0.243349
1116	biocarta_cell_cycle_g2_m_checkpoint_Pathway_(DNA_repair)	Biocarta 1.2	0.000213982	0.000463759
1117	biocarta_cell_to_cell_adhesion_signaling_Main_Pathway	Biocarta 1.2	0.0158133	0.0193742
1118	biocarta_cell_to_cell_adhesion_signaling_Pathway_(cell_cell_adhesion)	Biocarta 1.2	0.0158133	0.0193742
1119	biocarta_cell_to_cell_adhesion_signaling_Pathway_(cell_migration)	Biocarta 1.2	0.0158133	0.0193742
1120	biocarta_ceramide_signaling_Main_Pathway	Biocarta 1.2	7.22247e-05	0.000186733
1121	biocarta_ceramide_signaling_Pathway_(Pathway_protein_ubiquitination_of_CHUK)	Biocarta 1.2
1122	biocarta_chaperones_modulate_interferon_signaling_Main_Pathway	Biocarta 1.2	0.00221923	0.00340359
1123	biocarta_chaperones_modulate_interferon_signaling_Pathway_(Pathway_protein_ubiquitination_of_DNAJA3)	Biocarta 1.2
1124	biocarta_chaperones_modulate_interferon_signaling_Pathway_(apoptosis)	Biocarta 1.2
1125	biocarta_chrebp_regulation_by_carbohydrates_and_camp_Main_Pathway	Biocarta 1.2	0.0422351	0.048645
1126	biocarta_chromatin_remodeling_by_hswi_snf_atp_dependent_complexes_Main_Pathway	Biocarta 1.2	0.004119	0.00581171
1127	biocarta_chromatin_remodeling_by_hswi_snf_atp_dependent_complexes_Pathway_(chromatin_remodeling)	Biocarta 1.2	0.004119	0.00581171
1128	biocarta_control_of_skeletal_myogenesis_by_hdac_and_calcium_calmodulin_dependent_kinase_camk__Main_Pathway	Biocarta 1.2	0.143116	0.156679
1129	biocarta_ctcf_first_multivalent_nuclear_factor_Main_Pathway	Biocarta 1.2	0.0187005	0.0226162
1130	biocarta_cxcr4_signaling_Main_Pathway	Biocarta 1.2
1131	biocarta_cycling_of_ran_in_nucleocytoplasmic_transport_Main_Pathway	Biocarta 1.2	8.48338e-05	0.000214833
1132	biocarta_cyclins_and_cell_cycle_regulation_Main_Pathway	Biocarta 1.2	3.99117e-05	0.000106841
1133	biocarta_cystic_fibrosis_transmembrane_conductance_regulator_cftr_and_beta_2_adrenergic_receptor_b2ar_Main_Pathway	Biocarta 1.2	0.0169212	0.0206131
1134	biocarta_d4gdi_signaling_Main_Pathway	Biocarta 1.2	0.0025415	0.00382529
1135	biocarta_d4gdi_signaling_Pathway_(apoptosis)	Biocarta 1.2	0.0025415	0.00382529
1136	biocarta_deregulation_of_cdk5_in_alzheimers_disease_Main_Pathway	Biocarta 1.2	0.0189032	0.0228025
1137	biocarta_deregulation_of_cdk5_in_alzheimers_disease_Pathway_(apoptosis)	Biocarta 1.2	0.0189032	0.0228025
1138	biocarta_double_stranded_rna_induced_gene_expression_Main_Pathway	Biocarta 1.2	0.000538336	0.000998733
1139	biocarta_double_stranded_rna_induced_gene_expression_Pathway_(Pathway_protein_ubiquitination_of_CHUK)	Biocarta 1.2
1140	biocarta_double_stranded_rna_induced_gene_expression_Pathway_(translational_initiation)	Biocarta 1.2	4.94774e-05	0.000130953
1141	biocarta_downregulated_of_mta_3_in_er_negative_breast_tumors_Main_Pathway	Biocarta 1.2
1142	biocarta_e2f1_destruction_Main_Pathway	Biocarta 1.2	0.000558087	0.00102849
1143	biocarta_egf_signaling_Main_Pathway	Biocarta 1.2	0.00559267	0.00761162
1144	biocarta_endocytotic_role_of_ndk_phosphins_and_dynamin_Main_Pathway	Biocarta 1.2	0.000232443	0.000489739
1145	biocarta_endocytotic_role_of_ndk_phosphins_and_dynamin_Pathway_(endocytosis)	Biocarta 1.2
1146	biocarta_epo_signaling_Main_Pathway	Biocarta 1.2	0.367039	0.384587
1147	biocarta_erk1_erk2_mapk_signaling_Main_Pathway	Biocarta 1.2	0.00279585	0.00411759
1148	biocarta_erk_and_pi_3_kinase_are_necessary_for_collagen_binding_in_corneal_epithelia_Main_Pathway	Biocarta 1.2	0.0254095	0.0300935
1149	biocarta_erk_and_pi_3_kinase_are_necessary_for_collagen_binding_in_corneal_epithelia_Pathway_(actin_filament_stabilization)	Biocarta 1.2
1150	biocarta_erk_and_pi_3_kinase_are_necessary_for_collagen_binding_in_corneal_epithelia_Pathway_(cell_matrix_adhesion)	Biocarta 1.2	0.0254095	0.0300935
1151	biocarta_eukaryotic_protein_translation_Main_Pathway	Biocarta 1.2	0.000480898	0.000899287
1152	biocarta_extrinsic_prothrombin_activation_Main_Pathway	Biocarta 1.2
1153	biocarta_fas_signaling_pathway_cd95__Main_Pathway	Biocarta 1.2	0.00106075	0.00179601
1154	biocarta_fc_epsilon_receptor_i_signaling_in_mast_cells_Main_Pathway	Biocarta 1.2	0.00402628	0.00572914
1155	biocarta_fc_epsilon_receptor_i_signaling_in_mast_cells_Pathway_(acid_secretion)	Biocarta 1.2
1156	biocarta_fc_epsilon_receptor_i_signaling_in_mast_cells_Pathway_(degranulation)	Biocarta 1.2	0.00549574	0.0074971
1157	biocarta_fmlp_induced_chemokine_gene_expression_in_hmc_1_cells_Main_Pathway	Biocarta 1.2	0.00899291	0.0116318
1158	biocarta_fmlp_induced_chemokine_gene_expression_in_hmc_1_cells_Pathway_(Pathway_degradation_of_PRKCA)	Biocarta 1.2
1159	biocarta_g_protein_signaling_through_tubby_proteins_Main_Pathway	Biocarta 1.2	0.0422351	0.048645
1160	biocarta_g_secretase_mediated_erbb4_signaling_Main_Pathway	Biocarta 1.2	0.00273136	0.0040564
1161	biocarta_gamma_aminobutyric_acid_receptor_life_cycle_Main_Pathway	Biocarta 1.2	0.00394632	0.00562218
1162	biocarta_granzyme_a_mediated_apoptosis_Main_Pathway	Biocarta 1.2	1.18022e-05	3.24077e-05
1163	biocarta_granzyme_a_mediated_apoptosis_Pathway_(DNA_fragmentation_during_apoptosis)	Biocarta 1.2	1.18022e-05	3.24077e-05
1164	biocarta_granzyme_a_mediated_apoptosis_Pathway_(DNA_repair)	Biocarta 1.2	1.18022e-05	3.24077e-05
1165	biocarta_granzyme_a_mediated_apoptosis_Pathway_(Pathway_degradation_of_GZMB)	Biocarta 1.2
1166	biocarta_granzyme_a_mediated_apoptosis_Pathway_(Pathway_regulation_of_transcription_via_SET_ANP32A_APEX1)	Biocarta 1.2	1.18022e-05	3.24077e-05
1167	biocarta_growth_hormone_signaling_Main_Pathway	Biocarta 1.2	0.467504	0.48746
1168	biocarta_hiv_1_nef_negative_effector_of_fas_and_tnf_Main_Pathway	Biocarta 1.2	0.00185133	0.00289039
1169	biocarta_hiv_1_nef_negative_effector_of_fas_and_tnf_Pathway_(Pathway_degradation_of_CASP8_BIRC2_APAF1)	Biocarta 1.2	0.00185133	0.00289039
1170	biocarta_hiv_1_nef_negative_effector_of_fas_and_tnf_Pathway_(Pathway_protein_ubiquitination_of_CHUK)	Biocarta 1.2	0.00185133	0.00289039
1171	biocarta_hop_pathway_in_cardiac_development_Main_Pathway	Biocarta 1.2
1172	biocarta_hop_pathway_in_cardiac_development_Pathway_(cell_differentiation)	Biocarta 1.2
1173	biocarta_hop_pathway_in_cardiac_development_Pathway_(cell_proliferation)	Biocarta 1.2
1174	biocarta_how_does_salmonella_hijack_a_cell_Main_Pathway	Biocarta 1.2	0.00182348	0.00287369
1175	biocarta_how_does_salmonella_hijack_a_cell_Pathway_(lamellipodium_assembly)	Biocarta 1.2	0.00182348	0.00287369
1176	biocarta_how_progesterone_initiates_the_oocyte_maturation_Main_Pathway	Biocarta 1.2	0.000251477	0.000516045
1177	biocarta_how_progesterone_initiates_the_oocyte_maturation_Pathway_(oocyte_maturation)	Biocarta 1.2	0.00017991	0.000404495
1178	biocarta_human_cytomegalovirus_and_map_kinase_pathways_Main_Pathway	Biocarta 1.2	0.00101996	0.00173446
1179	biocarta_hypoxia_and_p53_in_the_cardiovascular_system_Main_Pathway	Biocarta 1.2	0.00221923	0.00340359
1180	biocarta_hypoxia_inducible_factor_in_the_cardivascular_system_Main_Pathway	Biocarta 1.2	0.00306123	0.00446667
1181	biocarta_ifn_alpha_signaling_Main_Pathway	Biocarta 1.2	0.0675291	0.076096
1182	biocarta_ifn_gamma_signaling_Main_Pathway	Biocarta 1.2	0.000152707	0.00036208
1183	biocarta_igf_1_signaling_Main_Pathway	Biocarta 1.2	0.00846636	0.0110667
1184	biocarta_il12_and_stat4_dependent_signaling_pathway_in_th1_development_Main_Pathway	Biocarta 1.2	0.00747195	0.00989368
1185	biocarta_il22_soluble_receptor_signaling_Main_Pathway	Biocarta 1.2
1186	biocarta_il_2_receptor_beta_chain_in_t_cell_activation_Main_Pathway	Biocarta 1.2	0.0110978	0.0141013
1187	biocarta_il_2_receptor_beta_chain_in_t_cell_activation_Pathway_(apoptosis)	Biocarta 1.2	0.00113532	0.00189625
1188	biocarta_il_2_receptor_beta_chain_in_t_cell_activation_Pathway_(cell_proliferation)	Biocarta 1.2
1189	biocarta_il_2_signaling_Main_Pathway	Biocarta 1.2	0.125821	0.138326
1190	biocarta_il_3_signaling_Main_Pathway	Biocarta 1.2	0.590029	0.608987
1191	biocarta_il_4_signaling_Main_Pathway	Biocarta 1.2	0.190971	0.204115
1192	biocarta_il_4_signaling_Pathway_(G1_phase_of_mitotic_cell_cycle)	Biocarta 1.2	0.190971	0.204115
1193	biocarta_il_4_signaling_Pathway_(cell_proliferation)	Biocarta 1.2
1194	biocarta_il_4_signaling_Pathway_(cell_survival)	Biocarta 1.2
1195	biocarta_il_6_signaling_Main_Pathway	Biocarta 1.2	0.0055709	0.00758638
1196	biocarta_il_7_signal_transduction_Main_Pathway	Biocarta 1.2	0.154255	0.168089
1197	biocarta_il_7_signal_transduction_Pathway_(cell_proliferation)	Biocarta 1.2
1198	biocarta_il_7_signal_transduction_Pathway_(cell_survival)	Biocarta 1.2
1199	biocarta_inactivation_of_gsk3_by_akt_causes_accumulation_of_b_catenin_in_alveolar_macrophages_Main_Pathway	Biocarta 1.2	0.077933	0.0871496
1200	biocarta_inactivation_of_gsk3_by_akt_causes_accumulation_of_b_catenin_in_alveolar_macrophages_Pathway_(Pathway_protein_ubiquitination_of_CHUK)	Biocarta 1.2
1201	biocarta_induction_of_apoptosis_through_dr3_and_dr4_5_death_receptors_Main_Pathway	Biocarta 1.2	0.592846	0.611357
1202	biocarta_induction_of_apoptosis_through_dr3_and_dr4_5_death_receptors_Pathway_(Pathway_degradation_of_CASP3_CASP10_CASP10)	Biocarta 1.2	0.00183151	0.00288441
1203	biocarta_induction_of_apoptosis_through_dr3_and_dr4_5_death_receptors_Pathway_(apoptosis)	Biocarta 1.2	0.592846	0.611357
1204	biocarta_influence_of_ras_and_rho_proteins_on_g1_to_s_transition_Main_Pathway	Biocarta 1.2	0.00279125	0.00411759
1205	biocarta_influence_of_ras_and_rho_proteins_on_g1_to_s_transition_Pathway_(Pathway_protein_ubiquitination_of_CHUK)	Biocarta 1.2
1206	biocarta_inhibition_of_cellular_proliferation_by_gleevec_Main_Pathway	Biocarta 1.2	0.00867018	0.0113086
1207	biocarta_inhibition_of_matrix_metalloproteinases_Main_Pathway	Biocarta 1.2
1208	biocarta_inhibition_of_matrix_metalloproteinases_Pathway_(Pathway_degradation_of_RECK_TIMP4_MMP14_TIMP2_TIMP1_TIMP3)	Biocarta 1.2
1209	biocarta_insulin_signaling_Main_Pathway	Biocarta 1.2	0.190971	0.204115
1210	biocarta_integrin_signaling_Main_Pathway	Biocarta 1.2	0.200588	0.2141
1211	biocarta_internal_ribosome_entry_Main_Pathway	Biocarta 1.2	0.000747064	0.00131818
1212	biocarta_internal_ribosome_entry_Pathway_(translational_initiation)	Biocarta 1.2	0.000747064	0.00131818
1213	biocarta_keratinocyte_differentiation_Main_Pathway	Biocarta 1.2	0.00151082	0.00243497
1214	biocarta_keratinocyte_differentiation_Pathway_(Pathway_protein_ubiquitination_of_CHUK)	Biocarta 1.2
1215	biocarta_keratinocyte_differentiation_Pathway_(apoptosis)	Biocarta 1.2
1216	biocarta_keratinocyte_differentiation_Pathway_(keratinocyte_differentiation)	Biocarta 1.2
1217	biocarta_lck_and_fyn_tyrosine_kinases_in_initiation_of_tcr_activation_Main_Pathway	Biocarta 1.2	0.332195	0.349326
1218	biocarta_lissencephaly_gene_lis1_in_neuronal_migration_and_development_Main_Pathway	Biocarta 1.2	0.000468443	0.000877395
1219	biocarta_lissencephaly_gene_lis1_in_neuronal_migration_and_development_Pathway_(negative_regulation_of_microtubule_depolymerization)	Biocarta 1.2	0.000468443	0.000877395
1220	biocarta_lissencephaly_gene_lis1_in_neuronal_migration_and_development_Pathway_(retrograde_axon_cargo_transport)	Biocarta 1.2
1221	biocarta_map_kinase_inactivation_of_smrt_corepressor_Main_Pathway	Biocarta 1.2	0.0164909	0.0201412
1222	biocarta_mapkinase_signaling_Main_Pathway	Biocarta 1.2	0.00124009	0.00205773
1223	biocarta_mcalpain_and_friends_in_cell_motility_Main_Pathway	Biocarta 1.2	0.579337	0.598478
1224	biocarta_mcalpain_and_friends_in_cell_motility_Pathway_(cell_migration)	Biocarta 1.2	0.0718788	0.0807647
1225	biocarta_mechanism_of_acetaminophen_activity_and_toxicity_Main_Pathway	Biocarta 1.2
1226	biocarta_mechanism_of_acetaminophen_activity_and_toxicity_Pathway_(fever)	Biocarta 1.2
1227	biocarta_mechanism_of_acetaminophen_activity_and_toxicity_Pathway_(inflammatory_response)	Biocarta 1.2
1228	biocarta_mechanism_of_acetaminophen_activity_and_toxicity_Pathway_(platelet_activation)	Biocarta 1.2
1229	biocarta_mechanism_of_acetaminophen_activity_and_toxicity_Pathway_(prostaglandin_biosynthetic_process)	Biocarta 1.2
1230	biocarta_mechanism_of_protein_import_into_the_nucleus_Main_Pathway	Biocarta 1.2	5.30071e-05	0.000139196
1231	biocarta_mechanisms_of_transcriptional_repression_by_dna_methylation_Main_Pathway	Biocarta 1.2	0.000982245	0.00167761
1232	biocarta_mechanisms_of_transcriptional_repression_by_dna_methylation_Pathway_(histone_deacetylation)	Biocarta 1.2	0.000982245	0.00167761
1233	biocarta_melanocyte_development_and_pigmentation_Main_Pathway	Biocarta 1.2	0.00768305	0.010103
1234	biocarta_mets_affect_on_macrophage_differentiation_Main_Pathway	Biocarta 1.2	0.000327198	0.000641537
1235	biocarta_mets_affect_on_macrophage_differentiation_Pathway_(RNA_processing)	Biocarta 1.2
1236	biocarta_multi_step_regulation_of_transcription_by_pitx2_Main_Pathway	Biocarta 1.2	0.00793222	0.0104033
1237	biocarta_multiple_antiapoptotic_pathways_from_igf_1r_signaling_lead_to_bad_phosphorylation_Main_Pathway	Biocarta 1.2	0.190971	0.204115
1238	biocarta_multiple_antiapoptotic_pathways_from_igf_1r_signaling_lead_to_bad_phosphorylation_Pathway_(apoptosis)	Biocarta 1.2
1239	biocarta_multiple_antiapoptotic_pathways_from_igf_1r_signaling_lead_to_bad_phosphorylation_Pathway_(cell_growth_and_or_maintenance)	Biocarta 1.2
1240	biocarta_nerve_growth_factor_pathway_ngf__Main_Pathway	Biocarta 1.2	0.632133	0.649869
1241	biocarta_nf_kb_signaling_Main_Pathway	Biocarta 1.2	0.000361205	0.000701181
1242	biocarta_nf_kb_signaling_Pathway_(Pathway_protein_ubiquitination_of_CHUK)	Biocarta 1.2	0.000361205	0.000701181
1243	biocarta_nfat_and_hypertrophy_of_the_heart__Main_Pathway	Biocarta 1.2	0.0295972	0.0348071
1244	biocarta_nfkb_activation_by_nontypeable_hemophilus_influenzae_Main_Pathway	Biocarta 1.2	0.00747195	0.00989368
1245	biocarta_nfkb_activation_by_nontypeable_hemophilus_influenzae_Pathway_(Pathway_protein_ubiquitination_of_CHUK)	Biocarta 1.2
1246	biocarta_nitric_oxide_signaling_Main_Pathway	Biocarta 1.2
1247	biocarta_no2_dependent_il_12_pathway_in_nk_cells_Main_Pathway	Biocarta 1.2
1248	biocarta_no2_dependent_il_12_pathway_in_nk_cells_Pathway_(interleukin_12_biosynthetic_process)	Biocarta 1.2
1249	biocarta_nuclear_receptors_coordinate_the_activities_of_chromatin_remodeling_complexes_and_coactivators_to_facilitate_initiation_of_transcription_in_carcinoma_cells_Main_Pathway	Biocarta 1.2	0.0655871	0.0740856
1250	biocarta_opposing_roles_of_aif_in_apoptosis_and_cell_survival_Main_Pathway	Biocarta 1.2	4.54139e-05	0.000121018
1251	biocarta_opposing_roles_of_aif_in_apoptosis_and_cell_survival_Pathway_(DNA_fragmentation_during_apoptosis)	Biocarta 1.2	4.54139e-05	0.000121018
1252	biocarta_opposing_roles_of_aif_in_apoptosis_and_cell_survival_Pathway_(removal_of_superoxide_radicals)	Biocarta 1.2	4.54139e-05	0.000121018
1253	biocarta_overview_of_telomerase_rna_component_gene_hterc_transcriptional_regulation_Main_Pathway	Biocarta 1.2	6.5173e-05	0.000169812
1254	biocarta_oxidative_stress_induced_gene_expression_via_nrf2_Main_Pathway	Biocarta 1.2	0.00768305	0.010103
1255	biocarta_p38_mapk_signaling_Main_Pathway	Biocarta 1.2	0.00160717	0.00257433
1256	biocarta_p53_signaling_Main_Pathway	Biocarta 1.2	0.00019136	0.000425346
1257	biocarta_pdgf_signaling_Main_Pathway	Biocarta 1.2	0.508818	0.527722
1258	biocarta_pelp1_modulation_of_estrogen_receptor_activity_Main_Pathway	Biocarta 1.2
1259	biocarta_phospholipids_as_signalling_intermediaries_Main_Pathway	Biocarta 1.2	0.19455	0.207751
1260	biocarta_phospholipids_as_signalling_intermediaries_Pathway_(actin_filament_organization)	Biocarta 1.2	0.00279125	0.00411759
1261	biocarta_phospholipids_as_signalling_intermediaries_Pathway_(cell_proliferation)	Biocarta 1.2
1262	biocarta_phospholipids_as_signalling_intermediaries_Pathway_(cell_survival)	Biocarta 1.2
1263	biocarta_phospholipids_as_signalling_intermediaries_Pathway_(chemotaxis)	Biocarta 1.2	0.00279125	0.00411759
1264	biocarta_phospholipids_as_signalling_intermediaries_Pathway_(lamellipodium_assembly)	Biocarta 1.2
1265	biocarta_phosphorylation_of_mek1_by_cdk5_p35_down_regulates_the_map_kinase_Main_Pathway	Biocarta 1.2	0.705688	0.723901
1266	biocarta_pkc_catalyzed_phosphorylation_of_inhibitory_phosphoprotein_of_myosin_phosphatase_Main_Pathway	Biocarta 1.2	0.00141499	0.00229313
1267	biocarta_pkc_catalyzed_phosphorylation_of_inhibitory_phosphoprotein_of_myosin_phosphatase_Pathway_(secretion)	Biocarta 1.2	0.00141499	0.00229313
1268	biocarta_polyadenylation_of_mrna_Main_Pathway	Biocarta 1.2	8.20023e-05	0.000208563
1269	biocarta_prion_Main_Pathway	Biocarta 1.2	0.0129373	0.0162409
1270	biocarta_proteasome_complex_Main_Pathway	Biocarta 1.2	0.000178358	0.000403327
1271	biocarta_proteasome_complex_Pathway_(Pathway_degradation_of_PSMA1)	Biocarta 1.2	0.000178358	0.000403327
1272	biocarta_protein_kinase_a_at_the_centrosome_Main_Pathway	Biocarta 1.2	8.16547e-05	0.000208563
1273	biocarta_pten_dependent_cell_cycle_arrest_and_apoptosis_Main_Pathway	Biocarta 1.2	0.2535	0.268985
1274	biocarta_pten_dependent_cell_cycle_arrest_and_apoptosis_Pathway_(cell_migration)	Biocarta 1.2	0.0954258	0.105853
1275	biocarta_pten_dependent_cell_cycle_arrest_and_apoptosis_Pathway_(cell_survival)	Biocarta 1.2	0.84681	0.859269
1276	biocarta_rac1_cell_motility_signaling_Main_Pathway	Biocarta 1.2	0.0948594	0.105275
1277	biocarta_rac1_cell_motility_signaling_Pathway_(actin_filament_depolymerization)	Biocarta 1.2	0.0108839	0.0138504
1278	biocarta_rac1_cell_motility_signaling_Pathway_(actin_filament_organization)	Biocarta 1.2	0.00279125	0.00411759
1279	biocarta_rac1_cell_motility_signaling_Pathway_(phosphatidic_acid_metabolic_process)	Biocarta 1.2	0.00279125	0.00411759
1280	biocarta_ras_independent_pathway_in_nk_cell_mediated_cytotoxicity_Main_Pathway	Biocarta 1.2	0.00420557	0.00592315
1281	biocarta_ras_independent_pathway_in_nk_cell_mediated_cytotoxicity_Pathway_(positive_regulation_of_natural_killer_cell_mediated_cytotoxicity)	Biocarta 1.2
1282	biocarta_rb_tumor_suppressor_checkpoint_signaling_in_response_to_dna_damage_Main_Pathway	Biocarta 1.2	0.000135518	0.000326609
1283	biocarta_regulation_of_bad_phosphorylation_Main_Pathway	Biocarta 1.2
1284	biocarta_regulation_of_bad_phosphorylation_Pathway_(apoptosis)	Biocarta 1.2
1285	biocarta_regulation_of_ck1_cdk5_by_type_1_glutamate_receptors_Main_Pathway	Biocarta 1.2	0.360491	0.378403
1286	biocarta_regulation_of_eif2_Main_Pathway	Biocarta 1.2	4.94774e-05	0.000130953
1287	biocarta_regulation_of_eif_4e_and_p70s6_kinase_Main_Pathway	Biocarta 1.2	0.00109657	0.00185263
1288	biocarta_regulation_of_map_kinase_pathways_through_dual_specificity_phosphatases_Main_Pathway	Biocarta 1.2
1289	biocarta_regulation_of_pgc_1a_Main_Pathway	Biocarta 1.2	0.0328871	0.0385601
1290	biocarta_regulation_of_spermatogenesis_by_crem_Main_Pathway	Biocarta 1.2
1291	biocarta_regulation_of_spermatogenesis_by_crem_Pathway_(spermatogenesis)	Biocarta 1.2
1292	biocarta_regulation_of_splicing_through_sam68_Main_Pathway	Biocarta 1.2	7.63565e-05	0.000195712
1293	biocarta_regulation_of_splicing_through_sam68_Pathway_(negative_regulation_of_cell_growth)	Biocarta 1.2	7.63565e-05	0.000195712
1294	biocarta_regulation_of_splicing_through_sam68_Pathway_(positive_regulation_of_nuclear_mRNA_splicing_via_spliceosome)	Biocarta 1.2	7.63565e-05	0.000195712
1295	biocarta_regulation_of_transcriptional_activity_by_pml_Main_Pathway	Biocarta 1.2	0.000280474	0.000569448
1296	biocarta_regulation_of_transcriptional_activity_by_pml_Pathway_(negative_regulation_of_cell_proliferation)	Biocarta 1.2	0.000280474	0.000569448
1297	biocarta_regulators_of_bone_mineralization_Main_Pathway	Biocarta 1.2	0.22728	0.24193
1298	biocarta_repression_of_pain_sensation_by_the_transcriptional_regulator_dream_Main_Pathway	Biocarta 1.2	0.311009	0.328077
1299	biocarta_reversal_of_insulin_resistance_by_leptin_Main_Pathway	Biocarta 1.2
1300	biocarta_reversal_of_insulin_resistance_by_leptin_Pathway_(fatty_acid_oxidation)	Biocarta 1.2
1301	biocarta_rho_cell_motility_signaling_Main_Pathway	Biocarta 1.2	0.151753	0.165825
1302	biocarta_rho_cell_motility_signaling_Pathway_(actin_filament_polymerization)	Biocarta 1.2
1303	biocarta_rho_cell_motility_signaling_Pathway_(actin_filament_stabilization)	Biocarta 1.2	0.151753	0.165825
1304	biocarta_rho_cell_motility_signaling_Pathway_(focal_adhesion_formation)	Biocarta 1.2
1305	biocarta_rho_selective_guanine_exchange_factor_akap13_mediates_stress_fiber_formation_Main_Pathway	Biocarta 1.2
1306	biocarta_rna_polymerase_iii_transcription_Main_Pathway	Biocarta 1.2	0.153827	0.167701
1307	biocarta_rna_polymerase_iii_transcription_Pathway_(Pathway_transcription_initiation_via_BDP1)	Biocarta 1.2	0.153827	0.167701
1308	biocarta_role_of_U_00DF_arrestins_in_the_activation_and_targeting_of_map_kinases_Main_Pathway	Biocarta 1.2	0.0422351	0.048645
1309	biocarta_role_of_brca1_brca2_and_atr_in_cancer_susceptibility_Main_Pathway	Biocarta 1.2	0.000233956	0.000491266
1310	biocarta_role_of_brca1_brca2_and_atr_in_cancer_susceptibility_Pathway_(DNA_replication_termination)	Biocarta 1.2	0.000233956	0.000491266
1311	biocarta_role_of_brca1_brca2_and_atr_in_cancer_susceptibility_Pathway_(Pathway_protein_ubiquitination_of_ATM_BRCA1)	Biocarta 1.2	0.000324713	0.000637198
1312	biocarta_role_of_brca1_brca2_and_atr_in_cancer_susceptibility_Pathway_(regulation_of_DNA_replication)	Biocarta 1.2
1313	biocarta_role_of_egf_receptor_transactivation_by_gpcrs_in_cardiac_hypertrophy_Main_Pathway	Biocarta 1.2	0.00691117	0.00926139
1314	biocarta_role_of_egf_receptor_transactivation_by_gpcrs_in_cardiac_hypertrophy_Pathway_(Pathway_protein_ubiquitination_of_CHUK)	Biocarta 1.2
1315	biocarta_role_of_egf_receptor_transactivation_by_gpcrs_in_cardiac_hypertrophy_Pathway_(cell_growth)	Biocarta 1.2	0.0116462	0.0146909
1316	biocarta_role_of_erbb2_in_signal_transduction_and_oncology_Main_Pathway	Biocarta 1.2	0.190971	0.204115
1317	biocarta_role_of_erk5_in_neuronal_survival_Main_Pathway	Biocarta 1.2	0.500826	0.519893
1318	biocarta_role_of_erk5_in_neuronal_survival_Pathway_(cell_survival)	Biocarta 1.2	0.821073	0.834236
1319	biocarta_role_of_erk5_in_neuronal_survival_Pathway_(positive_regulation_of_axon_extension)	Biocarta 1.2
1320	biocarta_role_of_mal_in_rho_mediated_activation_of_srf_Main_Pathway	Biocarta 1.2	0.458519	0.478304
1321	biocarta_role_of_mef2d_in_t_cell_apoptosis_Main_Pathway	Biocarta 1.2	0.00624451	0.0084109
1322	biocarta_role_of_mef2d_in_t_cell_apoptosis_Pathway_(Pathway_degradation_of_CAPN2)	Biocarta 1.2
1323	biocarta_role_of_mitochondria_in_apoptotic_signaling_Main_Pathway	Biocarta 1.2	0.000160236	0.000372035
1324	biocarta_role_of_nicotinic_acetylcholine_receptors_in_the_regulation_of_apoptosis_Main_Pathway	Biocarta 1.2	0.84681	0.859269
1325	biocarta_role_of_parkin_in_ubiquitin_proteasomal_Main_Pathway	Biocarta 1.2	0.00247083	0.00376239
1326	biocarta_role_of_pi3k_subunit_p85_in_regulation_of_actin_organization_and_cell_migration_Main_Pathway	Biocarta 1.2	0.0123301	0.0154952
1327	biocarta_role_of_pi3k_subunit_p85_in_regulation_of_actin_organization_and_cell_migration_Pathway_(filopodium_formation)	Biocarta 1.2	0.00169668	0.00269744
1328	biocarta_role_of_pi3k_subunit_p85_in_regulation_of_actin_organization_and_cell_migration_Pathway_(negative_regulation_of_actin_polymerization_and_or_depolymerization)	Biocarta 1.2	0.00583717	0.00791681
1329	biocarta_role_of_ppar_gamma_coactivators_in_obesity_and_thermogenesis_Main_Pathway	Biocarta 1.2	0.00133827	0.00219918
1330	biocarta_role_of_ppar_gamma_coactivators_in_obesity_and_thermogenesis_Pathway_(fat_cell_differentiation)	Biocarta 1.2	0.00133827	0.00219918
1331	biocarta_role_of_ran_in_mitotic_spindle_regulation_Main_Pathway	Biocarta 1.2	4.4046e-05	0.000117774
1332	biocarta_segmentation_clock_Main_Pathway	Biocarta 1.2	0.287346	0.303799
1333	biocarta_signal_dependent_regulation_of_myogenesis_by_corepressor_mitr_Main_Pathway	Biocarta 1.2	0.143116	0.156679
1334	biocarta_signal_transduction_through_il1r_Main_Pathway	Biocarta 1.2	0.00170159	0.00270158
1335	biocarta_signal_transduction_through_il1r_Pathway_(Pathway_protein_ubiquitination_of_CHUK_PEBP1)	Biocarta 1.2
1336	biocarta_signaling_pathway_from_g_protein_families_Main_Pathway	Biocarta 1.2	0.144926	0.158586
1337	biocarta_skeletal_muscle_hypertrophy_is_regulated_via_akt_mtor_Main_Pathway	Biocarta 1.2	0.000603641	0.00109308
1338	biocarta_skeletal_muscle_hypertrophy_is_regulated_via_akt_mtor_Pathway_(muscle_development)	Biocarta 1.2	4.94774e-05	0.000130953
1339	biocarta_sodd_tnfr1_signaling_Main_Pathway	Biocarta 1.2
1340	biocarta_sonic_hedgehog_receptor_ptc1_regulates_cell_cycle_Main_Pathway	Biocarta 1.2	0.000107076	0.000264323
1341	biocarta_sonic_hedgehog_receptor_ptc1_regulates_cell_cycle_Pathway_(cell_cycle_arrest)	Biocarta 1.2	0.000168399	0.000384513
1342	biocarta_sonic_hedgehog_receptor_ptc1_regulates_cell_cycle_Pathway_(re_entry_into_mitotic_cell_cycle)	Biocarta 1.2	0.000107076	0.000264323
1343	biocarta_spliceosomal_assembly_Main_Pathway	Biocarta 1.2
1344	biocarta_sprouty_regulation_of_tyrosine_kinase_signals_Main_Pathway	Biocarta 1.2	0.190971	0.204115
1345	biocarta_sprouty_regulation_of_tyrosine_kinase_signals_Pathway_(Pathway_protein_ubiquitination_of_CBL)	Biocarta 1.2
1346	biocarta_sprouty_regulation_of_tyrosine_kinase_signals_Pathway_(cell_migration)	Biocarta 1.2
1347	biocarta_srebp_control_of_lipid_synthesis_Main_Pathway	Biocarta 1.2
1348	biocarta_srebp_control_of_lipid_synthesis_Pathway_(cholesterol_biosynthetic_process)	Biocarta 1.2
1349	biocarta_stat3_signaling_Main_Pathway	Biocarta 1.2
1350	biocarta_stathmin_and_breast_cancer_resistance_to_antimicrotubule_agents_Main_Pathway	Biocarta 1.2	0.00948374	0.012186
1351	biocarta_stress_induction_of_hsp_regulation_Main_Pathway	Biocarta 1.2	0.00189771	0.00295494
1352	biocarta_stress_induction_of_hsp_regulation_Pathway_(Pathway_degradation_of_HSPB1)	Biocarta 1.2
1353	biocarta_stress_induction_of_hsp_regulation_Pathway_(cell_survival)	Biocarta 1.2
1354	biocarta_sumoylation_as_a_mechanism_to_modulate_ctbp_dependent_gene_responses_Main_Pathway	Biocarta 1.2	0.703027	0.721487
1355	biocarta_sumoylation_by_ranbp2_regulates_transcriptional_repression_Main_Pathway	Biocarta 1.2	0.000234025	0.000491266
1356	biocarta_t_cell_receptor_signaling_Main_Pathway	Biocarta 1.2	0.156135	0.16998
1357	biocarta_t_cell_receptor_signaling_Pathway_(Pathway_protein_ubiquitination_of_PRKCA)	Biocarta 1.2
1358	biocarta_tgf_beta_signaling_Main_Pathway	Biocarta 1.2	0.00922391	0.0118847
1359	biocarta_the_41bb_dependent_immune_response_Main_Pathway	Biocarta 1.2	0.00747195	0.00989368
1360	biocarta_the_co_stimulatory_signal_during_t_cell_activation_Main_Pathway	Biocarta 1.2
1361	biocarta_the_co_stimulatory_signal_during_t_cell_activation_Pathway_(T_cell_activation)	Biocarta 1.2
1362	biocarta_the_igf_1_receptor_and_longevity_Main_Pathway	Biocarta 1.2	0.190971	0.204115
1363	biocarta_the_igf_1_receptor_and_longevity_Pathway_(Pathway_degradation_of_CAT)	Biocarta 1.2
1364	biocarta_the_igf_1_receptor_and_longevity_Pathway_(cell_survival)	Biocarta 1.2
1365	biocarta_the_igf_1_receptor_and_longevity_Pathway_(superoxide_release)	Biocarta 1.2	0.190971	0.204115
1366	biocarta_the_prc2_complex_sets_long_term_gene_silencing_through_modification_of_histone_tails_Main_Pathway	Biocarta 1.2	0.000258473	0.000528899
1367	biocarta_the_prc2_complex_sets_long_term_gene_silencing_through_modification_of_histone_tails_Pathway_(histone_deacetylation)	Biocarta 1.2	0.000258473	0.000528899
1368	biocarta_the_prc2_complex_sets_long_term_gene_silencing_through_modification_of_histone_tails_Pathway_(histone_methylation)	Biocarta 1.2	0.000258473	0.000528899
1369	biocarta_thrombin_signaling_and_protease_activated_receptors_Main_Pathway	Biocarta 1.2
1370	biocarta_tnf_stress_related_signaling_Main_Pathway	Biocarta 1.2	0.000547225	0.00101442
1371	biocarta_tnfr1_signaling_Main_Pathway	Biocarta 1.2	0.000185533	0.000413176
1372	biocarta_tnfr2_signaling_Main_Pathway	Biocarta 1.2
1373	biocarta_tnfr2_signaling_Pathway_(Pathway_protein_ubiquitination_of_MAP3K1_TNFAIP3_MAP3K14)	Biocarta 1.2
1374	biocarta_toll_like_receptor_Main_Pathway	Biocarta 1.2	0.00209998	0.00325261
1375	biocarta_toll_like_receptor_Pathway_(Pathway_protein_ubiquitination_of_CHUK_MAP3K1)	Biocarta 1.2
1376	biocarta_tpo_signaling_Main_Pathway	Biocarta 1.2	0.216553	0.230721
1377	biocarta_transcription_factor_creb_and_its_extracellular_signals_Main_Pathway	Biocarta 1.2	0.153616	0.167627
1378	biocarta_transcription_regulation_by_methyltransferase_of_carm1_Main_Pathway	Biocarta 1.2	0.02181	0.0260941
1379	biocarta_transcription_regulation_by_methyltransferase_of_carm1_Pathway_(histone_acetylation)	Biocarta 1.2	0.0655871	0.0740856
1380	biocarta_transcription_regulation_by_methyltransferase_of_carm1_Pathway_(histone_methylation)	Biocarta 1.2	0.0655871	0.0740856
1381	biocarta_transcriptional_activation_of_dbpb_from_mrna_Main_Pathway	Biocarta 1.2
1382	biocarta_trefoil_factors_initiate_mucosal_healing_Main_Pathway	Biocarta 1.2	0.0339757	0.0396976
1383	biocarta_trefoil_factors_initiate_mucosal_healing_Pathway_(Pathway_protein_ubiquitination_of_CHUK)	Biocarta 1.2
1384	biocarta_trka_receptor_signaling_Main_Pathway	Biocarta 1.2	0.190971	0.204115
1385	biocarta_trka_receptor_signaling_Pathway_(cell_growth_and_or_maintenance)	Biocarta 1.2
1386	biocarta_tsp_1_induced_apoptosis_in_microvascular_endothelial_cell_Main_Pathway	Biocarta 1.2	0.0025415	0.00382529
1387	biocarta_tumor_suppressor_arf_inhibits_ribosomal_biogenesis_Main_Pathway	Biocarta 1.2	0.00011509	0.000282898
1388	biocarta_tumor_suppressor_arf_inhibits_ribosomal_biogenesis_Pathway_(Pathway_degradation_of_CDKN2A)	Biocarta 1.2	0.000448781	0.000842588
1389	biocarta_tumor_suppressor_arf_inhibits_ribosomal_biogenesis_Pathway_(ribosome_biogenesis)	Biocarta 1.2	0.000448781	0.000842588
1390	biocarta_ucalpain_and_friends_in_cell_spread_Main_Pathway	Biocarta 1.2	0.484685	0.504029
1391	biocarta_vegf_hypoxia_and_angiogenesis_Main_Pathway	Biocarta 1.2	0.00518859	0.00720808
1392	biocarta_vegf_hypoxia_and_angiogenesis_Pathway_(cell_migration)	Biocarta 1.2	0.00189771	0.00295494
1393	biocarta_visceral_fat_deposits_and_the_metabolic_syndrome_Main_Pathway	Biocarta 1.2	0.747135	0.76308
1394	biocarta_west_nile_virus_Main_Pathway	Biocarta 1.2	0.000962719	0.00165027
1395	biocarta_west_nile_virus_Pathway_(apoptosis)	Biocarta 1.2	0.000962719	0.00165027
1396	biocarta_wnt_lrp6_signalling_Main_Pathway	Biocarta 1.2
1397	biocarta_wnt_signaling_Main_Pathway	Biocarta 1.2	0.0574498	0.0651765
1398	biocarta_y_branching_of_actin_filaments_Main_Pathway	Biocarta 1.2	0.00156047	0.00250809
1399	biocarta_yaci_and_bcma_stimulation_of_b_cell_immune_responses_Main_Pathway	Biocarta 1.2
1400	reactome_2_LTR_circle_formation_Main_Pathway	Reactome 1.3	0.000441574	0.000833058
1401	reactome_ABCA_transporters_in_lipid_homeostasis_Main_Pathway	Reactome 1.3
1402	reactome_ABC_family_proteins_mediated_transport_Main_Pathway	Reactome 1.3
1403	reactome_ADP_signalling_through_P2Y_purinoceptor_12_Main_Pathway	Reactome 1.3	0.00535219	0.00731106
1404	reactome_ADP_signalling_through_P2Y_purinoceptor_1_Main_Pathway	Reactome 1.3	0.0415124	0.048025
1405	reactome_AKT_mediated_inactivation_of_FOXO1A_Main_Pathway	Reactome 1.3	0.692555	0.711363
1406	reactome_AKT_phosphorylates_targets_in_the_cytosol_Main_Pathway	Reactome 1.3
1407	reactome_AKT_phosphorylates_targets_in_the_nucleus_Main_Pathway	Reactome 1.3	0.471078	0.490749
1408	reactome_AMPK_inhibits_chREBP_transcriptional_activation_activity_Main_Pathway	Reactome 1.3
1409	reactome_APC_C_Cdc20_mediated_degradation_of_Cyclin_B_Main_Pathway	Reactome 1.3	0.000114657	0.000282131
1410	reactome_APC_C_Cdc20_mediated_degradation_of_Securin_Main_Pathway	Reactome 1.3	0.000241376	0.000497824
1411	reactome_APC_C_Cdc20_mediated_degradation_of_mitotic_proteins_Main_Pathway	Reactome 1.3
1412	reactome_APC_C_Cdh1_mediated_degradation_of_Cdc20_and_other_APC_C_Cdh1_targeted_proteins_in_late_mitosis_early_G1_Main_Pathway	Reactome 1.3	0.000123313	0.000300904
1413	reactome_APC_Cdc20_mediated_degradation_of_Nek2A_Main_Pathway	Reactome 1.3	0.00870452	0.0113086
1414	reactome_APOBEC3G_mediated_resistance_to_HIV_1_infection_Main_Pathway	Reactome 1.3	0.00016208	0.000372991
1415	reactome_ARMS_mediated_activation_Main_Pathway	Reactome 1.3
1416	reactome_ATF6_alpha_activates_chaperone_genes_Main_Pathway	Reactome 1.3
1417	reactome_ATF6_alpha_activates_chaperones_Main_Pathway	Reactome 1.3	6.41923e-05	0.000167443
1418	reactome_ATM_mediated_phosphorylation_of_repair_proteins_Main_Pathway	Reactome 1.3	0.000213982	0.000463759
1419	reactome_ATP_sensitive_Potassium_channels_Main_Pathway	Reactome 1.3
1420	reactome_AUF1_hnRNP_D0_destabilizes_mRNA_Main_Pathway	Reactome 1.3	0.00870452	0.0113086
1421	reactome_A_tetrasaccharide_linker_sequence_is_required_for_GAG_synthesis_Main_Pathway	Reactome 1.3	0.00075445	0.00132997
1422	reactome_A_third_proteolytic_cleavage_releases_NICD_Main_Pathway	Reactome 1.3	0.000824645	0.0014335
1423	reactome_Abacavir_metabolism_Main_Pathway	Reactome 1.3
1424	reactome_Abacavir_transmembrane_transport_Main_Pathway	Reactome 1.3
1425	reactome_Abnormal_metabolism_in_phenylketonuria_Main_Pathway	Reactome 1.3
1426	reactome_Abortive_elongation_of_HIV_1_transcript_in_the_absence_of_Tat_Main_Pathway	Reactome 1.3	0.000196073	0.000434584
1427	reactome_Acetylcholine_Neurotransmitter_Release_Cycle_Main_Pathway	Reactome 1.3
1428	reactome_Acetylcholine_regulates_insulin_secretion_Main_Pathway	Reactome 1.3	0.0415124	0.048025
1429	reactome_Activated_NOTCH1_Transmits_Signal_to_the_Nucleus_Main_Pathway	Reactome 1.3	0.000698665	0.00124859
1430	reactome_Activated_point_mutants_of_FGFR2_Main_Pathway	Reactome 1.3	0.00171665	0.00271629
1431	reactome_Activation_of_ATR_in_response_to_replication_stress_Main_Pathway	Reactome 1.3	0.000259892	0.00053125
1432	reactome_Activation_of_BAD_and_translocation_to_mitochondria_Main_Pathway	Reactome 1.3
1433	reactome_Activation_of_BID_and_translocation_to_mitochondria_Main_Pathway	Reactome 1.3
1434	reactome_Activation_of_BIM_and_translocation_to_mitochondria_Main_Pathway	Reactome 1.3
1435	reactome_Activation_of_BMF_and_translocation_to_mitochondria_Main_Pathway	Reactome 1.3
1436	reactome_Activation_of_C3_and_C5_Main_Pathway	Reactome 1.3
1437	reactome_Activation_of_DNA_fragmentation_factor_Main_Pathway	Reactome 1.3	0.000966794	0.00165605
1438	reactome_Activation_of_G_protein_gated_Potassium_channels_Main_Pathway	Reactome 1.3
1439	reactome_Activation_of_IRF3_IRF7_mediated_by_TBK1_IKK_epsilon_Main_Pathway	Reactome 1.3	0.00870452	0.0113086
1440	reactome_Activation_of_Matrix_Metalloproteinases_Main_Pathway	Reactome 1.3	0.000511518	0.000952749
1441	reactome_Activation_of_NF_kappaB_in_B_cells_Main_Pathway	Reactome 1.3	0.000263797	0.000538384
1442	reactome_Activation_of_NIMA_Kinases_NEK9_NEK6_NEK7_Main_Pathway	Reactome 1.3	0.000685401	0.00122881
1443	reactome_Activation_of_NOXA_and_translocation_to_mitochondria_Main_Pathway	Reactome 1.3	0.000685933	0.00122881
1444	reactome_Activation_of_PKB_Main_Pathway	Reactome 1.3
1445	reactome_Activation_of_PPARGC1A_PGC_1alpha_by_phosphorylation_Main_Pathway	Reactome 1.3
1446	reactome_Activation_of_PUMA_and_translocation_to_mitochondria_Main_Pathway	Reactome 1.3	0.000685933	0.00122881
1447	reactome_Activation_of_RAS_in_B_cells_Main_Pathway	Reactome 1.3	0.000220137	0.000468016
1448	reactome_Activation_of_Rac_Main_Pathway	Reactome 1.3	0.00972002	0.0124827
1449	reactome_Activation_of_caspases_through_apoptosome_mediated_cleavage_Main_Pathway	Reactome 1.3	0.0025415	0.00382529
1450	reactome_Activation_of_gene_expression_by_SREBF_SREBP__Main_Pathway	Reactome 1.3	0.000234639	0.000491266
1451	reactome_Activation_of_the_AP_1_family_of_transcription_factors_Main_Pathway	Reactome 1.3
1452	reactome_Activation_of_the_mRNA_upon_binding_of_the_cap_binding_complex_and_eIFs_and_subsequent_binding_to_43S_Main_Pathway	Reactome 1.3	0.00111899	0.00187163
1453	reactome_Activation_of_the_phototransduction_cascade_Main_Pathway	Reactome 1.3
1454	reactome_Activation_of_the_pre_replicative_complex_Main_Pathway	Reactome 1.3	0.000249427	0.000512625
1455	reactome_Acyl_chain_remodeling_of_CL_Main_Pathway	Reactome 1.3
1456	reactome_Acyl_chain_remodeling_of_DAG_and_TAG_Main_Pathway	Reactome 1.3
1457	reactome_Acyl_chain_remodelling_of_PC_Main_Pathway	Reactome 1.3
1458	reactome_Acyl_chain_remodelling_of_PE_Main_Pathway	Reactome 1.3
1459	reactome_Acyl_chain_remodelling_of_PG_Main_Pathway	Reactome 1.3
1460	reactome_Acyl_chain_remodelling_of_PI_Main_Pathway	Reactome 1.3
1461	reactome_Acyl_chain_remodelling_of_PS_Main_Pathway	Reactome 1.3
1462	reactome_Adenosine_P1_receptors_Main_Pathway	Reactome 1.3
1463	reactome_Adenylate_cyclase_activating_Main_Pathway	Reactome 1.3
1464	reactome_Adenylate_cyclase_inhibitory_Main_Pathway	Reactome 1.3	0.00535219	0.00731106
1465	reactome_Adherens_junctions_interactions_Main_Pathway	Reactome 1.3	0.00349946	0.00503449
1466	reactome_Adrenaline_noradrenaline_inhibits_insulin_secretion_Main_Pathway	Reactome 1.3
1467	reactome_Adrenaline_signalling_through_Alpha_2_adrenergic_receptor_Main_Pathway	Reactome 1.3
1468	reactome_Adrenoceptors_Main_Pathway	Reactome 1.3
1469	reactome_Advanced_glycosylation_endproduct_receptor_signaling_Main_Pathway	Reactome 1.3	0.00693123	0.00926139
1470	reactome_Aflatoxin_activation_and_detoxification_Main_Pathway	Reactome 1.3
1471	reactome_Alpha_defensins_Main_Pathway	Reactome 1.3	0.185899	0.200613
1472	reactome_Alpha_oxidation_of_phytanate_Main_Pathway	Reactome 1.3
1473	reactome_Alternative_complement_activation_Main_Pathway	Reactome 1.3
1474	reactome_Amine_compound_SLC_transporters_Main_Pathway	Reactome 1.3
1475	reactome_Amine_ligand_binding_receptors_Main_Pathway	Reactome 1.3
1476	reactome_Amino_acid_and_oligopeptide_SLC_transporters_Main_Pathway	Reactome 1.3
1477	reactome_Amino_acid_synthesis_and_interconversion_transamination__Main_Pathway	Reactome 1.3
1478	reactome_Amino_acid_transport_across_the_plasma_membrane_Main_Pathway	Reactome 1.3	0.00184215	0.00289039
1479	reactome_Amyloids_Main_Pathway	Reactome 1.3	0.0563055	0.0639402
1480	reactome_Anchoring_fibril_formation_Main_Pathway	Reactome 1.3	0.0771563	0.0863222
1481	reactome_Androgen_biosynthesis_Main_Pathway	Reactome 1.3
1482	reactome_Antigen_Presentation_Folding_assembly_and_peptide_loading_of_class_I_MHC_Main_Pathway	Reactome 1.3	0.000107547	0.000265192
1483	reactome_Antigen_activates_B_Cell_Receptor_BCR_leading_to_generation_of_second_messengers_Main_Pathway	Reactome 1.3	0.00610099	0.00822703
1484	reactome_Antigen_processing_Ubiquitination_Proteasome_degradation_Main_Pathway	Reactome 1.3	0.000241232	0.000497824
1485	reactome_Apoptotic_cleavage_of_cell_adhesion_proteins_Main_Pathway	Reactome 1.3	0.00149465	0.00241056
1486	reactome_Apoptotic_cleavage_of_cellular_proteins_Main_Pathway	Reactome 1.3	0.0025415	0.00382529
1487	reactome_Arachidonate_production_from_DAG_Main_Pathway	Reactome 1.3
1488	reactome_Asparagine_N_linked_glycosylation_Main_Pathway	Reactome 1.3
1489	reactome_Assembly_Of_The_HIV_Virion_Main_Pathway	Reactome 1.3	0.000398786	0.000766519
1490	reactome_Assembly_of_the_ORC_complex_at_the_origin_of_replication_Main_Pathway	Reactome 1.3
1491	reactome_Assembly_of_the_RAD50_MRE11_NBS1_complex_at_DNA_double_strand_breaks_Main_Pathway	Reactome 1.3
1492	reactome_Assembly_of_the_RAD51_ssDNA_nucleoprotein_complex_Main_Pathway	Reactome 1.3
1493	reactome_Association_of_TriC_CCT_with_target_proteins_during_biosynthesis_Main_Pathway	Reactome 1.3	6.52883e-06	1.81185e-05
1494	reactome_Astrocytic_Glutamate_Glutamine_Uptake_And_Metabolism_Main_Pathway	Reactome 1.3
1495	reactome_Asymmetric_localization_of_PCP_proteins_Main_Pathway	Reactome 1.3	0.18177	0.197247
1496	reactome_Attachment_of_GPI_anchor_to_uPAR_Main_Pathway	Reactome 1.3
1497	reactome_Attenuation_phase_Main_Pathway	Reactome 1.3	7.64488e-05	0.000195712
1498	reactome_Autodegradation_of_Cdh1_by_Cdh1_APC_C_Main_Pathway	Reactome 1.3	0.000241376	0.000497824
1499	reactome_Autodegradation_of_the_E3_ubiquitin_ligase_COP1_Main_Pathway	Reactome 1.3	0.000224542	0.000476086
1500	reactome_Autointegration_results_in_viral_DNA_circles_Main_Pathway	Reactome 1.3	0.00017985	0.000404495
1501	reactome_Axonal_growth_inhibition_RHOA_activation__Main_Pathway	Reactome 1.3
1502	reactome_Axonal_growth_stimulation_Main_Pathway	Reactome 1.3
1503	reactome_BH3_only_proteins_associate_with_and_inactivate_anti_apoptotic_BCL_2_members_Main_Pathway	Reactome 1.3
1504	reactome_Basigin_interactions_Main_Pathway	Reactome 1.3	0.0243002	0.0288966
1505	reactome_Beta_catenin_phosphorylation_cascade_Main_Pathway	Reactome 1.3	0.000911209	0.00157001
1506	reactome_Beta_oxidation_of_butanoyl_CoA_to_acetyl_CoA_Main_Pathway	Reactome 1.3
1507	reactome_Beta_oxidation_of_decanoyl_CoA_to_octanoyl_CoA_CoA_Main_Pathway	Reactome 1.3
1508	reactome_Beta_oxidation_of_hexanoyl_CoA_to_butanoyl_CoA_Main_Pathway	Reactome 1.3
1509	reactome_Beta_oxidation_of_lauroyl_CoA_to_decanoyl_CoA_CoA_Main_Pathway	Reactome 1.3
1510	reactome_Beta_oxidation_of_myristoyl_CoA_to_lauroyl_CoA_Main_Pathway	Reactome 1.3
1511	reactome_Beta_oxidation_of_octanoyl_CoA_to_hexanoyl_CoA_Main_Pathway	Reactome 1.3
1512	reactome_Beta_oxidation_of_palmitoyl_CoA_to_myristoyl_CoA_Main_Pathway	Reactome 1.3	0.000356596	0.000693956
1513	reactome_Beta_oxidation_of_pristanoyl_CoA_Main_Pathway	Reactome 1.3
1514	reactome_Beta_oxidation_of_very_long_chain_fatty_acids_Main_Pathway	Reactome 1.3
1515	reactome_Bicarbonate_transporters_Main_Pathway	Reactome 1.3
1516	reactome_Bile_salt_and_organic_anion_SLC_transporters_Main_Pathway	Reactome 1.3
1517	reactome_Binding_and_entry_of_HIV_virion_Main_Pathway	Reactome 1.3	0.0206492	0.0247938
1518	reactome_Biosynthesis_of_the_N_glycan_precursor_dolichol_lipid_linked_oligosaccharide_LLO_and_transfer_to_a_nascent_protein_Main_Pathway	Reactome 1.3
1519	reactome_Biotin_transport_and_metabolism_Main_Pathway	Reactome 1.3
1520	reactome_Branched_chain_amino_acid_catabolism_Main_Pathway	Reactome 1.3	0.0016909	0.00269006
1521	reactome_Budding_and_maturation_of_HIV_virion_Main_Pathway	Reactome 1.3	0.000716669	0.00127317
1522	reactome_Butyrate_Response_Factor_1_BRF1_destabilizes_mRNA_Main_Pathway	Reactome 1.3
1523	reactome_CD28_co_stimulation_Main_Pathway	Reactome 1.3	0.00190897	0.00297049
1524	reactome_CD28_dependent_PI3K_Akt_signaling_Main_Pathway	Reactome 1.3	0.000411336	0.000779775
1525	reactome_CD28_dependent_Vav1_Main_Pathway	Reactome 1.3	0.00158977	0.00254994
1526	reactome_CDC6_association_with_the_ORC_origin_complex_Main_Pathway	Reactome 1.3
1527	reactome_CDK_mediated_phosphorylation_and_removal_of_Cdc6_Main_Pathway	Reactome 1.3	0.000241376	0.000497824
1528	reactome_CDO_in_myogenesis_Main_Pathway	Reactome 1.3	0.07339	0.0821869
1529	reactome_CDT1_association_with_the_CDC6_ORC_origin_complex_Main_Pathway	Reactome 1.3	0.000159236	0.000372035
1530	reactome_CHL1_interactions_Main_Pathway	Reactome 1.3
1531	reactome_COPII_Coat_Protein_2_Mediated_Vesicle_Transport_Main_Pathway	Reactome 1.3	0.00110627	0.00186097
1532	reactome_COPI_Mediated_Transport_Main_Pathway	Reactome 1.3	0.000339888	0.000665306
1533	reactome_CREB_phosphorylation_Main_Pathway	Reactome 1.3	0.0026163	0.00389291
1534	reactome_CREB_phosphorylation_through_the_activation_of_Adenylate_Cyclase_Main_Pathway	Reactome 1.3	0.00768305	0.010103
1535	reactome_CREB_phosphorylation_through_the_activation_of_CaMKII_Main_Pathway	Reactome 1.3	0.00658347	0.00884713
1536	reactome_CREB_phosphorylation_through_the_activation_of_CaMKK_Main_Pathway	Reactome 1.3	0.00768305	0.010103
1537	reactome_CREB_phosphorylation_through_the_activation_of_Ras_Main_Pathway	Reactome 1.3	0.153616	0.167627
1538	reactome_CRMPs_in_Sema3A_signaling_Main_Pathway	Reactome 1.3	0.566789	0.585773
1539	reactome_CS_DS_degradation_Main_Pathway	Reactome 1.3	0.235159	0.24975
1540	reactome_CTLA4_inhibitory_signaling_Main_Pathway	Reactome 1.3	0.00108908	0.00184131
1541	reactome_CYP2E1_reactions_Main_Pathway	Reactome 1.3
1542	reactome_Ca2_Main_Pathway	Reactome 1.3	0.0045664	0.00640827
1543	reactome_CaMK_IV_mediated_phosphorylation_of_CREB_Main_Pathway	Reactome 1.3	0.00768305	0.010103
1544	reactome_Ca_activated_K_channels_Main_Pathway	Reactome 1.3
1545	reactome_Calmodulin_induced_events_Main_Pathway	Reactome 1.3
1546	reactome_Calnexin_calreticulin_cycle_Main_Pathway	Reactome 1.3	0.000132368	0.000320081
1547	reactome_Carnitine_synthesis_Main_Pathway	Reactome 1.3
1548	reactome_Caspase_mediated_cleavage_of_cytoskeletal_proteins_Main_Pathway	Reactome 1.3	0.0025415	0.00382529
1549	reactome_Catecholamine_biosynthesis_Main_Pathway	Reactome 1.3
1550	reactome_Cation_coupled_Chloride_cotransporters_Main_Pathway	Reactome 1.3
1551	reactome_Cdc20_Phospho_APC_C_mediated_degradation_of_Cyclin_A_Main_Pathway	Reactome 1.3	0.000154406	0.000365739
1552	reactome_Ceramide_signalling_Main_Pathway	Reactome 1.3
1553	reactome_ChREBP_activates_metabolic_gene_expression_Main_Pathway	Reactome 1.3
1554	reactome_Chk1_Chk2_Cds1_mediated_inactivation_of_Cyclin_B_Cdk1_complex_Main_Pathway	Reactome 1.3	0.000180614	0.00040569
1555	reactome_Cholesterol_biosynthesis_Main_Pathway	Reactome 1.3
1556	reactome_Chondroitin_sulfate_biosynthesis_Main_Pathway	Reactome 1.3	0.00283001	0.00415814
1557	reactome_Chylomicron_mediated_lipid_transport_Main_Pathway	Reactome 1.3	0.000709784	0.00126381
1558	reactome_Circadian_Clock_Main_Pathway	Reactome 1.3	0.452996	0.472963
1559	reactome_Citric_acid_cycle_TCA_cycle__Main_Pathway	Reactome 1.3	0.000767863	0.00134778
1560	reactome_Class_A_1_Rhodopsin_like_receptors__Main_Pathway	Reactome 1.3
1561	reactome_Class_C_3_Metabotropic_glutamate_pheromone_receptors__Main_Pathway	Reactome 1.3
1562	reactome_Class_II_GLUTs_Main_Pathway	Reactome 1.3
1563	reactome_Classical_Kir_channels_Main_Pathway	Reactome 1.3
1564	reactome_Classical_antibody_mediated_complement_activation_Main_Pathway	Reactome 1.3
1565	reactome_Clathrin_derived_vesicle_budding_Main_Pathway	Reactome 1.3
1566	reactome_Clearance_of_Nuclear_Envelope_Membranes_from_Chromatin_Main_Pathway	Reactome 1.3	0.00017985	0.000404495
1567	reactome_Cleavage_of_Growing_Transcript_in_the_Termination_Region_Main_Pathway	Reactome 1.3	8.20023e-05	0.000208563
1568	reactome_Cleavage_of_the_damaged_purine_Main_Pathway	Reactome 1.3
1569	reactome_Cleavage_of_the_damaged_pyrimidine_Main_Pathway	Reactome 1.3
1570	reactome_Cobalamin_Cbl_vitamin_B12_transport_and_metabolism_Main_Pathway	Reactome 1.3
1571	reactome_Coenzyme_A_biosynthesis_Main_Pathway	Reactome 1.3
1572	reactome_Cohesin_Loading_onto_Chromatin_Main_Pathway	Reactome 1.3	0.00162406	0.00259253
1573	reactome_Collagen_biosynthesis_and_modifying_enzymes_Main_Pathway	Reactome 1.3	0.090338	0.100386
1574	reactome_Collagen_degradation_Main_Pathway	Reactome 1.3	0.000129981	0.000314881
1575	reactome_Common_Pathway_Main_Pathway	Reactome 1.3
1576	reactome_Condensation_of_Prometaphase_Chromosomes_Main_Pathway	Reactome 1.3
1577	reactome_Condensation_of_Prophase_Chromosomes_Main_Pathway	Reactome 1.3	0.000117269	0.000287353
1578	reactome_Conjugation_of_benzoate_with_glycine_Main_Pathway	Reactome 1.3
1579	reactome_Conjugation_of_salicylate_with_glycine_Main_Pathway	Reactome 1.3
1580	reactome_Constitutive_PI3K_AKT_Signaling_in_Cancer_Main_Pathway	Reactome 1.3	0.471078	0.490749
1581	reactome_Constitutive_Signaling_by_NOTCH1_HD_Domain_Mutants_Main_Pathway	Reactome 1.3	0.00101247	0.00172297
1582	reactome_Constitutive_Signaling_by_NOTCH1_HD_PEST_Domain_Mutants_Main_Pathway	Reactome 1.3	0.00131913	0.00217231
1583	reactome_Constitutive_Signaling_by_NOTCH1_PEST_Domain_Mutants_Main_Pathway	Reactome 1.3	0.00131913	0.00217231
1584	reactome_Constitutive_Signaling_by_NOTCH1_t_7_9_NOTCH1_M1580_K2555_Translocation_Mutant_Main_Pathway	Reactome 1.3	0.000403248	0.000771932
1585	reactome_Conversion_from_APC_C_Cdc20_to_APC_C_Cdh1_in_late_anaphase_Main_Pathway	Reactome 1.3
1586	reactome_Costimulation_by_the_CD28_family_Main_Pathway	Reactome 1.3	0.00291821	0.00427967
1587	reactome_Creatine_metabolism_Main_Pathway	Reactome 1.3
1588	reactome_Cross_presentation_of_particulate_exogenous_antigens_phagosomes__Main_Pathway	Reactome 1.3	0.0169728	0.0206545
1589	reactome_Cross_presentation_of_soluble_exogenous_antigens_endosomes__Main_Pathway	Reactome 1.3	0.000235623	0.000492457
1590	reactome_Crosslinking_of_collagen_fibrils_Main_Pathway	Reactome 1.3	0.0173076	0.0209965
1591	reactome_Cyclin_A_B1_associated_events_during_G2_M_transition_Main_Pathway	Reactome 1.3	0.00016176	0.000372991
1592	reactome_Cyclin_A_Cdk2_associated_events_at_S_phase_entry_Main_Pathway	Reactome 1.3	0.000168694	0.000384814
1593	reactome_Cyclin_B2_mediated_events_Main_Pathway	Reactome 1.3	0.000145511	0.000347125
1594	reactome_Cyclin_D_associated_events_in_G1_Main_Pathway	Reactome 1.3	0.000977646	0.00167342
1595	reactome_Cyclin_E_associated_events_during_G1_S_transition_Main_Pathway	Reactome 1.3	3.83485e-05	0.000102774
1596	reactome_Cytosolic_iron_sulfur_cluster_assembly_Main_Pathway	Reactome 1.3	0.00620481	0.00836224
1597	reactome_Cytosolic_sensors_of_pathogen_associated_DNA_Main_Pathway	Reactome 1.3	0.000175049	0.000396992
1598	reactome_Cytosolic_sulfonation_of_small_molecules_Main_Pathway	Reactome 1.3
1599	reactome_Cytosolic_tRNA_aminoacylation_Main_Pathway	Reactome 1.3
1600	reactome_DAG_and_IP3_signaling_Main_Pathway	Reactome 1.3
1601	reactome_DAP12_interactions_Main_Pathway	Reactome 1.3	0.00455064	0.00638997
1602	reactome_DAP12_signaling_Main_Pathway	Reactome 1.3	0.00076975	0.00135009
1603	reactome_DARPP_32_events_Main_Pathway	Reactome 1.3
1604	reactome_DCC_mediated_attractive_signaling_Main_Pathway	Reactome 1.3	0.0666278	0.0752249
1605	reactome_DNA_Damage_Telomere_Stress_Induced_Senescence_Main_Pathway	Reactome 1.3	0.00221923	0.00340359
1606	reactome_DNA_replication_initiation_Main_Pathway	Reactome 1.3
1607	reactome_DSCAM_interactions_Main_Pathway	Reactome 1.3	0.182609	0.197676
1608	reactome_Deadenylation_of_mRNA_Main_Pathway	Reactome 1.3	0.00111899	0.00187163
1609	reactome_Degradation_of_beta_catenin_by_the_destruction_complex_Main_Pathway	Reactome 1.3	0.000285498	0.000577647
1610	reactome_Degradation_of_cysteine_and_homocysteine_Main_Pathway	Reactome 1.3
1611	reactome_Degradation_of_the_extracellular_matrix_Main_Pathway	Reactome 1.3	0.00243639	0.00371479
1612	reactome_Depolymerisation_of_the_Nuclear_Lamina_Main_Pathway	Reactome 1.3	0.000168399	0.000384513
1613	reactome_Deposition_of_new_CENPA_containing_nucleosomes_at_the_centromere_Main_Pathway	Reactome 1.3	9.13896e-05	0.000230687
1614	reactome_Dermatan_sulfate_biosynthesis_Main_Pathway	Reactome 1.3	0.235159	0.24975
1615	reactome_Detoxification_of_Reactive_Oxygen_Species_Main_Pathway	Reactome 1.3	0.00510138	0.00709533
1616	reactome_Digestion_of_dietary_carbohydrate_Main_Pathway	Reactome 1.3
1617	reactome_Digestion_of_dietary_lipid_Main_Pathway	Reactome 1.3
1618	reactome_Dimerization_of_procaspase_8_Main_Pathway	Reactome 1.3	0.00185133	0.00289039
1619	reactome_Displacement_of_DNA_glycosylase_by_APE1_Main_Pathway	Reactome 1.3
1620	reactome_Dissolution_of_Fibrin_Clot_Main_Pathway	Reactome 1.3	0.0106032	0.0135427
1621	reactome_Dopamine_Neurotransmitter_Release_Cycle_Main_Pathway	Reactome 1.3	0.0141958	0.017604
1622	reactome_Dopamine_receptors_Main_Pathway	Reactome 1.3
1623	reactome_Downregulation_of_ERBB2_ERBB3_signaling_Main_Pathway	Reactome 1.3	0.00870452	0.0113086
1624	reactome_Downregulation_of_ERBB4_signaling_Main_Pathway	Reactome 1.3	0.00870452	0.0113086
1625	reactome_Downregulation_of_SMAD2_3_SMAD4_transcriptional_activity_Main_Pathway	Reactome 1.3	0.00184214	0.00289039
1626	reactome_Downregulation_of_TGF_beta_receptor_signaling_Main_Pathway	Reactome 1.3	8.07389e-05	0.00020647
1627	reactome_Downstream_TCR_signaling_Main_Pathway	Reactome 1.3	0.00742459	0.00989019
1628	reactome_Downstream_signal_transduction_Main_Pathway	Reactome 1.3	0.00170126	0.00270158
1629	reactome_Dual_incision_reaction_in_GG_NER_Main_Pathway	Reactome 1.3	0.00029389	0.0005847
1630	reactome_Dual_incision_reaction_in_TC_NER_Main_Pathway	Reactome 1.3	0.000172174	0.00039085
1631	reactome_E2F_enabled_inhibition_of_pre_replication_complex_formation_Main_Pathway	Reactome 1.3	0.00019742	0.000436745
1632	reactome_E2F_mediated_regulation_of_DNA_replication_Main_Pathway	Reactome 1.3	0.000558087	0.00102849
1633	reactome_ECM_proteoglycans_Main_Pathway	Reactome 1.3	0.0918097	0.101938
1634	reactome_EGFR_Transactivation_by_Gastrin_Main_Pathway	Reactome 1.3	0.000220137	0.000468016
1635	reactome_EGFR_downregulation_Main_Pathway	Reactome 1.3	0.0032759	0.0047537
1636	reactome_EGFR_interacts_with_phospholipase_C_gamma_Main_Pathway	Reactome 1.3
1637	reactome_EPHA_mediated_growth_cone_collapse_Main_Pathway	Reactome 1.3	0.50253	0.52143
1638	reactome_EPHB_mediated_forward_signaling_Main_Pathway	Reactome 1.3	0.00293941	0.00430333
1639	reactome_EPH_ephrin_mediated_repulsion_of_cells_Main_Pathway	Reactome 1.3	0.00186501	0.00290982
1640	reactome_ERK1_activation_Main_Pathway	Reactome 1.3	0.000108784	0.00026796
1641	reactome_ERK_MAPK_targets_Main_Pathway	Reactome 1.3	0.843534	0.856686
1642	reactome_ERKs_are_inactivated_Main_Pathway	Reactome 1.3
1643	reactome_ER_Phagosome_Main_Pathway	Reactome 1.3	0.000133079	0.000321391
1644	reactome_ER_Quality_Control_Compartment_ERQC__Main_Pathway	Reactome 1.3
1645	reactome_Early_Phase_of_HIV_Life_Cycle_Main_Pathway	Reactome 1.3	0.00113532	0.00189625
1646	reactome_Effects_of_PIP2_hydrolysis_Main_Pathway	Reactome 1.3
1647	reactome_Eicosanoids_Main_Pathway	Reactome 1.3
1648	reactome_Elastic_fibre_formation_Main_Pathway	Reactome 1.3	0.0111476	0.0141457
1649	reactome_Electric_Transmission_Across_Gap_Junctions_Main_Pathway	Reactome 1.3
1650	reactome_Elevation_of_cytosolic_Ca2_levels_Main_Pathway	Reactome 1.3
1651	reactome_Elongation_arrest_and_recovery_Main_Pathway	Reactome 1.3	0.000157561	0.000369812
1652	reactome_Endogenous_sterols_Main_Pathway	Reactome 1.3	0.801713	0.815626
1653	reactome_Endosomal_Sorting_Complex_Required_For_Transport_ESCRT__Main_Pathway	Reactome 1.3	0.00363822	0.00522131
1654	reactome_Endosomal_Vacuolar_Main_Pathway	Reactome 1.3
1655	reactome_Ephrin_signaling_Main_Pathway	Reactome 1.3	0.00677885	0.00910447
1656	reactome_Erythrocytes_take_up_carbon_dioxide_and_release_oxygen_Main_Pathway	Reactome 1.3
1657	reactome_Erythrocytes_take_up_oxygen_and_release_carbon_dioxide_Main_Pathway	Reactome 1.3
1658	reactome_Establishment_of_Sister_Chromatid_Cohesion_Main_Pathway	Reactome 1.3	0.00162406	0.00259253
1659	reactome_Ethanol_oxidation_Main_Pathway	Reactome 1.3
1660	reactome_Eukaryotic_Translation_Elongation_Main_Pathway	Reactome 1.3
1661	reactome_Eukaryotic_Translation_Termination_Main_Pathway	Reactome 1.3	0.0007904	0.00138011
1662	reactome_Extrinsic_Pathway_Main_Pathway	Reactome 1.3
1663	reactome_FCERI_mediated_Ca_2_mobilization_Main_Pathway	Reactome 1.3	0.0239417	0.0284992
1664	reactome_FCERI_mediated_MAPK_activation_Main_Pathway	Reactome 1.3	0.00126034	0.00208428
1665	reactome_FCERI_mediated_NF_kB_activation_Main_Pathway	Reactome 1.3	0.00220146	0.0033941
1666	reactome_FCGR_activation_Main_Pathway	Reactome 1.3	0.0121931	0.0153313
1667	reactome_FGFR1b_ligand_binding_and_activation_Main_Pathway	Reactome 1.3	0.00171665	0.00271629
1668	reactome_FGFR1c_ligand_binding_and_activation_Main_Pathway	Reactome 1.3
1669	reactome_FGFR2b_ligand_binding_and_activation_Main_Pathway	Reactome 1.3	0.00171665	0.00271629
1670	reactome_FGFR2c_ligand_binding_and_activation_Main_Pathway	Reactome 1.3
1671	reactome_FGFR3b_ligand_binding_and_activation_Main_Pathway	Reactome 1.3
1672	reactome_FGFR3c_ligand_binding_and_activation_Main_Pathway	Reactome 1.3
1673	reactome_FGFR4_ligand_binding_and_activation_Main_Pathway	Reactome 1.3
1674	reactome_FMO_oxidizes_nucleophiles_Main_Pathway	Reactome 1.3
1675	reactome_FRS2_mediated_cascade_Main_Pathway	Reactome 1.3	0.023961	0.0285076
1676	reactome_Facilitative_Na_independent_glucose_transporters_Main_Pathway	Reactome 1.3
1677	reactome_Fanconi_Anemia_Main_Pathway	Reactome 1.3	4.96129e-05	0.000131164
1678	reactome_FasL_CD95L_signaling_Main_Pathway	Reactome 1.3	0.00185133	0.00289039
1679	reactome_Fatty_Acids_bound_to_GPR40_FFAR1_regulate_insulin_secretion_Main_Pathway	Reactome 1.3	0.0415124	0.048025
1680	reactome_Fatty_Acyl_CoA_Biosynthesis_Main_Pathway	Reactome 1.3
1681	reactome_Fatty_acids_Main_Pathway	Reactome 1.3
1682	reactome_Fc_epsilon_receptor_FCERI_signaling_Main_Pathway	Reactome 1.3	0.00549574	0.0074971
1683	reactome_Fibronectin_matrix_formation_Main_Pathway	Reactome 1.3	0.70011	0.718808
1684	reactome_Ficolins_bind_to_repetitive_carbohydrate_structures_on_the_target_cell_surface_Main_Pathway	Reactome 1.3
1685	reactome_Folding_of_actin_by_CCT_TriC_Main_Pathway	Reactome 1.3	5.10083e-05	0.000134549
1686	reactome_Formation_of_ATP_by_chemiosmotic_coupling_Main_Pathway	Reactome 1.3
1687	reactome_Formation_of_HIV_1_elongation_complex_containing_HIV_1_Tat_Main_Pathway	Reactome 1.3	0.00015786	0.000369812
1688	reactome_Formation_of_HIV_elongation_complex_in_the_absence_of_HIV_Tat_Main_Pathway	Reactome 1.3	0.00015786	0.000369812
1689	reactome_Formation_of_RNA_Pol_II_elongation_complex_Main_Pathway	Reactome 1.3	0.00015786	0.000369812
1690	reactome_Formation_of_Senescence_Associated_Heterochromatin_Foci_SAHF__Main_Pathway	Reactome 1.3	0.000312617	0.000615522
1691	reactome_Formation_of_a_pool_of_free_40S_subunits_Main_Pathway	Reactome 1.3	0.0007904	0.00138011
1692	reactome_Formation_of_annular_gap_junctions_Main_Pathway	Reactome 1.3	0.00344387	0.00495756
1693	reactome_Formation_of_apoptosome_Main_Pathway	Reactome 1.3
1694	reactome_Formation_of_incision_complex_in_GG_NER_Main_Pathway	Reactome 1.3	0.00029389	0.0005847
1695	reactome_Formation_of_the_Early_Elongation_Complex_Main_Pathway	Reactome 1.3	0.000198939	0.000438451
1696	reactome_Formation_of_the_HIV_1_Early_Elongation_Complex_Main_Pathway	Reactome 1.3	0.000198939	0.000438451
1697	reactome_Formation_of_the_active_cofactor_UDP_glucuronate_Main_Pathway	Reactome 1.3
1698	reactome_Formation_of_the_ternary_complex_and_subsequently_the_43S_complex_Main_Pathway	Reactome 1.3	0.00128114	0.00211717
1699	reactome_Formation_of_transcription_coupled_NER_TC_NER_repair_complex_Main_Pathway	Reactome 1.3	0.000172174	0.00039085
1700	reactome_Formation_of_tubulin_folding_intermediates_by_CCT_TriC_Main_Pathway	Reactome 1.3	6.52883e-06	1.81185e-05
1701	reactome_Formyl_peptide_receptors_bind_formyl_peptides_and_many_other_ligands_Main_Pathway	Reactome 1.3	0.184775	0.199769
1702	reactome_Free_fatty_acid_receptors_Main_Pathway	Reactome 1.3
1703	reactome_Frs2_mediated_activation_Main_Pathway	Reactome 1.3
1704	reactome_G0_and_Early_G1_Main_Pathway	Reactome 1.3	0.000219803	0.000468016
1705	reactome_G1_S_Specific_Transcription_Main_Pathway	Reactome 1.3	0.000558087	0.00102849
1706	reactome_G2_M_DNA_damage_checkpoint_Main_Pathway	Reactome 1.3	0.000312051	0.000614923
1707	reactome_G2_M_DNA_replication_checkpoint_Main_Pathway	Reactome 1.3	0.000138424	0.000332246
1708	reactome_G2_Phase_Main_Pathway	Reactome 1.3	0.000369515	0.000715977
1709	reactome_GAB1_signalosome_Main_Pathway	Reactome 1.3
1710	reactome_GABA_A_rho_receptor_activation_Main_Pathway	Reactome 1.3
1711	reactome_GABA_synthesis_release_reuptake_and_degradation_Main_Pathway	Reactome 1.3
1712	reactome_GP1b_IX_V_activation_signalling_Main_Pathway	Reactome 1.3	0.00630907	0.00848324
1713	reactome_GPVI_mediated_activation_cascade_Main_Pathway	Reactome 1.3	0.00237724	0.00362932
1714	reactome_GRB2_SOS_provides_linkage_to_MAPK_signaling_for_Integrins_Main_Pathway	Reactome 1.3
1715	reactome_GRB2_events_in_EGFR_signaling_Main_Pathway	Reactome 1.3	0.000220137	0.000468016
1716	reactome_GRB2_events_in_ERBB2_signaling_Main_Pathway	Reactome 1.3	0.000220137	0.000468016
1717	reactome_GTP_hydrolysis_and_joining_of_the_60S_ribosomal_subunit_Main_Pathway	Reactome 1.3	0.000699102	0.00124859
1718	reactome_G_alpha_12_13_signalling_events_Main_Pathway	Reactome 1.3	0.0345139	0.0402863
1719	reactome_G_alpha_i_signalling_events_Main_Pathway	Reactome 1.3	0.00115889	0.00193149
1720	reactome_G_alpha_q_signalling_events_Main_Pathway	Reactome 1.3	0.202693	0.216249
1721	reactome_G_alpha_s_signalling_events_Main_Pathway	Reactome 1.3	0.0020399	0.00316582
1722	reactome_G_alpha_z_signalling_events_Main_Pathway	Reactome 1.3	0.00535219	0.00731106
1723	reactome_G_beta_gamma_signalling_through_PI3Kgamma_Main_Pathway	Reactome 1.3
1724	reactome_G_beta_gamma_signalling_through_PLC_beta_Main_Pathway	Reactome 1.3
1725	reactome_G_protein_activation_Main_Pathway	Reactome 1.3	0.00535219	0.00731106
1726	reactome_Galactose_catabolism_Main_Pathway	Reactome 1.3
1727	reactome_Gamma_carboxylation_of_protein_precursors_Main_Pathway	Reactome 1.3
1728	reactome_Gap_junction_assembly_Main_Pathway	Reactome 1.3
1729	reactome_Gap_junction_degradation_Main_Pathway	Reactome 1.3	0.00344387	0.00495756
1730	reactome_Gastrin_CREB_signalling_pathway_via_PKC_and_MAPK_Main_Pathway	Reactome 1.3	0.00768305	0.010103
1731	reactome_Generation_of_second_messenger_molecules_Main_Pathway	Reactome 1.3	0.0283578	0.0334333
1732	reactome_Glucagon_like_Peptide_1_GLP1_regulates_insulin_secretion_Main_Pathway	Reactome 1.3
1733	reactome_Glucagon_signaling_in_metabolic_regulation_Main_Pathway	Reactome 1.3
1734	reactome_Glucagon_type_ligand_receptors_Main_Pathway	Reactome 1.3
1735	reactome_Glucocorticoid_biosynthesis_Main_Pathway	Reactome 1.3
1736	reactome_Gluconeogenesis_Main_Pathway	Reactome 1.3
1737	reactome_Glucose_transport_Main_Pathway	Reactome 1.3
1738	reactome_Glucuronidation_Main_Pathway	Reactome 1.3
1739	reactome_Glutamate_Neurotransmitter_Release_Cycle_Main_Pathway	Reactome 1.3
1740	reactome_Glutathione_synthesis_and_recycling_Main_Pathway	Reactome 1.3
1741	reactome_Glycogen_breakdown_glycogenolysis__Main_Pathway	Reactome 1.3
1742	reactome_Glycogen_synthesis_Main_Pathway	Reactome 1.3	0.131019	0.143839
1743	reactome_Glycolysis_Main_Pathway	Reactome 1.3
1744	reactome_Glycoprotein_hormones_Main_Pathway	Reactome 1.3
1745	reactome_Glycosphingolipid_metabolism_Main_Pathway	Reactome 1.3
1746	reactome_Glyoxylate_metabolism_Main_Pathway	Reactome 1.3
1747	reactome_Golgi_Associated_Vesicle_Biogenesis_Main_Pathway	Reactome 1.3
1748	reactome_Golgi_Cisternae_Pericentriolar_Stack_Reorganization_Main_Pathway	Reactome 1.3
1749	reactome_Growth_hormone_receptor_signaling_Main_Pathway	Reactome 1.3	0.149513	0.16353
1750	reactome_HATs_acetylate_histones_Main_Pathway	Reactome 1.3	0.000698552	0.00124859
1751	reactome_HDACs_deacetylate_histones_Main_Pathway	Reactome 1.3	0.00116821	0.00194563
1752	reactome_HDL_mediated_lipid_transport_Main_Pathway	Reactome 1.3	0.000171376	0.000389794
1753	reactome_HDMs_demethylate_histones_Main_Pathway	Reactome 1.3	0.00082617	0.00143509
1754	reactome_HIV_Transcription_Initiation_Main_Pathway	Reactome 1.3	0.000307022	0.000606584
1755	reactome_HIV_elongation_arrest_and_recovery_Main_Pathway	Reactome 1.3	0.000157561	0.000369812
1756	reactome_HSF1_activation_Main_Pathway	Reactome 1.3	0.859856	0.871375
1757	reactome_HSF1_dependent_transactivation_Main_Pathway	Reactome 1.3	0.0599119	0.0678384
1758	reactome_HS_GAG_biosynthesis_Main_Pathway	Reactome 1.3	0.00743135	0.00989019
1759	reactome_HS_GAG_degradation_Main_Pathway	Reactome 1.3	0.00743135	0.00989019
1760	reactome_Hedgehog_ligand_biogenesis_Main_Pathway	Reactome 1.3	0.000241376	0.000497824
1761	reactome_Heme_biosynthesis_Main_Pathway	Reactome 1.3
1762	reactome_Heme_degradation_Main_Pathway	Reactome 1.3
1763	reactome_Hexose_uptake_Main_Pathway	Reactome 1.3
1764	reactome_Hh_ligand_biogenesis_disease_Main_Pathway	Reactome 1.3	0.000241376	0.000497824
1765	reactome_Histamine_receptors_Main_Pathway	Reactome 1.3
1766	reactome_Histidine_catabolism_Main_Pathway	Reactome 1.3
1767	reactome_Hormone_sensitive_lipase_HSL_mediated_triacylglycerol_hydrolysis_Main_Pathway	Reactome 1.3	0.000232089	0.000489433
1768	reactome_HuR_stabilizes_mRNA_Main_Pathway	Reactome 1.3	0.000197894	0.000437075
1769	reactome_Hyaluronan_biosynthesis_and_export_Main_Pathway	Reactome 1.3
1770	reactome_Hyaluronan_uptake_and_degradation_Main_Pathway	Reactome 1.3	0.00115089	0.00192088
1771	reactome_Hydrolysis_of_LPC_Main_Pathway	Reactome 1.3
1772	reactome_Hydroxycarboxylic_acid_binding_receptors_Main_Pathway	Reactome 1.3
1773	reactome_Hypusinylation_Main_Pathway	Reactome 1.3
1774	reactome_IKK_complex_recruitment_mediated_by_RIP1_Main_Pathway	Reactome 1.3
1775	reactome_IRAK1_recruits_IKK_complex_Main_Pathway	Reactome 1.3	0.00029397	0.0005847
1776	reactome_IRAK1_recruits_IKK_complex_upon_TLR7_8_or_9_stimulation_Main_Pathway	Reactome 1.3	0.00029397	0.0005847
1777	reactome_IRAK2_mediated_activation_of_TAK1_complex_Main_Pathway	Reactome 1.3	0.00870452	0.0113086
1778	reactome_IRAK2_mediated_activation_of_TAK1_complex_upon_TLR7_8_or_9_stimulation_Main_Pathway	Reactome 1.3	0.00870452	0.0113086
1779	reactome_IRF3_mediated_activation_of_type_1_IFN_Main_Pathway	Reactome 1.3
1780	reactome_IRF3_mediated_induction_of_type_I_IFN_Main_Pathway	Reactome 1.3	0.00135558	0.0022106
1781	reactome_IRS_activation_Main_Pathway	Reactome 1.3
1782	reactome_IRS_related_events_triggered_by_IGF1R_Main_Pathway	Reactome 1.3
1783	reactome_ISG15_antiviral_mechanism_Main_Pathway	Reactome 1.3	8.61147e-05	0.000217841
1784	reactome_Inactivation_of_APC_C_via_direct_inhibition_of_the_APC_C_complex_Main_Pathway	Reactome 1.3
1785	reactome_Inactivation_of_Cdc42_and_Rac_Main_Pathway	Reactome 1.3	0.0167956	0.0204707
1786	reactome_Inflammasomes_Main_Pathway	Reactome 1.3
1787	reactome_Inhibition_of_TSC_complex_formation_by_PKB_Main_Pathway	Reactome 1.3
1788	reactome_Inhibition_of_replication_initiation_of_damaged_DNA_by_RB1_E2F1_Main_Pathway	Reactome 1.3	0.000558087	0.00102849
1789	reactome_Inhibition_of_voltage_gated_Ca2_channels_via_Gbeta_gamma_subunits_Main_Pathway	Reactome 1.3
1790	reactome_Initial_triggering_of_complement_Main_Pathway	Reactome 1.3
1791	reactome_Initiation_of_Nuclear_Envelope_Reformation_Main_Pathway	Reactome 1.3	0.00017985	0.000404495
1792	reactome_Inositol_transporters_Main_Pathway	Reactome 1.3
1793	reactome_Insulin_like_Growth_Factor_2_mRNA_Binding_Proteins_IGF2BPs_IMPs_VICKZs_bind_RNA_Main_Pathway	Reactome 1.3
1794	reactome_Insulin_processing_Main_Pathway	Reactome 1.3
1795	reactome_Insulin_receptor_recycling_Main_Pathway	Reactome 1.3
1796	reactome_Integration_of_energy_metabolism_Main_Pathway	Reactome 1.3
1797	reactome_Integration_of_provirus_Main_Pathway	Reactome 1.3	0.00016208	0.000372991
1798	reactome_Integration_of_viral_DNA_into_host_genomic_DNA_Main_Pathway	Reactome 1.3	0.00017985	0.000404495
1799	reactome_Integrin_alphaIIb_beta3_signaling_Main_Pathway	Reactome 1.3	0.017247	0.0209447
1800	reactome_Integrin_cell_surface_interactions_Main_Pathway	Reactome 1.3	0.0955964	0.105965
1801	reactome_Interaction_With_The_Zona_Pellucida_Main_Pathway	Reactome 1.3
1802	reactome_Interconversion_of_2_oxoglutarate_and_2_hydroxyglutarate_Main_Pathway	Reactome 1.3
1803	reactome_Interconversion_of_polyamines_Main_Pathway	Reactome 1.3
1804	reactome_Interferon_alpha_beta_signaling_Main_Pathway	Reactome 1.3	0.0114989	0.0145599
1805	reactome_Interferon_gamma_signaling_Main_Pathway	Reactome 1.3	0.0842832	0.0938481
1806	reactome_Interleukin_1_processing_Main_Pathway	Reactome 1.3	0.0140006	0.0173803
1807	reactome_Interleukin_1_signaling_Main_Pathway	Reactome 1.3	0.000640513	0.00115539
1808	reactome_Interleukin_2_signaling_Main_Pathway	Reactome 1.3	0.125821	0.138326
1809	reactome_Interleukin_6_signaling_Main_Pathway	Reactome 1.3
1810	reactome_Interleukin_7_signaling_Main_Pathway	Reactome 1.3	0.0675008	0.076096
1811	reactome_Interleukin_receptor_SHC_signaling_Main_Pathway	Reactome 1.3	0.0782368	0.087406
1812	reactome_Intrinsic_Pathway_Main_Pathway	Reactome 1.3
1813	reactome_Ion_transport_by_P_type_ATPases_Main_Pathway	Reactome 1.3
1814	reactome_Iron_uptake_and_transport_Main_Pathway	Reactome 1.3
1815	reactome_JNK_c_Jun_kinases_phosphorylation_and_activation_mediated_by_activated_human_TAK1_Main_Pathway	Reactome 1.3
1816	reactome_KSRP_destabilizes_mRNA_Main_Pathway	Reactome 1.3	0.00630907	0.00848324
1817	reactome_Keratan_sulfate_biosynthesis_Main_Pathway	Reactome 1.3
1818	reactome_Keratan_sulfate_degradation_Main_Pathway	Reactome 1.3
1819	reactome_Ketone_body_catabolism_Main_Pathway	Reactome 1.3
1820	reactome_Kinesins_Main_Pathway	Reactome 1.3	0.000270642	0.000551394
1821	reactome_L13a_mediated_translational_silencing_of_Ceruloplasmin_expression_Main_Pathway	Reactome 1.3	0.000699102	0.00124859
1822	reactome_L1CAM_interactions_Main_Pathway	Reactome 1.3	0.000169618	0.00038617
1823	reactome_LDL_endocytosis_Main_Pathway	Reactome 1.3
1824	reactome_LRR_FLII_interacting_protein_1_LRRFIP1_activates_type_I_IFN_production_Main_Pathway	Reactome 1.3	0.0149181	0.0183541
1825	reactome_Laminin_interactions_Main_Pathway	Reactome 1.3	0.0338254	0.0395417
1826	reactome_Leading_Strand_Synthesis_Main_Pathway	Reactome 1.3	0.00016103	0.000372035
1827	reactome_Leukotriene_receptors_Main_Pathway	Reactome 1.3
1828	reactome_Ligand_gated_ion_channel_transport_Main_Pathway	Reactome 1.3
1829	reactome_Linoleic_acid_LA_metabolism_Main_Pathway	Reactome 1.3
1830	reactome_Loss_of_Nlp_from_mitotic_centrosomes_Main_Pathway	Reactome 1.3	9.19994e-05	0.000231433
1831	reactome_Loss_of_proteins_required_for_interphase_microtubule_organizationA_from_the_centrosome_Main_Pathway	Reactome 1.3	9.19994e-05	0.000231433
1832	reactome_Lysine_catabolism_Main_Pathway	Reactome 1.3
1833	reactome_Lysosome_Vesicle_Biogenesis_Main_Pathway	Reactome 1.3
1834	reactome_Lysosphingolipid_and_LPA_receptors_Main_Pathway	Reactome 1.3
1835	reactome_MEK_activation_Main_Pathway	Reactome 1.3	0.000220137	0.000468016
1836	reactome_MHC_class_II_antigen_presentation_Main_Pathway	Reactome 1.3	0.000435379	0.000822694
1837	reactome_Meiotic_recombination_Main_Pathway	Reactome 1.3	0.000236805	0.000494047
1838	reactome_Meiotic_synapsis_Main_Pathway	Reactome 1.3	0.000340772	0.000666481
1839	reactome_Membrane_binding_and_targetting_of_GAG_proteins_Main_Pathway	Reactome 1.3	0.00363822	0.00522131
1840	reactome_Metabolism_of_Angiotensinogen_to_Angiotensins_Main_Pathway	Reactome 1.3	0.0149076	0.0183541
1841	reactome_Metabolism_of_folate_and_pterines_Main_Pathway	Reactome 1.3
1842	reactome_Metabolism_of_polyamines_Main_Pathway	Reactome 1.3	0.000164873	0.000378676
1843	reactome_Metal_ion_SLC_transporters_Main_Pathway	Reactome 1.3
1844	reactome_Methionine_salvage_Main_Pathway	Reactome 1.3
1845	reactome_Methylation_Main_Pathway	Reactome 1.3
1846	reactome_MicroRNA_miRNA_biogenesis_Main_Pathway	Reactome 1.3	7.43585e-05	0.000191616
1847	reactome_Mineralocorticoid_biosynthesis_Main_Pathway	Reactome 1.3
1848	reactome_Miscellaneous_substrates_Main_Pathway	Reactome 1.3
1849	reactome_Mismatch_repair_MMR_directed_by_MSH2_MSH3_MutSbeta__Main_Pathway	Reactome 1.3	3.01093e-05	8.11568e-05
1850	reactome_Mismatch_repair_MMR_directed_by_MSH2_MSH6_MutSalpha__Main_Pathway	Reactome 1.3	3.01093e-05	8.11568e-05
1851	reactome_Mitochondrial_iron_sulfur_cluster_biogenesis_Main_Pathway	Reactome 1.3
1852	reactome_Mitochondrial_tRNA_aminoacylation_Main_Pathway	Reactome 1.3
1853	reactome_Mitochondrial_transcription_initiation_Main_Pathway	Reactome 1.3
1854	reactome_Mitotic_Prometaphase_Main_Pathway	Reactome 1.3	0.000149159	0.000355466
1855	reactome_Molecules_associated_with_elastic_fibres_Main_Pathway	Reactome 1.3	0.00832405	0.0108989
1856	reactome_Molybdenum_cofactor_biosynthesis_Main_Pathway	Reactome 1.3
1857	reactome_Multifunctional_anion_exchangers_Main_Pathway	Reactome 1.3
1858	reactome_Muscarinic_acetylcholine_receptors_Main_Pathway	Reactome 1.3
1859	reactome_MyD88_Mal_cascade_initiated_on_plasma_membrane_Main_Pathway	Reactome 1.3	0.00029397	0.0005847
1860	reactome_MyD88_cascade_initiated_on_plasma_membrane_Main_Pathway	Reactome 1.3	0.00029397	0.0005847
1861	reactome_MyD88_dependent_cascade_initiated_on_endosome_Main_Pathway	Reactome 1.3	0.00029397	0.0005847
1862	reactome_MyD88_independent_cascade_Main_Pathway	Reactome 1.3
1863	reactome_NADE_modulates_death_signalling_Main_Pathway	Reactome 1.3	0.000599676	0.00108758
1864	reactome_NCAM1_interactions_Main_Pathway	Reactome 1.3	0.934386	0.940805
1865	reactome_NCAM_signaling_for_neurite_out_growth_Main_Pathway	Reactome 1.3	0.000797556	0.00139157
1866	reactome_NEP_NS2_Interacts_with_the_Cellular_Export_Machinery_Main_Pathway	Reactome 1.3	8.48338e-05	0.000214833
1867	reactome_NF_kB_activation_through_FADD_RIP_1_pathway_mediated_by_caspase_8_and_10_Main_Pathway	Reactome 1.3	0.00185133	0.00289039
1868	reactome_NF_kB_is_activated_and_signals_survival_Main_Pathway	Reactome 1.3	0.00086091	0.00148991
1869	reactome_NGF_independant_TRKA_activation_Main_Pathway	Reactome 1.3
1870	reactome_NGF_processing_Main_Pathway	Reactome 1.3
1871	reactome_NICD_traffics_to_nucleus_Main_Pathway	Reactome 1.3	0.870771	0.880155
1872	reactome_NOD1_2_Signaling_Pathway_Main_Pathway	Reactome 1.3	0.00747195	0.00989368
1873	reactome_NOSTRIN_mediated_eNOS_trafficking_Main_Pathway	Reactome 1.3
1874	reactome_NOTCH1_Intracellular_Domain_Regulates_Transcription_Main_Pathway	Reactome 1.3	0.00426581	0.0060008
1875	reactome_NOTCH2_Activation_and_Transmission_of_Signal_to_the_Nucleus_Main_Pathway	Reactome 1.3	0.000572941	0.00104883
1876	reactome_NOTCH2_intracellular_domain_regulates_transcription_Main_Pathway	Reactome 1.3	0.27088	0.286908
1877	reactome_NRAGE_signals_death_through_JNK_Main_Pathway	Reactome 1.3	0.558703	0.578437
1878	reactome_NRIF_signals_cell_death_from_the_nucleus_Main_Pathway	Reactome 1.3	0.00105772	0.00179347
1879	reactome_N_Glycan_antennae_elongation_Main_Pathway	Reactome 1.3
1880	reactome_N_glycan_trimming_in_the_ER_and_Calnexin_Calreticulin_cycle_Main_Pathway	Reactome 1.3
1881	reactome_Na_Cl_dependent_neurotransmitter_transporters_Main_Pathway	Reactome 1.3
1882	reactome_Na_dependent_glucose_transporters_Main_Pathway	Reactome 1.3
1883	reactome_Nectin_Necl_trans_heterodimerization_Main_Pathway	Reactome 1.3	0.183556	0.198542
1884	reactome_Nef_Mediated_CD4_Down_regulation_Main_Pathway	Reactome 1.3	0.185899	0.200613
1885	reactome_Nef_Mediated_CD8_Down_regulation_Main_Pathway	Reactome 1.3
1886	reactome_Nef_and_signal_transduction_Main_Pathway	Reactome 1.3	0.0118432	0.0149233
1887	reactome_Nef_mediated_downregulation_of_MHC_class_I_complex_cell_surface_expression_Main_Pathway	Reactome 1.3
1888	reactome_Negative_regulation_of_FGFR_signaling_Main_Pathway	Reactome 1.3	0.342749	0.360101
1889	reactome_Negative_regulation_of_the_PI3K_AKT_network_Main_Pathway	Reactome 1.3
1890	reactome_Negative_regulators_of_RIG_I_MDA5_signaling_Main_Pathway	Reactome 1.3	0.000746346	0.00131818
1891	reactome_Nephrin_interactions_Main_Pathway	Reactome 1.3	0.0721407	0.0809038
1892	reactome_Netrin_mediated_repulsion_signals_Main_Pathway	Reactome 1.3	0.870308	0.880155
1893	reactome_Neurofascin_interactions_Main_Pathway	Reactome 1.3
1894	reactome_Neurotransmitter_Clearance_In_The_Synaptic_Cleft_Main_Pathway	Reactome 1.3
1895	reactome_Nicotinamide_salvaging_Main_Pathway	Reactome 1.3
1896	reactome_Nicotinate_metabolism_Main_Pathway	Reactome 1.3
1897	reactome_Nitric_oxide_stimulates_guanylate_cyclase_Main_Pathway	Reactome 1.3
1898	reactome_NoRC_negatively_regulates_rRNA_expression_Main_Pathway	Reactome 1.3	0.000217934	0.000468016
1899	reactome_Non_integrin_membrane_ECM_interactions_Main_Pathway	Reactome 1.3	0.00175809	0.00277998
1900	reactome_Nonhomologous_End_joining_NHEJ__Main_Pathway	Reactome 1.3	0.00135558	0.0022106
1901	reactome_Nonsense_Mediated_Decay_NMD_enhanced_by_the_Exon_Junction_Complex_EJC__Main_Pathway	Reactome 1.3	0.0007904	0.00138011
1902	reactome_Nonsense_Mediated_Decay_NMD_independent_of_the_Exon_Junction_Complex_EJC__Main_Pathway	Reactome 1.3	0.0007904	0.00138011
1903	reactome_Norepinephrine_Neurotransmitter_Release_Cycle_Main_Pathway	Reactome 1.3
1904	reactome_Notch_HLH_transcription_Main_Pathway	Reactome 1.3	0.870771	0.880155
1905	reactome_NrCAM_interactions_Main_Pathway	Reactome 1.3
1906	reactome_Nuclear_Pore_Complex_NPC_Disassembly_Main_Pathway	Reactome 1.3	0.000518239	0.000963735
1907	reactome_Nuclear_Receptor_transcription_Main_Pathway	Reactome 1.3	0.473936	0.493508
1908	reactome_Nuclear_import_of_Rev_protein_Main_Pathway	Reactome 1.3	5.26089e-05	0.000138423
1909	reactome_Nuclear_signaling_by_ERBB4_Main_Pathway	Reactome 1.3	0.0146809	0.0181767
1910	reactome_O_glycosylation_of_TSR_domain_containing_proteins_Main_Pathway	Reactome 1.3	0.917236	0.925126
1911	reactome_O_linked_glycosylation_of_mucins_Main_Pathway	Reactome 1.3	0.008102	0.0106141
1912	reactome_Olfactory_Signaling_Pathway_Main_Pathway	Reactome 1.3
1913	reactome_Oncogene_Induced_Senescence_Main_Pathway	Reactome 1.3	0.00296417	0.00433352
1914	reactome_Opioid_Signalling_Main_Pathway	Reactome 1.3
1915	reactome_Opsins_Main_Pathway	Reactome 1.3
1916	reactome_Orc1_removal_from_chromatin_Main_Pathway	Reactome 1.3	0.0001324	0.000320081
1917	reactome_Organic_anion_transport_Main_Pathway	Reactome 1.3
1918	reactome_Organic_anion_transporters_Main_Pathway	Reactome 1.3
1919	reactome_Organic_cation_transport_Main_Pathway	Reactome 1.3
1920	reactome_Oxidative_Stress_Induced_Senescence_Main_Pathway	Reactome 1.3	0.000140764	0.000336142
1921	reactome_Oxygen_dependent_asparagine_hydroxylation_of_Hypoxia_inducible_Factor_Alpha_Main_Pathway	Reactome 1.3
1922	reactome_Oxygen_dependent_proline_hydroxylation_of_Hypoxia_inducible_Factor_Alpha_Main_Pathway	Reactome 1.3	0.0046088	0.00646389
1923	reactome_P2Y_receptors_Main_Pathway	Reactome 1.3
1924	reactome_PCP_CE_Main_Pathway	Reactome 1.3	0.0188763	0.0228025
1925	reactome_PD_1_signaling_Main_Pathway	Reactome 1.3	0.114795	0.126561
1926	reactome_PECAM1_interactions_Main_Pathway	Reactome 1.3	0.0560768	0.0637731
1927	reactome_PERK_regulates_gene_expression_Main_Pathway	Reactome 1.3	2.61175e-05	7.07224e-05
1928	reactome_PI3K_AKT_activation_Main_Pathway	Reactome 1.3	0.000411336	0.000779775
1929	reactome_PI3K_Cascade_Main_Pathway	Reactome 1.3	0.000411336	0.000779775
1930	reactome_PI3K_events_in_ERBB2_signaling_Main_Pathway	Reactome 1.3
1931	reactome_PIP3_activates_AKT_signaling_Main_Pathway	Reactome 1.3
1932	reactome_PI_3K_cascade_Main_Pathway	Reactome 1.3	0.00171665	0.00271629
1933	reactome_PKA_activation_in_glucagon_signalling_Main_Pathway	Reactome 1.3
1934	reactome_PKA_mediated_phosphorylation_of_CREB_Main_Pathway	Reactome 1.3	0.00768305	0.010103
1935	reactome_PKA_mediated_phosphorylation_of_key_metabolic_factors_Main_Pathway	Reactome 1.3
1936	reactome_PLC_beta_mediated_events_Main_Pathway	Reactome 1.3	0.00535219	0.00731106
1937	reactome_PLC_gamma1_signalling_Main_Pathway	Reactome 1.3
1938	reactome_POU5F1_OCT4_SOX2_NANOG_activate_genes_related_to_proliferation_Main_Pathway	Reactome 1.3
1939	reactome_POU5F1_OCT4_SOX2_NANOG_repress_genes_related_to_differentiation_Main_Pathway	Reactome 1.3
1940	reactome_PP2A_mediated_dephosphorylation_of_key_metabolic_factors_Main_Pathway	Reactome 1.3
1941	reactome_PPARA_activates_gene_expression_Main_Pathway	Reactome 1.3	0.000234639	0.000491266
1942	reactome_PRC2_methylates_histones_and_DNA_Main_Pathway	Reactome 1.3	0.000657085	0.00118346
1943	reactome_Packaging_Of_Telomere_Ends_Main_Pathway	Reactome 1.3
1944	reactome_Pausing_and_recovery_of_HIV_elongation_Main_Pathway	Reactome 1.3	0.000157561	0.000369812
1945	reactome_Pausing_and_recovery_of_Tat_mediated_HIV_elongation_Main_Pathway	Reactome 1.3	0.000157561	0.000369812
1946	reactome_Pentose_phosphate_pathway_hexose_monophosphate_shunt__Main_Pathway	Reactome 1.3
1947	reactome_Peptide_chain_elongation_Main_Pathway	Reactome 1.3	0.0007904	0.00138011
1948	reactome_Phagosomal_maturation_early_endosomal_stage__Main_Pathway	Reactome 1.3
1949	reactome_Phenylalanine_and_tyrosine_catabolism_Main_Pathway	Reactome 1.3
1950	reactome_Phosphate_bond_hydrolysis_by_NUDT_proteins_Main_Pathway	Reactome 1.3
1951	reactome_Phospholipase_C_mediated_cascade_Main_Pathway	Reactome 1.3	0.00171665	0.00271629
1952	reactome_Phosphorylation_of_CD3_and_TCR_zeta_chains_Main_Pathway	Reactome 1.3	0.332195	0.349326
1953	reactome_Phosphorylation_of_Emi1_Main_Pathway	Reactome 1.3	0.000234844	0.000491266
1954	reactome_Phosphorylation_of_proteins_involved_in_G1_S_transition_by_active_Cyclin_E_Cdk2_complexes_Main_Pathway	Reactome 1.3	0.000565899	0.00103837
1955	reactome_Phosphorylation_of_proteins_involved_in_the_G2_M_transition_by_Cyclin_A_Cdc2_complexes_Main_Pathway	Reactome 1.3	0.000239796	0.000497824
1956	reactome_Phosphorylation_of_the_APC_C_Main_Pathway	Reactome 1.3	0.000234844	0.000491266
1957	reactome_Plasmalogen_biosynthesis_Main_Pathway	Reactome 1.3
1958	reactome_Platelet_Adhesion_to_exposed_collagen_Main_Pathway	Reactome 1.3	0.00294168	0.00430333
1959	reactome_Platelet_Aggregation_Plug_Formation__Main_Pathway	Reactome 1.3
1960	reactome_Platelet_sensitization_by_LDL_Main_Pathway	Reactome 1.3	0.203456	0.216964
1961	reactome_Polo_like_kinase_mediated_events_Main_Pathway	Reactome 1.3	0.000126984	0.000308578
1962	reactome_Polymerase_switching_Main_Pathway	Reactome 1.3	0.00016103	0.000372035
1963	reactome_Polymerase_switching_on_the_C_strand_of_the_telomere_Main_Pathway	Reactome 1.3	0.00016103	0.000372035
1964	reactome_Post_chaperonin_tubulin_folding_Main_Pathway	Reactome 1.3
1965	reactome_Post_transcriptional_silencing_by_small_RNAs_Main_Pathway	Reactome 1.3
1966	reactome_Pre_NOTCH_Processing_in_Golgi_Main_Pathway	Reactome 1.3
1967	reactome_Pre_NOTCH_Processing_in_the_Endoplasmic_Reticulum_Main_Pathway	Reactome 1.3
1968	reactome_Prefoldin_mediated_transfer_of_substrate_to_CCT_TriC_Main_Pathway	Reactome 1.3	4.56479e-05	0.000121365
1969	reactome_Pregnenolone_biosynthesis_Main_Pathway	Reactome 1.3
1970	reactome_Presynaptic_function_of_Kainate_receptors_Main_Pathway	Reactome 1.3
1971	reactome_Presynaptic_phase_of_homologous_DNA_pairing_and_strand_exchange_Main_Pathway	Reactome 1.3
1972	reactome_Processing_of_Capped_Intron_Containing_Pre_mRNA_Main_Pathway	Reactome 1.3	0.000188002	0.000418277
1973	reactome_Processing_of_DNA_double_strand_break_ends_Main_Pathway	Reactome 1.3
1974	reactome_Processing_of_DNA_ends_prior_to_end_rejoining_Main_Pathway	Reactome 1.3	0.00135558	0.0022106
1975	reactome_Processing_of_Intronless_Pre_mRNAs_Main_Pathway	Reactome 1.3	8.20023e-05	0.000208563
1976	reactome_Processive_synthesis_on_the_C_strand_of_the_telomere_Main_Pathway	Reactome 1.3	0.00016103	0.000372035
1977	reactome_Processive_synthesis_on_the_lagging_strand_Main_Pathway	Reactome 1.3	0.00016103	0.000372035
1978	reactome_Progressive_trimming_of_alpha_1_2_linked_mannose_residues_from_Man9_8_7GlcNAc2_to_produce_Man5GlcNAc2_Main_Pathway	Reactome 1.3
1979	reactome_Prolactin_receptor_signaling_Main_Pathway	Reactome 1.3	0.91933	0.92684
1980	reactome_Propionyl_CoA_catabolism_Main_Pathway	Reactome 1.3
1981	reactome_Prostacyclin_signalling_through_prostacyclin_receptor_Main_Pathway	Reactome 1.3
1982	reactome_Prostanoid_ligand_receptors_Main_Pathway	Reactome 1.3
1983	reactome_Proton_coupled_monocarboxylate_transport_Main_Pathway	Reactome 1.3	0.0245525	0.029167
1984	reactome_Proton_oligopeptide_cotransporters_Main_Pathway	Reactome 1.3
1985	reactome_Purine_catabolism_Main_Pathway	Reactome 1.3	0.0548846	0.0624779
1986	reactome_Purine_ribonucleoside_monophosphate_biosynthesis_Main_Pathway	Reactome 1.3	1.93087e-05	5.25886e-05
1987	reactome_Purine_salvage_Main_Pathway	Reactome 1.3	0.000118994	0.000290972
1988	reactome_Pyrimidine_biosynthesis_Main_Pathway	Reactome 1.3	0.000222821	0.000473292
1989	reactome_Pyrimidine_catabolism_Main_Pathway	Reactome 1.3	0.0548846	0.0624779
1990	reactome_Pyrimidine_salvage_reactions_Main_Pathway	Reactome 1.3	0.000288313	0.000581713
1991	reactome_Pyruvate_metabolism_Main_Pathway	Reactome 1.3
1992	reactome_RAF_activation_Main_Pathway	Reactome 1.3	0.000220137	0.000468016
1993	reactome_RAF_phosphorylates_MEK_Main_Pathway	Reactome 1.3	0.000220137	0.000468016
1994	reactome_RIG_I_MDA5_mediated_induction_of_IFN_alpha_beta_pathways_Main_Pathway	Reactome 1.3	0.042763	0.0492289
1995	reactome_RIP_mediated_NFkB_activation_via_ZBP1_Main_Pathway	Reactome 1.3	0.00693123	0.00926139
1996	reactome_RMTs_methylate_histone_arginines_Main_Pathway	Reactome 1.3	9.54043e-05	0.000238257
1997	reactome_RNA_Pol_II_CTD_phosphorylation_and_interaction_with_CE_Main_Pathway	Reactome 1.3	0.000219844	0.000468016
[truncated: 347 more rows]

## Sheet: B - Correlation matrix Fig.5A
	Correlation matrix clusters for Fig. 5A.
Cluster name on the Fig. 5A	Regeneration; Apoptosis; Leukocyte; Cell Development					Cluster name on the Fig. 5A	Apoptosis; Immune system; Migration; Cell-cell interaction					Cluster name on the Fig. 5A	Hypoxia; DDR; Collagen; Lipid/Cholesterol metabolism					Cluster name on the Fig. 5A	Glycolysis, LI2/STAT5 signaling, Nucleotide metabolism					Cluster name on the Fig. 5A	Regeneration; Anoikis; Collagen; Myogenesis; Localization to the cell periphery; Angiogenesis
	Cluster name	Regeneration; Apoptosis; Leukocyte; Cell Development					Cluster name	Apoptosis; Immune system; Migration; Cell-cell interaction					Cluster name	Hypoxia; DDR; Collagen; Lipid/Cholesterol metabolism					Cluster name	Glycolysis, LI2/STAT5 signaling, Nucleotide metabolism					Cluster name	Regeneration; Anoikis; Collagen; Myogenesis; Localization to the cell periphery; Angiogenesis
Cluster	Source	Ontology	Process	padj		Cluster	Source	Ontology	Process	padj		Cluster	Source	Ontology	Process	padj		Cluster	Source	Ontology	Process	padj		Cluster	Source	Ontology	Process	padj
1	ShinyGO	Regeneration	GO:BP	0.000266985		2	g:Profiler	Spinal cord injury	WP	0.00359729		3	ShinyGO	HALLMARK HYPOXIA	HALLMARK	0.00100964		4	ShinyGO	HALLMARK IL2 STAT5 SIGNALING	HALLMARK	0.000126404		5	g:Profiler	epiboly involved in wound healing	GO:BP	2.66708e-08
1	ShinyGO	Neutrophil clearance	GO:BP	0.000392907		2	ShinyGO	HALLMARK APOPTOSIS	HALLMARK	0.00540969		3	ShinyGO	HALLMARK UV RESPONSE DN	HALLMARK	0.00428424		4	ShinyGO	HALLMARK GLYCOLYSIS	HALLMARK	0.00100964		5	g:Profiler	wound healing, spreading of cells	GO:BP	2.66708e-08
1	g:Profiler	neutrophil clearance	GO:BP	0.00470696		2	ShinyGO	Negative regulation of phospholipase A2 activity	GO:BP	0.0299986		3	ShinyGO	Fibrinolysis	GO:BP	0.00690186		4	ShinyGO	AMP catabolic process	GO:BP	0.0299986		5	g:Profiler	epiboly	GO:BP	3.08252e-08
1	g:Profiler	apoptotic cell clearance	GO:BP	0.00498613		2	ShinyGO	Negative regulation of T-helper 2 cell differentiation	GO:BP	0.0299986		3	g:Profiler	collagen fibril organization	GO:BP	0.0105399		4	ShinyGO	Purine ribonucleoside diphosphate catabolic process	GO:BP	0.0391303		5	g:Profiler	morphogenesis of an epithelial sheet	GO:BP	3.50793e-07
1	g:Profiler	regulation of hemopoiesis	GO:BP	0.00563284		2	ShinyGO	Myoblast migration involved in skeletal muscle regeneration	GO:BP	0.0299986		3	ShinyGO	Interleukin-12-mediated signaling pathway	GO:BP	0.0172875		4	ShinyGO	Purine nucleoside diphosphate catabolic process	GO:BP	0.0391303		5	g:Profiler	Primary focal segmental glomerulosclerosis (FSGS)	WP	7.93057e-06
1	g:Profiler	regeneration	GO:BP	0.00702601		2	ShinyGO	Positive regulation of T-helper 1 cell differentiation	GO:BP	0.0391303		3	ShinyGO	Cellular response to interleukin-12	GO:BP	0.0181312		4	ShinyGO	Ribonucleoside diphosphate catabolic process	GO:BP	0.0470316		5	g:Profiler	Toxoplasmosis	KEGG	2.74806e-05
1	ShinyGO	Neutrophil homeostasis	GO:BP	0.00911661		2	ShinyGO	Positive regulation of prostaglandin biosynthetic process	GO:BP	0.0430603		3	ShinyGO	Response to interleukin-12	GO:BP	0.0187101		4	ShinyGO	Purine ribonucleoside monophosphate catabolic process	GO:BP	0.0470316		5	g:Profiler	Signal transduction by L1	REAC	4.73409e-05
1	ShinyGO	T cell activation	GO:BP	0.0137506		2	ShinyGO	Prolactin secretion	GO:BP	0.0430603		3	ShinyGO	Negative regulation of blood coagulation	GO:BP	0.0209341		4	ShinyGO	Purine nucleoside monophosphate catabolic process	GO:BP	0.0510689		5	ShinyGO	Negative regulation of anoikis	GO:BP	6.31108e-05
1	ShinyGO	Apoptotic cell clearance	GO:BP	0.0253978		2	ShinyGO	Positive regulation of leukocyte cell-cell adhesion	GO:BP	0.0470316		3	ShinyGO	Negative regulation of hemostasis	GO:BP	0.021603		4	ShinyGO	Adenosine metabolic process	GO:BP	0.0581283		5	g:Profiler	regulation of protein localization to membrane	GO:BP	9.12083e-05
1	ShinyGO	Reproductive structure development	GO:BP	0.0258606		2	ShinyGO	Negative regulation of phospholipase activity	GO:BP	0.0470316		3	ShinyGO	Negative regulation of coagulation	GO:BP	0.023353		4	ShinyGO	Ribonucleoside monophosphate catabolic process	GO:BP	0.0613016		5	g:Profiler	Basigin interactions	REAC	9.53214e-05
1	ShinyGO	Reproductive system development	GO:BP	0.0264133		2	ShinyGO	Positive regulation of unsaturated fatty acid biosynthetic process	GO:BP	0.0510689		3	ShinyGO	Negative regulation of receptor catabolic process	GO:BP	0.0253978		4	ShinyGO	Purine nucleoside biosynthetic process	GO:BP	0.0613016		5	ShinyGO	Toxoplasmosis	KEGG	0.000113791
1	ShinyGO	Ovulation cycle	GO:BP	0.0285008		2	ShinyGO	Regulation of T-helper 1 cell differentiation	GO:BP	0.0547256		3	ShinyGO	Positive regulation of low-density lipoprotein particle clearance	GO:BP	0.0253978		4	ShinyGO	Ribonucleoside biosynthetic process	GO:BP	0.0613016		5	ShinyGO	Regulation of anoikis	GO:BP	0.000154239
1	ShinyGO	Cellular response to hydrogen peroxide	GO:BP	0.0391303		2	ShinyGO	Regulation of prostaglandin biosynthetic process	GO:BP	0.0547256		3	ShinyGO	Regulation of blood coagulation	GO:BP	0.0290033		4	ShinyGO	Purine ribonucleoside biosynthetic process	GO:BP	0.0613016		5	g:Profiler	negative regulation of anoikis	GO:BP	0.000249587
1	ShinyGO	Regulation of leukocyte apoptotic process	GO:BP	0.0432551		2	ShinyGO	Regulation of T-helper 2 cell differentiation	GO:BP	0.0581283		3	ShinyGO	Regulation of hemostasis	GO:BP	0.0299986		4	ShinyGO	Nucleoside diphosphate catabolic process	GO:BP	0.0658153		5	ShinyGO	Regulation of collagen catabolic process	GO:BP	0.000254307
1	g:Profiler	reproductive structure development	GO:BP	0.0454461		2	ShinyGO	Regulation of unsaturated fatty acid biosynthetic process	GO:BP	0.0613016		3	ShinyGO	Positive regulation of intracellular cholesterol transport	GO:BP	0.0299986		4	ShinyGO	AMP metabolic process	GO:BP	0.0734887		5	g:Profiler	wound healing, spreading of epidermal cells	GO:BP	0.000342296
1	ShinyGO	Leukocyte homeostasis	GO:BP	0.0454462		2	ShinyGO	Positive regulation of cell-cell adhesion	GO:BP	0.0613016		3	ShinyGO	Positive regulation of intracellular sterol transport	GO:BP	0.0299986		4	ShinyGO	Nucleoside monophosphate catabolic process	GO:BP	0.0734887		5	g:Profiler	lamellipodium organization	GO:BP	0.00037291
1	ShinyGO	Positive regulation of cell differentiation	GO:BP	0.0477489		2	ShinyGO	Regulation of phospholipase A2 activity	GO:BP	0.0642673		3	ShinyGO	Regulation of receptor-mediated endocytosis involved in cholesterol transport	GO:BP	0.0299986		4	ShinyGO	Purine ribonucleoside metabolic process	GO:BP	0.0894539		5	ShinyGO	Anoikis	GO:BP	0.000378408
1	g:Profiler	reproductive system development	GO:BP	0.0477782		2	ShinyGO	Myoblast migration	GO:BP	0.0642673		3	ShinyGO	Regulation of coagulation	GO:BP	0.0304862		4	ShinyGO	Pyrimidine nucleoside catabolic process	GO:BP	0.0894539		5	g:Profiler	Elastic fibre formation	REAC	0.000544726
1	g:Profiler	regulation of leukocyte differentiation	GO:BP	0.0489766		2	ShinyGO	Negative regulation of type 2 immune response	GO:BP	0.0658153		3	ShinyGO	Positive regulation of intracellular lipid transport	GO:BP	0.0351508		4	ShinyGO	Purine nucleoside metabolic process	GO:BP	0.0950875		5	g:Profiler	positive regulation of protein localization to membrane	GO:BP	0.000610627
1	ShinyGO	Positive regulation of lymphocyte differentiation	GO:BP	0.0553518		2	ShinyGO	Positive regulation of T cell proliferation	GO:BP	0.0658153		3	ShinyGO	Positive regulation of low-density lipoprotein receptor activity	GO:BP	0.0351508		4	ShinyGO	Nucleobase-containing small molecule biosynthetic process	GO:BP	0.096466		5	g:Profiler	regulation of protein localization to plasma membrane	GO:BP	0.000634547
1	ShinyGO	Leukocyte apoptotic process	GO:BP	0.0581283		2	ShinyGO	T-helper 2 cell differentiation	GO:BP	0.0689681		3	ShinyGO	Negative regulation of wound healing	GO:BP	0.0367781		4	ShinyGO	Nucleoside biosynthetic process	GO:BP	0.096466		5	g:Profiler	regulation of anoikis	GO:BP	0.000667811
1	ShinyGO	Positive regulation of lymphocyte activation	GO:BP	0.0630415		2	ShinyGO	Negative regulation of lipase activity	GO:BP	0.0734887		3	ShinyGO	Positive regulation of lipoprotein particle clearance	GO:BP	0.0391303		4	ShinyGO	Carbohydrate derivative catabolic process	GO:BP	0.0970224		5	ShinyGO	HALLMARK MYOGENESIS	HALLMARK	0.00100964
1	ShinyGO	Response to hydrogen peroxide	GO:BP	0.064694		2	ShinyGO	Regulation of leukocyte cell-cell adhesion	GO:BP	0.0734887		3	ShinyGO	Regulation of low-density lipoprotein particle receptor catabolic process	GO:BP	0.0391303		4	ShinyGO	Nucleoside catabolic process	GO:BP	0.103641		5	g:Profiler	Fibronectin matrix formation	REAC	0.00113836
1	ShinyGO	Cellular response to reactive oxygen species	GO:BP	0.0695245		2	ShinyGO	Negative regulation of T-helper cell differentiation	GO:BP	0.0761152		3	ShinyGO	Receptor-mediated endocytosis involved in cholesterol transport	GO:BP	0.0430603		4	ShinyGO	Glycosyl compound biosynthetic process	GO:BP	0.103641		5	g:Profiler	regulation of protein localization to cell periphery	GO:BP	0.00131715
1	ShinyGO	Positive regulation of leukocyte activation	GO:BP	0.0734887		2	ShinyGO	Estrous cycle	GO:BP	0.0761152		3	ShinyGO	Regulation of intracellular sterol transport	GO:BP	0.0470316		4	ShinyGO	Pyrimidine nucleoside metabolic process	GO:BP	0.113311		5	g:Profiler	anoikis	GO:BP	0.00182658
1	ShinyGO	Positive regulation of cell activation	GO:BP	0.0783961		2	ShinyGO	Positive regulation of neutrophil apoptotic process	GO:BP	0.0761152		3	ShinyGO	Regulation of intracellular cholesterol transport	GO:BP	0.0470316		4	ShinyGO	Purine ribonucleotide catabolic process	GO:BP	0.116049		5	ShinyGO	Positive regulation of protein localization to plasma membrane	GO:BP	0.00208882
1	ShinyGO	Myeloid cell homeostasis	GO:BP	0.0870582		2	ShinyGO	Negative regulation of interleukin-8 production	GO:BP	0.0813836		3	ShinyGO	Regulation of intracellular lipid transport	GO:BP	0.0510689		4	ShinyGO	Ribonucleoside metabolic process	GO:BP	0.116049		5	ShinyGO	Positive regulation of protein localization to cell periphery	GO:BP	0.00268578
1	ShinyGO	Positive regulation of hemopoiesis	GO:BP	0.0877792		2	ShinyGO	T-helper 1 cell differentiation	GO:BP	0.0813836		3	ShinyGO	Positive regulation of receptor binding	GO:BP	0.0510689		4	ShinyGO	Pyrimidine-containing compound catabolic process	GO:BP	0.117919		5	g:Profiler	regulation of collagen catabolic process	GO:BP	0.00282521
1	ShinyGO	Positive regulation of leukocyte differentiation	GO:BP	0.0877792		2	ShinyGO	Positive regulation of T-helper cell differentiation	GO:BP	0.0844088		3	g:Profiler	Gene and protein expression by JAK-STAT signaling after Interleukin-12 stimulation	REAC	0.0527291		4	ShinyGO	Purine ribonucleoside monophosphate metabolic process	GO:BP	0.123319		5	ShinyGO	Heterotypic cell-cell adhesion	GO:BP	0.00286372
1	g:Profiler	positive regulation of lymphocyte differentiation	GO:BP	0.0881454		2	ShinyGO	Positive regulation of fatty acid biosynthetic process	GO:BP	0.0844088		3	ShinyGO	Regulation of receptor catabolic process	GO:BP	0.0581283		4	ShinyGO	Negative regulation of inflammatory response	GO:BP	0.124886		5	ShinyGO	CD40 signaling pathway	GO:BP	0.00336838
1	ShinyGO	Negative regulation of lymphocyte activation	GO:BP	0.0906947		2	ShinyGO	Regulation of neutrophil apoptotic process	GO:BP	0.0844088		3	ShinyGO	Low-density lipoprotein particle receptor catabolic process	GO:BP	0.0658153		4	ShinyGO	Ribonucleotide catabolic process	GO:BP	0.12518		5	ShinyGO	Regulation of protein localization to membrane	GO:BP	0.00349636
1	ShinyGO	Regulation of lymphocyte differentiation	GO:BP	0.0906947		2	ShinyGO	Positive regulation of lymphocyte proliferation	GO:BP	0.0850741		3	ShinyGO	Membrane raft assembly	GO:BP	0.0658153		4	ShinyGO	Glycosyl compound catabolic process	GO:BP	0.12777		5	ShinyGO	Lamellipodium organization	GO:BP	0.00399992
1	ShinyGO	Response to reactive oxygen species	GO:BP	0.100288		2	ShinyGO	Positive regulation of mononuclear cell proliferation	GO:BP	0.0855696		3	ShinyGO	Regulation of low-density lipoprotein particle clearance	GO:BP	0.0658153		4	ShinyGO	Purine nucleoside monophosphate metabolic process	GO:BP	0.12777		5	g:Profiler	Mammary gland development pathway - Embryonic development (Stage 1 of 4)	WP	0.00410571
1	ShinyGO	Negative regulation of leukocyte activation	GO:BP	0.10342		2	ShinyGO	Neutrophil apoptotic process	GO:BP	0.0856608		3	ShinyGO	Low-density lipoprotein receptor particle metabolic process	GO:BP	0.0658153		4	ShinyGO	Purine nucleotide catabolic process	GO:BP	0.12777		5	ShinyGO	Negative regulation of Rho protein signal transduction	GO:BP	0.00579017
1	g:Profiler	neutrophil homeostasis	GO:BP	0.108055		2	ShinyGO	Negative regulation of CD4-positive, alpha-beta T cell differentiation	GO:BP	0.0856608		3	ShinyGO	Positive regulation of vacuole organization	GO:BP	0.0658153		4	ShinyGO	Nicotinate and nicotinamide metabolism	KEGG	0.128922		5	g:Profiler	positive regulation of protein localization to plasma membrane	GO:BP	0.0086706
1	ShinyGO	Regulation of lymphocyte activation	GO:BP	0.109558		2	ShinyGO	Positive regulation of cell migration involved in sprouting angiogenesis	GO:BP	0.0856608		3	ShinyGO	Positive regulation of receptor recycling	GO:BP	0.0715261		4	ShinyGO	Pyrimidine metabolism	KEGG	0.191407		5	g:Profiler	heterotypic cell-cell adhesion	GO:BP	0.0086706
1	ShinyGO	Negative regulation of cell activation	GO:BP	0.113636		2	ShinyGO	Positive regulation of myeloid cell apoptotic process	GO:BP	0.0856608		3	ShinyGO	Osteoclast development	GO:BP	0.0761152								5	ShinyGO	Basement membrane organization	GO:BP	0.00911661
1	g:Profiler	negative regulation of immune system process	GO:BP	0.163		2	ShinyGO	Regulation of lipid biosynthetic process	GO:BP	0.0856608		3	g:Profiler	Interleukin-12 signaling	REAC	0.0808144								5	g:Profiler	positive regulation of protein localization	GO:BP	0.00984588
1	g:Profiler	positive regulation of leukocyte differentiation	GO:BP	0.23848		2	ShinyGO	Positive regulation of leukocyte proliferation	GO:BP	0.0894539		3	ShinyGO	Regulation of lipoprotein particle clearance	GO:BP	0.0813836								5	ShinyGO	Regulation of angiogenesis	GO:BP	0.00989615
1	g:Profiler	positive regulation of hemopoiesis	GO:BP	0.23848		2	g:Profiler	granulocyte chemotaxis	GO:BP	0.0901752		3	ShinyGO	Regulation of receptor binding	GO:BP	0.0844088								5	ShinyGO	Regulation of vasculature development	GO:BP	0.0102544
1	ShinyGO	Developmental process involved in reproduction	GO:BP	0		2	ShinyGO	Negative regulation of alpha-beta T cell differentiation	GO:BP	0.092806		3	ShinyGO	Regulation of receptor recycling	GO:BP	0.0906947								5	ShinyGO	Positive regulation of protein localization to membrane	GO:BP	0.0105738
1	ShinyGO	Ovulation cycle	GO:BP	0		2	ShinyGO	Prostaglandin biosynthetic process	GO:BP	0.100288		3	ShinyGO	Response to thyroid hormone	GO:BP	0.0950875								5	ShinyGO	Positive regulation of cellular protein localization	GO:BP	0.0119816
1	ShinyGO	Leukocyte homeostasis	GO:BP	0		2	ShinyGO	Prostanoid biosynthetic process	GO:BP	0.100288		3	ShinyGO	Intracellular cholesterol transport	GO:BP	0.096466								5	g:Profiler	positive regulation of protein localization to cell periphery	GO:BP	0.0121041
1	ShinyGO	Myeloid cell homeostasis	GO:BP	0		2	ShinyGO	Regulation of T-helper 1 type immune response	GO:BP	0.102023		3	ShinyGO	Intracellular sterol transport	GO:BP	0.096466								5	ShinyGO	Rap1 signaling pathway	KEGG	0.0139002
						2	ShinyGO	Regulation of type 2 immune response	GO:BP	0.103641		3	ShinyGO	Membrane raft organization	GO:BP	0.0986175								5	ShinyGO	Heart development	GO:BP	0.0145467
						2	ShinyGO	Response to X-ray	GO:BP	0.106181		3	ShinyGO	Positive regulation of intracellular transport	GO:BP	0.109742								5	ShinyGO	Positive regulation of vasculature development	GO:BP	0.0149275
						2	ShinyGO	Regulation of T cell proliferation	GO:BP	0.106985		3	ShinyGO	Receptor recycling	GO:BP	0.109776								5	ShinyGO	Positive regulation of angiogenesis	GO:BP	0.0149275
						2	ShinyGO	Regulation of cell-cell adhesion	GO:BP	0.107604		3	ShinyGO	Positive regulation of sterol transport	GO:BP	0.111193								5	g:Profiler	lamellipodium assembly	GO:BP	0.0163332
						2	ShinyGO	Arachidonic acid secretion	GO:BP	0.107817		3	ShinyGO	Positive regulation of cholesterol transport	GO:BP	0.111193								5	ShinyGO	Collagen catabolic process	GO:BP	0.019229
						2	ShinyGO	Arachidonate transport	GO:BP	0.107817		3	ShinyGO	Receptor catabolic process	GO:BP	0.111193								5	ShinyGO	Pertussis	KEGG	0.0195121
						2	ShinyGO	Inflammatory cell apoptotic process	GO:BP	0.109776		3	ShinyGO	Low-density lipoprotein particle clearance	GO:BP	0.111193								5	ShinyGO	Negative regulation of Ras protein signal transduction	GO:BP	0.0198158
						2	ShinyGO	Positive regulation of interleukin-2 production	GO:BP	0.109776		3	g:Profiler	Interleukin-12 family signaling	REAC	0.118879								5	ShinyGO	Negative regulation of small GTPase mediated signal transduction	GO:BP	0.0240439
						2	ShinyGO	Positive regulation of fatty acid metabolic process	GO:BP	0.111193		3	ShinyGO	Bone cell development	GO:BP	0.119628								5	g:Profiler	Genes controlling nephrogenesis	WP	0.0251449
						2	ShinyGO	Type 2 immune response	GO:BP	0.111193		3	ShinyGO	Neutrophil activation involved in immune response	GO:BP	0.121426								5	ShinyGO	Regulation of glutamate uptake involved in transmission of nerve impulse	GO:BP	0.0253978
						2	ShinyGO	Positive regulation of CD4-positive, alpha-beta T cell differentiation	GO:BP	0.113311		3	g:Profiler	fibrinolysis	GO:BP	0.163887								5	ShinyGO	Regulation of amino acid uptake involved in synaptic transmission	GO:BP	0.0253978
						2	ShinyGO	Negative regulation of exocytosis	GO:BP	0.114639		3	ShinyGO	Formation of structure involved in a symbiotic process	GO:BP	0								5	ShinyGO	Positive regulation of L-glutamate import across plasma membrane	GO:BP	0.0253978
						2	ShinyGO	Regulation of cell migration involved in sprouting angiogenesis	GO:BP	0.116049		3	ShinyGO	Regulation of plasma lipoprotein particle levels	GO:BP	0								5	g:Profiler	regulation of Rho protein signal transduction	GO:BP	0.0274949
						2	ShinyGO	Positive regulation of G1/S transition of mitotic cell cycle	GO:BP	0.116049														5	ShinyGO	Lamellipodium assembly	GO:BP	0.0299986
						2	ShinyGO	Skeletal muscle tissue regeneration	GO:BP	0.116049														5	ShinyGO	Calcium-independent cell-matrix adhesion	GO:BP	0.0299986
						2	ShinyGO	Regulation of myeloid cell apoptotic process	GO:BP	0.116049														5	ShinyGO	Formation of radial glial scaffolds	GO:BP	0.0299986
						2	ShinyGO	Peptide cross-linking	GO:BP	0.119628														5	g:Profiler	heart development	GO:BP	0.0310474
						2	ShinyGO	Myeloid cell apoptotic process	GO:BP	0.123319														5	g:Profiler	regulation of angiogenesis	GO:BP	0.0345451
						2	ShinyGO	Positive regulation of leukocyte apoptotic process	GO:BP	0.123319														5	ShinyGO	Regulation of inward rectifier potassium channel activity	GO:BP	0.0351508
						2	ShinyGO	Regulation of T-helper cell differentiation	GO:BP	0.12518														5	ShinyGO	Glutamate reuptake	GO:BP	0.0351508
						2	ShinyGO	Prostate gland development	GO:BP	0.126751														5	ShinyGO	Regulation of Rho protein signal transduction	GO:BP	0.0386895
						2	ShinyGO	Negative regulation of CD4-positive, alpha-beta T cell activation	GO:BP	0.126751														5	ShinyGO	Positive regulation of neurotransmitter uptake	GO:BP	0.0391303
						2	ShinyGO	Positive regulation of CD4-positive, alpha-beta T cell activation	GO:BP	0.126751														5	ShinyGO	Regulation of L-glutamate import across plasma membrane	GO:BP	0.0391303
						2	ShinyGO	T-helper 1 type immune response	GO:BP	0.129404														5	g:Profiler	RAC1 GTPase cycle	REAC	0.0397221
						2	ShinyGO	Negative regulation of T cell differentiation	GO:BP	0.129404														5	ShinyGO	Germ cell migration	GO:BP	0.0430603
						2	g:Profiler	granulocyte migration	GO:BP	0.163088														5	ShinyGO	Cellular defense response	GO:BP	0.0467256
																								5	ShinyGO	Cellular component assembly involved in morphogenesis	GO:BP	0.0486878
																								5	g:Profiler	Pertussis	KEGG	0.0487182
																								5	ShinyGO	Amino acid neurotransmitter reuptake	GO:BP	0.0510689
																								5	ShinyGO	Hindbrain radial glia guided cell migration	GO:BP	0.0547256
																								5	g:Profiler	CD40 signaling pathway	GO:BP	0.0562561
																								5	ShinyGO	Positive regulation of anion transmembrane transport	GO:BP	0.0581283
																								5	g:Profiler	RAC1/PAK1/p38/MMP2 pathway	WP	0.06002
																								5	g:Profiler	cell-cell adhesion mediated by integrin	GO:BP	0.0637336
																								5	ShinyGO	Regulation of spontaneous synaptic transmission	GO:BP	0.0642673
																								5	ShinyGO	Cell adhesion molecules	KEGG	0.0652345
																								5	ShinyGO	Rho protein signal transduction	GO:BP	0.0658153
																								5	ShinyGO	Positive regulation of fibroblast migration	GO:BP	0.0658153
																								5	ShinyGO	Regulation of amino acid transmembrane transport	GO:BP	0.0658153
																								5	ShinyGO	Regulation of amino acid import across plasma membrane	GO:BP	0.0658153
																								5	ShinyGO	L-glutamate import across plasma membrane	GO:BP	0.0689681
																								5	ShinyGO	L-glutamate import	GO:BP	0.0689681
																								5	ShinyGO	Cell migration in hindbrain	GO:BP	0.0715261
																								5	ShinyGO	Cell-cell adhesion mediated by integrin	GO:BP	0.0734887
																								5	g:Profiler	Prolactin signaling pathway	WP	0.0748714
																								5	ShinyGO	Spontaneous synaptic transmission	GO:BP	0.0783961
																								5	ShinyGO	Positive regulation of amino acid transport	GO:BP	0.0813836
																								5	ShinyGO	Cellular response to low-density lipoprotein particle stimulus	GO:BP	0.0813836
																								5	ShinyGO	Regulation of neurotransmitter uptake	GO:BP	0.0856608
																								5	ShinyGO	Positive regulation of GTPase activity	GO:BP	0.0876151
																								5	ShinyGO	Positive regulation of neurotransmitter transport	GO:BP	0.0894539
																								5	ShinyGO	Regulation of anion transmembrane transport	GO:BP	0.0950875
																								5	ShinyGO	L-glutamate transmembrane transport	GO:BP	0.0950875
																								5	ShinyGO	Regulation of Ras protein signal transduction	GO:BP	0.0991333
																								5	ShinyGO	Response to lipoprotein particle	GO:BP	0.100288
																								5	ShinyGO	Establishment of mitotic spindle orientation	GO:BP	0.102023
																								5	ShinyGO	Cellular response to lipoprotein particle stimulus	GO:BP	0.103641
																								5	g:Profiler	Rho protein signal transduction	GO:BP	0.107525
																								5	ShinyGO	Regulation of GTPase activity	GO:BP	0.107817
																								5	ShinyGO	Regulation of fibroblast migration	GO:BP	0.111193
																								5	ShinyGO	Establishment of mitotic spindle localization	GO:BP	0.113311
																								5	ShinyGO	Leukocyte tethering or rolling	GO:BP	0.113311
																								5	ShinyGO	Neurotransmitter reuptake	GO:BP	0.113311
																								5	ShinyGO	Regulation of amino acid transport	GO:BP	0.114639
																								5	ShinyGO	Establishment of spindle orientation	GO:BP	0.116049
																								5	ShinyGO	Positive regulation of amine transport	GO:BP	0.116049
																								5	g:Profiler	negative regulation of Rho protein signal transduction	GO:BP	0.118303
																								5	ShinyGO	Dendrite development	GO:BP	0.119577
																								5	ShinyGO	Positive regulation of organic acid transport	GO:BP	0.121426
																								5	ShinyGO	Sarcomere organization	GO:BP	0.121426
																								5	ShinyGO	Amino acid import across plasma membrane	GO:BP	0.126751
																								5	ShinyGO	Visual learning	GO:BP	0.126751
																								5	ShinyGO	Learning or memory	GO:BP	0.126869
																								5	ShinyGO	Positive regulation of anion transport	GO:BP	0.12777
																								5	ShinyGO	Neuroinflammatory response	GO:BP	0.12777
																								5	ShinyGO	Positive regulation of signaling receptor activity	GO:BP	0.129404
																								5	ShinyGO	Fibroblast migration	GO:BP	0.129404
																								5	g:Profiler	Neural crest differentiation	WP	0.131459
																								5	g:Profiler	Semaphorin interactions	REAC	0.149779
																								5	g:Profiler	positive regulation of vasculature development	GO:BP	0.18182
																								5	g:Profiler	positive regulation of angiogenesis	GO:BP	0.18182
																								5	g:Profiler	Cell adhesion molecules	KEGG	0.193255
																								5	g:Profiler	RHOG GTPase cycle	REAC	0.199938
																								5	ShinyGO	Behavior	GO:BP	0
